# Supplementary material for: Transcriptional Analysis Reveals the Differences in Response of Floral Buds to Boron Deficiency Between Two Contrasting Brassica napus Varieties
Source: Plants (Basel). 2025 Mar 10;14(6):859. doi: 10.3390/plants14060859 (PMC11944869; doi:10.3390/plants14060859)
Supplement: Supplementary file 1 [file plants-14-00859-s001.zip › Supplemental tables.xlsx]

## Sheet: Table S1
Table S1. Overview of the RNA-seq data of transcriptome
sample	raw_reads	clean_reads	total_map	clean_bases	error_rate	Q20	Q30	GC_percent(%)
WL_1	52747342	51806978	46816139(90.37%)	7.77G	0.03	97.73	93.36	44.93
WL_2	50187218	49296326	44879507(91.04%)	7.39G	0.03	97.78	93.5	45.69
WL_3	61362982	60035662	54658576(91.04%)	9.01G	0.03	98.04	94.19	45.52
WS_1	51900424	50867928	45931073(90.29%)	7.63G	0.03	97.7	93.24	44.57
WS_2	51040606	50003780	45132190(90.26%)	7.5G	0.03	97.84	93.63	44.9
WS_3	60918106	59710042	53608940(89.78%)	8.96G	0.03	97.48	92.96	44.57
ZL_1	63010512	62003978	56267820(90.75%)	9.3G	0.03	97.61	93.19	45.27
ZL_2	55984978	55056476	49548696(90.0%)	8.26G	0.03	97.49	92.99	44.65
ZL_3	65811938	64831426	58422319(90.11%)	9.72G	0.03	97.52	93.02	44.48
ZS_1	61531744	60619202	54556103(90.0%)	9.09G	0.03	97.25	92.44	45.06
ZS_2	50079002	48832966	44466773(91.06%)	7.32G	0.03	97.66	93.26	45.22
ZS_3	54369024	53270454	47728505(89.6%)	7.99G	0.03	97.44	92.83	44.53
Total/ Average	678943876	666335218	0.9035	8.33G	0.03	97.63	93.22	44.95

## Sheet: Table S2
Table S2. Differentially expressed genes between deficiency and sufficient boron conditions in Westar 10.
id	baseMean_W_+B	baseMean_W_-B	log2FoldChange(-B vs +B)	pval	padj	Regulation
BnaA01g19360D	0	6043.24	-14.9952	2.39872e-12	3.58106e-11	Up Regulate
BnaCnng73180D	0	5010.19	-14.7248	1.81254e-35	1.67037e-33	Up Regulate
BnaA06g03570D	0	4159.13	-14.4562	4.63966e-34	3.99339e-32	Up Regulate
BnaCnng05940D	0	3850.93	-14.345	8.84483e-34	7.50659e-32	Up Regulate
novel.473	0	3275.41	-14.1115	1.46501e-32	1.16607e-30	Up Regulate
BnaCnng05840D	0	3195.33	-14.0757	1.7712e-32	1.40061e-30	Up Regulate
BnaA03g07990D	0	3107.08	-14.0355	3.83938e-32	2.97483e-30	Up Regulate
BnaA09g45320D	0	2998.63	-13.9843	3.85204e-32	2.98147e-30	Up Regulate
BnaCnng02360D	0	2992.48	-13.9811	1.17932e-31	8.90139e-30	Up Regulate
novel.2763	0	2905.67	-13.9388	8.0827e-32	6.14521e-30	Up Regulate
novel.1499	0	2810.06	-13.8905	1.37217e-31	1.03037e-29	Up Regulate
novel.548	0	2495.14	-13.7191	7.44431e-31	5.3217e-29	Up Regulate
BnaA10g10480D	0	1929.03	-13.3477	2.79405e-29	1.80152e-27	Up Regulate
novel.1642	0.300976	3427.57	-13.2152	8.24009e-29	5.15804e-27	Up Regulate
novel.4009	0	1755.76	-13.2122	8.73494e-29	5.46312e-27	Up Regulate
novel.990	0	1747.21	-13.2049	9.46104e-29	5.90712e-27	Up Regulate
novel.554	0	1721.6	-13.1834	1.13344e-28	7.03464e-27	Up Regulate
novel.3631	0	1692.99	-13.1593	1.85813e-28	1.1374e-26	Up Regulate
BnaA07g25960D	0	1605.34	-13.0829	1.11688e-27	6.54244e-26	Up Regulate
BnaCnng05930D	0	1587.46	-13.0664	3.7283e-28	2.25079e-26	Up Regulate
BnaCnng06270D	0	1560.18	-13.0416	1.01373e-27	5.94776e-26	Up Regulate
BnaA08g06790D	0	1555.29	-13.0372	5.53069e-28	3.28993e-26	Up Regulate
novel.777	0	1538.89	-13.0217	6.58726e-28	3.8962e-26	Up Regulate
BnaC04g10550D	0	1400.32	-12.8856	2.63219e-27	1.49858e-25	Up Regulate
novel.1050	0	1394.59	-12.8798	2.11438e-27	1.21229e-25	Up Regulate
novel.432	0	1377.4	-12.8619	2.11399e-27	1.21229e-25	Up Regulate
BnaC08g44890D	0	1366.89	-12.8506	3.22918e-27	1.82142e-25	Up Regulate
BnaC05g13500D	0	1352.49	-12.8357	4.15247e-27	2.33498e-25	Up Regulate
BnaA08g21880D	0	1325.78	-12.8067	3.56546e-27	2.00954e-25	Up Regulate
novel.5031	0	1314.44	-12.7945	5.37351e-27	3.00308e-25	Up Regulate
BnaC05g26850D	0	1313.09	-12.7928	6.84891e-27	3.79566e-25	Up Regulate
BnaCnng01790D	0	1303.34	-12.782	5.32197e-27	2.97655e-25	Up Regulate
BnaC08g45280D	0	1297.49	-12.7756	4.73179e-27	2.65256e-25	Up Regulate
BnaC01g06470D	0	1292.23	-12.7699	5.05326e-27	2.82843e-25	Up Regulate
BnaC07g32300D	0	1288.19	-12.7652	2.57829e-09	2.78256e-08	Up Regulate
BnaA02g19210D	0	1183.55	-12.6433	1.80386e-26	9.77434e-25	Up Regulate
novel.3203	0	1169.22	-12.6255	2.69759e-26	1.44561e-24	Up Regulate
novel.3902	0.351655	2206.29	-12.5798	2.57645e-26	1.38578e-24	Up Regulate
BnaA09g48360D	0	1122.37	-12.5666	3.4091e-26	1.80831e-24	Up Regulate
BnaC07g04430D	0	1119.66	-12.563	3.87109e-26	2.04593e-24	Up Regulate
BnaC05g47680D	0	1085.18	-12.5174	6.55495e-26	3.40038e-24	Up Regulate
BnaCnng52100D	0	1049.71	-12.4697	8.55595e-26	4.38848e-24	Up Regulate
novel.4144	0	1033.47	-12.447	1.14468e-25	5.80999e-24	Up Regulate
BnaC08g45160D	0	1011.99	-12.4173	1.98448e-25	9.98233e-24	Up Regulate
BnaCnng01880D	0	998.915	-12.3983	1.96229e-25	9.8775e-24	Up Regulate
novel.2781	0	974.363	-12.3624	2.92699e-25	1.45627e-23	Up Regulate
BnaC08g44690D	0	965.104	-12.3485	2.49619e-25	1.24618e-23	Up Regulate
BnaA01g35200D	0	960.477	-12.3417	3.00633e-25	1.49168e-23	Up Regulate
BnaA07g35850D	0	893.322	-12.2373	7.30648e-25	3.48553e-23	Up Regulate
BnaC09g24020D	0	886.963	-12.2269	8.84148e-25	4.19313e-23	Up Regulate
BnaC05g48320D	0.300976	1703.5	-12.2067	7.34421e-25	3.50124e-23	Up Regulate
BnaC07g04320D	0	849.068	-12.1642	1.83445e-24	8.44219e-23	Up Regulate
BnaC07g01480D	0	843.671	-12.1549	1.70548e-24	7.89343e-23	Up Regulate
novel.71	0	841.482	-12.1509	1.71696e-24	7.93651e-23	Up Regulate
BnaCnng06230D	0	830.049	-12.1309	2.30432e-24	1.05183e-22	Up Regulate
BnaA01g29630D	0	822.455	-12.1172	2.90316e-24	1.31776e-22	Up Regulate
BnaA02g06340D	0	813.801	-12.1028	2.71673e-24	1.23467e-22	Up Regulate
novel.5336	0	798.801	-12.0761	5.27649e-24	2.3526e-22	Up Regulate
BnaC01g04600D	0	775.849	-12.034	6.37813e-24	2.82138e-22	Up Regulate
BnaC02g04670D	0.300976	1477.93	-12.0016	1.0458e-06	7.9255e-06	Up Regulate
BnaA02g06330D	0	753.817	-11.9922	7.48455e-24	3.29284e-22	Up Regulate
novel.5948	0	752.948	-11.9905	7.80744e-24	3.43076e-22	Up Regulate
BnaC08g12360D	0	742.529	-11.9702	7.66879e-24	3.37187e-22	Up Regulate
novel.5979	0	737.045	-11.9598	1.14028e-23	4.94513e-22	Up Regulate
novel.113	0	732.427	-11.9511	1.07367e-23	4.6646e-22	Up Regulate
novel.252	0	729.547	-11.9452	1.06027e-23	4.60911e-22	Up Regulate
novel.696	0.70331	2604.91	-11.927	5.03998e-31	3.63137e-29	Up Regulate
BnaC05g48670D	0	703.003	-11.8911	2.14662e-23	9.13041e-22	Up Regulate
BnaA06g32070D	0	695.858	-11.8766	1.81563e-23	7.74966e-22	Up Regulate
novel.1519	0	694.663	-11.8743	2.47484e-23	1.04715e-21	Up Regulate
BnaA08g04020D	0	676.21	-11.8354	3.85757e-23	1.60614e-21	Up Regulate
BnaA03g45580D	0	673.664	-11.8302	3.8806e-23	1.61481e-21	Up Regulate
BnaA03g55600D	0	669.827	-11.8223	3.44403e-23	1.44467e-21	Up Regulate
BnaCnng06280D	0	662.767	-11.8067	3.28066e-23	1.37694e-21	Up Regulate
BnaC05g48700D	0	652.358	-11.7837	4.83594e-23	1.99416e-21	Up Regulate
BnaC01g23310D	1.36964	4719.53	-11.7635	1.81936e-15	3.7618e-14	Up Regulate
BnaA07g20740D	0	640.299	-11.7571	6.46248e-23	2.641e-21	Up Regulate
BnaA03g41380D	0	627.214	-11.7269	3.63696e-09	3.85835e-08	Up Regulate
novel.1287	0	623.629	-11.7186	1.19103e-22	4.79487e-21	Up Regulate
novel.214	0	619.407	-11.7088	1.12752e-22	4.55172e-21	Up Regulate
novel.1269	0	604.358	-11.6734	1.05441e-22	4.26842e-21	Up Regulate
BnaA02g34540D	0	603.14	-11.6708	1.11479e-22	4.50535e-21	Up Regulate
BnaA07g06900D	0	599.457	-11.6613	3.90628e-22	1.50454e-20	Up Regulate
BnaA06g18490D	0	592.803	-11.6458	1.4439e-22	5.77783e-21	Up Regulate
BnaCnng38850D	0	592.396	-11.6448	2.24751e-22	8.81466e-21	Up Regulate
novel.1273	0	582.502	-11.6206	4.0101e-22	1.54128e-20	Up Regulate
BnaA04g19470D	0	570.767	-11.5912	2.89963e-22	1.12753e-20	Up Regulate
novel.2912	0	568.946	-11.5869	2.84405e-22	1.10651e-20	Up Regulate
BnaC03g59580D	0	567.574	-11.5827	2.74849e-07	2.26214e-06	Up Regulate
BnaA07g35900D	0	564.701	-11.5754	2.95573e-22	1.14812e-20	Up Regulate
BnaC02g29950D	0.300976	1073.47	-11.5404	2.39081e-22	9.34658e-21	Up Regulate
novel.4192	0	549.802	-11.5374	3.81599e-22	1.47288e-20	Up Regulate
BnaC06g26800D	0	546.952	-11.5289	3.99016e-22	1.53442e-20	Up Regulate
BnaC08g44900D	0	541.422	-11.5145	4.36063e-22	1.6716e-20	Up Regulate
BnaA07g15390D	0	537.713	-11.5049	4.96988e-22	1.89818e-20	Up Regulate
BnaCnng02180D	0	536.985	-11.503	5.37391e-22	2.04713e-20	Up Regulate
BnaC01g00360D	0	535.616	-11.4984	6.08899e-22	2.30749e-20	Up Regulate
BnaA06g17370D	0.351655	1034.42	-11.4867	1.04205e-21	3.88643e-20	Up Regulate
novel.317	0	530.629	-11.4853	5.61577e-22	2.1337e-20	Up Regulate
BnaA06g18750D	0	528.9	-11.4816	8.75924e-22	3.28024e-20	Up Regulate
novel.3561	0.356222	1027.87	-11.4779	4.11835e-22	1.58122e-20	Up Regulate
BnaCnng02070D	0	521.541	-11.4608	7.244e-22	2.72398e-20	Up Regulate
novel.827	0	520.896	-11.459	7.09363e-22	2.67019e-20	Up Regulate
BnaC08g44480D	0	512.772	-11.4366	1.07583e-21	4.00013e-20	Up Regulate
BnaC05g42900D	0	512.476	-11.4353	1.09471e-21	4.06413e-20	Up Regulate
BnaC03g04190D	0	511.97	-11.4341	8.33997e-22	3.12644e-20	Up Regulate
BnaA05g17000D	0	511.538	-11.432	1.05985e-21	3.94876e-20	Up Regulate
BnaA07g35600D	0	511.221	-11.4318	4.53987e-12	6.5994e-11	Up Regulate
novel.1317	0	507.571	-11.4221	9.84713e-22	3.67633e-20	Up Regulate
BnaCnng02060D	0	505.943	-11.4168	9.82387e-22	3.66952e-20	Up Regulate
novel.4624	0	504.739	-11.4132	1.32327e-21	4.88531e-20	Up Regulate
BnaC02g28840D	0	501.98	-11.4056	1.98516e-21	7.21936e-20	Up Regulate
BnaC08g45360D	0	500.708	-11.4021	1.23782e-21	4.58608e-20	Up Regulate
BnaAnng33530D	0	497.409	-11.393	1.29786e-21	4.79635e-20	Up Regulate
novel.2013	0	489.783	-11.3701	2.06135e-21	7.47782e-20	Up Regulate
BnaC01g39450D	0.356222	951.281	-11.366	1.09236e-21	4.05747e-20	Up Regulate
BnaC04g06850D	0	485.723	-11.3576	1.75309e-21	6.40412e-20	Up Regulate
novel.760	0	480.376	-11.3418	2.06394e-21	7.48349e-20	Up Regulate
BnaCnng02170D	0	479.139	-11.3376	2.46798e-21	8.88669e-20	Up Regulate
BnaC08g44700D	0	476.848	-11.331	2.24377e-21	8.10332e-20	Up Regulate
novel.4261	0	474.951	-11.3257	3.66878e-21	1.30052e-19	Up Regulate
BnaC01g39410D	0	469.838	-11.3102	2.7038e-21	9.7052e-20	Up Regulate
novel.457	0	469.594	-11.3094	2.4326e-21	8.76792e-20	Up Regulate
BnaCnng00840D	0.356222	912.471	-11.306	1.73741e-21	6.35003e-20	Up Regulate
novel.486	0	465.879	-11.2981	1.19696e-20	4.07481e-19	Up Regulate
BnaCnng06200D	0	457.493	-11.2723	4.11738e-21	1.4546e-19	Up Regulate
novel.1987	0	451.061	-11.2508	5.54995e-21	1.94283e-19	Up Regulate
BnaCnng02050D	0	449.096	-11.2452	1.746e-20	5.87538e-19	Up Regulate
BnaA01g28460D	0	444.483	-11.2303	4.89257e-21	1.72179e-19	Up Regulate
BnaA07g02200D	0	440.231	-11.2166	5.54419e-21	1.94174e-19	Up Regulate
BnaA02g31600D	0	439.526	-11.2134	1.24795e-20	4.23456e-19	Up Regulate
BnaA07g21190D	0	438.868	-11.2118	7.65526e-21	2.64056e-19	Up Regulate
BnaC07g05150D	0	438.271	-11.2099	6.82309e-21	2.36581e-19	Up Regulate
BnaC02g16010D	0	438.213	-11.2098	6.55981e-21	2.28128e-19	Up Regulate
BnaC08g44380D	0	436.171	-11.2035	7.02247e-21	2.43263e-19	Up Regulate
BnaC08g34830D	0	426.668	-11.1716	1.10331e-20	3.77004e-19	Up Regulate
novel.1231	0	426.723	-11.1715	1.18456e-20	4.03447e-19	Up Regulate
BnaC08g44080D	0	426.072	-11.1683	1.26846e-20	4.30217e-19	Up Regulate
BnaC05g48660D	0	425.213	-11.1658	8.76851e-21	3.01033e-19	Up Regulate
BnaC08g45170D	0	414.649	-11.1296	1.18013e-20	4.02126e-19	Up Regulate
BnaCnng09720D	0	402.364	-11.0868	1.71985e-20	5.79004e-19	Up Regulate
BnaC03g53110D	0	397.771	-11.0693	2.20814e-20	7.37272e-19	Up Regulate
BnaC08g45410D	0	393.911	-11.0561	2.56255e-20	8.49774e-19	Up Regulate
BnaC03g30200D	0	391.965	-11.0487	8.16493e-20	2.59444e-18	Up Regulate
BnaA07g35640D	1.0641	2178.01	-11.0426	9.16214e-16	1.94737e-14	Up Regulate
BnaA02g32040D	0	389.618	-11.0401	2.63232e-20	8.72515e-19	Up Regulate
BnaCnng20260D	0	388.993	-11.0379	2.67726e-20	8.86605e-19	Up Regulate
novel.3324	0	386.839	-11.0298	4.46818e-20	1.45461e-18	Up Regulate
BnaC01g39340D	0	383.489	-11.0174	3.75947e-20	1.23213e-18	Up Regulate
BnaCnng05920D	0	383.561	-11.0173	2.92915e-20	9.66514e-19	Up Regulate
BnaC05g47470D	0	383.031	-11.0149	4.44182e-20	1.44732e-18	Up Regulate
novel.2257	0	382.496	-11.0138	8.13739e-20	2.58681e-18	Up Regulate
novel.1536	0	378.857	-10.9998	3.36593e-20	1.10613e-18	Up Regulate
novel.873	0	376.873	-10.9925	4.42251e-20	1.44167e-18	Up Regulate
BnaA07g05870D	0	375.435	-10.9863	5.26707e-20	1.70329e-18	Up Regulate
BnaCnng38910D	1.30983	2697.99	-10.9787	1.02361e-50	2.00838e-48	Up Regulate
novel.3582	0.356222	724.847	-10.9736	2.99721e-20	9.88078e-19	Up Regulate
BnaA09g22470D	0	367.376	-10.9551	5.08627e-20	1.64774e-18	Up Regulate
BnaCnng01600D	0	364.474	-10.9432	7.6605e-20	2.44159e-18	Up Regulate
BnaA07g35880D	0	364.08	-10.943	1.05762e-19	3.3316e-18	Up Regulate
BnaA05g07820D	0	362.699	-10.9374	6.14315e-20	1.97262e-18	Up Regulate
novel.1270	0	362.433	-10.9358	8.12263e-20	2.58325e-18	Up Regulate
BnaA03g27780D	0.300976	703.805	-10.9312	8.02668e-20	2.55495e-18	Up Regulate
BnaA06g18740D	0	360.995	-10.9303	1.07658e-19	3.38694e-18	Up Regulate
novel.1807	0.356222	699.902	-10.9238	5.86675e-20	1.88552e-18	Up Regulate
BnaA07g35920D	0	355.759	-10.9082	8.0535e-20	2.56237e-18	Up Regulate
BnaC04g21630D	0	354.654	-10.9044	1.54786e-19	4.79928e-18	Up Regulate
BnaC05g48610D	0	353.36	-10.8983	1.19544e-19	3.74637e-18	Up Regulate
BnaC05g47660D	0	351.334	-10.8905	8.79177e-20	2.78634e-18	Up Regulate
BnaCnng25270D	0	349.991	-10.8858	1.46084e-19	4.54105e-18	Up Regulate
BnaA09g50830D	1.06866	1895.19	-10.8813	4.94547e-37	4.94466e-35	Up Regulate
novel.4097	0	347.007	-10.8735	1.60369e-19	4.96608e-18	Up Regulate
BnaC08g46880D	0	346.27	-10.8704	1.96623e-19	6.03241e-18	Up Regulate
novel.4735	0	344.791	-10.8642	1.34988e-19	4.21046e-18	Up Regulate
novel.431	0	343.796	-10.8598	1.70526e-19	5.2672e-18	Up Regulate
BnaA05g19880D	0	343.54	-10.8593	1.43595e-19	4.46797e-18	Up Regulate
novel.1989	0.657198	1237.02	-10.8535	1.15811e-25	5.87407e-24	Up Regulate
BnaA03g07480D	0	341.95	-10.8517	7.35925e-11	9.42345e-10	Up Regulate
BnaC05g47900D	0	341.853	-10.8516	1.2509e-19	3.91177e-18	Up Regulate
BnaC08g45380D	0	337.434	-10.8326	1.39461e-19	4.34441e-18	Up Regulate
novel.689	0	337.048	-10.8319	1.76851e-19	5.45563e-18	Up Regulate
BnaA03g55140D	0	335.319	-10.824	2.68574e-19	8.12377e-18	Up Regulate
novel.684	0	333.893	-10.8182	2.01403e-19	6.17127e-18	Up Regulate
novel.5068	0	331.522	-10.8072	2.5006e-19	7.59209e-18	Up Regulate
novel.4310	0	331.088	-10.8045	1.86391e-19	5.73778e-18	Up Regulate
BnaC05g42990D	0	330.174	-10.802	5.48582e-19	1.60738e-17	Up Regulate
novel.3606	0	329.462	-10.7982	1.86121e-19	5.73191e-18	Up Regulate
BnaC09g38670D	0	327.474	-10.7893	2.51112e-19	7.62084e-18	Up Regulate
BnaA08g08690D	0	327.05	-10.7878	2.03875e-19	6.23916e-18	Up Regulate
BnaAnng39780D	0	326.525	-10.7852	2.02315e-19	6.19402e-18	Up Regulate
novel.3537	0	324.79	-10.7777	3.12604e-19	9.42435e-18	Up Regulate
novel.1181	0	321.457	-10.7624	2.46079e-19	7.47431e-18	Up Regulate
novel.3460	0	319.115	-10.7529	3.4e-19	1.01913e-17	Up Regulate
BnaC08g45270D	0	315.657	-10.7358	3.2061e-19	9.6418e-18	Up Regulate
novel.1639	0	315.544	-10.7352	3.30472e-19	9.91388e-18	Up Regulate
novel.3602	0	313.428	-10.7256	3.40404e-19	1.01993e-17	Up Regulate
BnaC03g70270D	0	312.462	-10.7224	3.75206e-19	1.11961e-17	Up Regulate
BnaCnng05860D	0	312.166	-10.7203	3.57238e-19	1.06861e-17	Up Regulate
novel.3384	0.712443	1112.62	-10.6982	8.15803e-25	3.87655e-23	Up Regulate
BnaCnng05910D	0	305.706	-10.6904	4.4517e-19	1.31653e-17	Up Regulate
BnaA08g14480D	0	305.301	-10.6887	6.00369e-19	1.75279e-17	Up Regulate
novel.5173	0.300976	593.033	-10.6843	3.18308e-19	9.58049e-18	Up Regulate
BnaA10g12660D	0	302.159	-10.6741	7.03366e-19	2.03477e-17	Up Regulate
BnaA04g06410D	0	300.223	-10.6641	5.55356e-19	1.62592e-17	Up Regulate
BnaA04g05330D	0	297.151	-10.6497	6.5679e-19	1.90987e-17	Up Regulate
BnaC08g44490D	0	296.928	-10.6493	9.85483e-19	2.8141e-17	Up Regulate
BnaC05g48290D	0	296.791	-10.6481	7.89553e-19	2.27509e-17	Up Regulate
novel.1615	0	296.357	-10.6459	1.01457e-18	2.89375e-17	Up Regulate
novel.3397	0	293.176	-10.6301	7.35592e-19	2.12211e-17	Up Regulate
BnaC08g03710D	0	292.897	-10.6282	8.99602e-19	2.582e-17	Up Regulate
BnaA07g30360D	0	290.739	-10.6182	8.31099e-19	2.39008e-17	Up Regulate
BnaC07g08290D	0.712443	1039.25	-10.6003	2.15622e-24	9.87935e-23	Up Regulate
BnaA08g23400D	0	281.885	-10.5725	6.089e-18	1.61491e-16	Up Regulate
BnaC08g44330D	0	278.451	-10.5555	1.49018e-18	4.18974e-17	Up Regulate
BnaA06g05050D	0	277.282	-10.5496	1.41151e-18	3.9762e-17	Up Regulate
BnaCnng36030D	0	272.443	-10.5252	2.55928e-18	7.05159e-17	Up Regulate
BnaAnng20040D	0	271.489	-10.5195	1.98274e-18	5.5172e-17	Up Regulate
BnaC04g12020D	0	271.296	-10.5174	3.83969e-18	1.03874e-16	Up Regulate
BnaA07g04180D	0.300976	526.171	-10.5122	2.3675e-18	6.53799e-17	Up Regulate
novel.1527	0	270.057	-10.5118	2.4437e-18	6.74077e-17	Up Regulate
BnaCnng58330D	0	268.76	-10.5042	4.28036e-18	1.15155e-16	Up Regulate
BnaUnng00360D	0	268.13	-10.502	2.66662e-18	7.33627e-17	Up Regulate
novel.2559	0	267.75	-10.4991	2.4064e-18	6.64291e-17	Up Regulate
BnaC02g05690D	0	261.98	-10.4677	7.03321e-18	1.85455e-16	Up Regulate
BnaC02g01440D	0	260.478	-10.4601	3.53273e-18	9.59608e-17	Up Regulate
BnaAnng32300D	0	259.751	-10.456	3.93159e-18	1.06202e-16	Up Regulate
BnaA05g04010D	0	259.163	-10.4522	5.20552e-18	1.39121e-16	Up Regulate
BnaCnng25420D	0	258.968	-10.4503	3.22113e-18	8.77907e-17	Up Regulate
BnaC06g15030D	0	257.126	-10.4396	3.80106e-18	1.02867e-16	Up Regulate
BnaA06g20450D	0	256.543	-10.4371	3.53961e-18	9.61119e-17	Up Regulate
novel.396	0	254.666	-10.4273	4.07482e-18	1.09909e-16	Up Regulate
BnaC04g12010D	0	253.924	-10.4232	5.23085e-18	1.39696e-16	Up Regulate
BnaC05g42800D	0	254.026	-10.4222	4.37363e-18	1.17577e-16	Up Regulate
BnaC03g07630D	0	253.694	-10.4217	5.89723e-18	1.56519e-16	Up Regulate
novel.4217	0	253.436	-10.4197	1.1901e-17	3.06611e-16	Up Regulate
BnaC05g47770D	0	252.663	-10.4149	6.68686e-18	1.76642e-16	Up Regulate
novel.4591	0	252.601	-10.4135	1.02833e-17	2.66628e-16	Up Regulate
novel.2156	0	250.065	-10.3994	5.48018e-18	1.45927e-16	Up Regulate
BnaA05g36580D	0	248.95	-10.3935	5.724e-18	1.52143e-16	Up Regulate
BnaC08g44220D	0	248.131	-10.3897	6.34972e-18	1.67979e-16	Up Regulate
novel.320	0	247.081	-10.3831	1.19608e-17	3.07935e-16	Up Regulate
novel.3900	0	246.074	-10.3775	1.21464e-17	3.12382e-16	Up Regulate
BnaA10g23290D	0	244.857	-10.3696	1.0878e-17	2.81349e-16	Up Regulate
BnaC05g05140D	0	244.528	-10.3675	6.27594e-18	1.66147e-16	Up Regulate
BnaC08g44520D	0.300976	475.818	-10.3666	3.49674e-18	9.50539e-17	Up Regulate
BnaC06g20830D	0	243.659	-10.3637	7.78449e-18	2.04159e-16	Up Regulate
BnaC08g45200D	0	243.386	-10.3611	1.19305e-17	3.07263e-16	Up Regulate
BnaC05g14350D	0	242.834	-10.3584	8.48133e-18	2.21559e-16	Up Regulate
BnaC05g43030D	0	242.507	-10.3551	8.05865e-18	2.10819e-16	Up Regulate
BnaA04g09780D	0	240.628	-10.3449	7.62277e-18	2.00205e-16	Up Regulate
BnaA03g46960D	0	240.28	-10.3432	2.45647e-17	6.12967e-16	Up Regulate
BnaA06g16690D	0	240.218	-10.3425	1.46549e-17	3.73735e-16	Up Regulate
BnaC08g44740D	0	240.161	-10.3423	7.61833e-18	2.00161e-16	Up Regulate
BnaC01g06420D	0	239.82	-10.3396	7.90129e-18	2.06908e-16	Up Regulate
BnaA03g60050D	0	239.44	-10.3376	1.04604e-17	2.71125e-16	Up Regulate
novel.3795	0	239.306	-10.3362	9.15152e-18	2.38554e-16	Up Regulate
BnaC05g48140D	0	238.905	-10.3331	1.10155e-17	2.84602e-16	Up Regulate
BnaCnng01830D	0	237.201	-10.3249	9.89857e-18	2.57384e-16	Up Regulate
BnaA10g24340D	0	236.138	-10.3183	1.15839e-17	2.98757e-16	Up Regulate
BnaC02g26510D	0	235.654	-10.3145	1.24418e-17	3.19528e-16	Up Regulate
BnaAnng38160D	0	235.57	-10.3142	1.05088e-17	2.7228e-16	Up Regulate
BnaA02g36110D	0	235.423	-10.3127	1.12428e-17	2.9027e-16	Up Regulate
novel.1893	0	234.784	-10.3101	1.07606e-17	2.78607e-16	Up Regulate
novel.5055	0	233.885	-10.3049	1.29314e-17	3.31056e-16	Up Regulate
novel.1833	0	233.304	-10.3022	1.35824e-16	3.14516e-15	Up Regulate
BnaC07g14360D	0	233.379	-10.3011	1.13289e-17	2.92285e-16	Up Regulate
BnaC08g44820D	0	232.788	-10.2968	1.43949e-11	1.98761e-10	Up Regulate
BnaC05g42840D	0	232.597	-10.2946	1.63488e-17	4.15917e-16	Up Regulate
novel.4208	0	230.229	-10.2818	1.33451e-17	3.41048e-16	Up Regulate
BnaA03g46260D	0	230.026	-10.2807	1.3999e-17	3.57508e-16	Up Regulate
BnaC06g15020D	0	228.454	-10.27	3.78188e-17	9.294e-16	Up Regulate
novel.692	0	228.001	-10.2683	2.4958e-17	6.22356e-16	Up Regulate
BnaA09g11150D	0	226.067	-10.2551	1.69858e-17	4.31221e-16	Up Regulate
novel.4823	0	225.623	-10.2525	1.652e-17	4.20111e-16	Up Regulate
novel.1214	0	224.826	-10.2464	1.74293e-17	4.41865e-16	Up Regulate
BnaCnng06250D	0	222.105	-10.2295	1.99621e-17	5.03766e-16	Up Regulate
BnaC04g16820D	0	221.135	-10.2221	2.72362e-17	6.76853e-16	Up Regulate
BnaA10g07880D	0	219.901	-10.2163	3.06158e-17	7.56718e-16	Up Regulate
BnaCnng06020D	0.356222	428.058	-10.2139	1.42275e-17	3.63217e-16	Up Regulate
BnaC07g20410D	0	218.402	-10.205	2.3422e-17	5.85654e-16	Up Regulate
BnaC05g47530D	0	217.458	-10.1986	2.48473e-17	6.19806e-16	Up Regulate
novel.3653	0.70331	784.894	-10.1958	5.4394e-23	2.23291e-21	Up Regulate
BnaC05g49330D	0	216.904	-10.1951	4.04437e-17	9.89577e-16	Up Regulate
novel.5927	0.351655	418.996	-10.1834	1.72246e-17	4.36979e-16	Up Regulate
BnaCnng06260D	0	214.826	-10.1813	2.91459e-17	7.21363e-16	Up Regulate
novel.3784	0	213.468	-10.1722	4.69672e-17	1.14116e-15	Up Regulate
novel.4817	0	212.762	-10.1684	3.96038e-17	9.69676e-16	Up Regulate
BnaA09g32850D	0	211.829	-10.1602	4.68558e-17	1.13883e-15	Up Regulate
BnaUnng04860D	0	210.938	-10.1547	3.85369e-17	9.46091e-16	Up Regulate
BnaC07g05450D	0	209.215	-10.1441	6.04478e-17	1.45083e-15	Up Regulate
BnaCnng38860D	0	208.652	-10.1396	5.61566e-17	1.35272e-15	Up Regulate
BnaUnng04540D	0	208.26	-10.1365	4.58555e-17	1.11489e-15	Up Regulate
BnaCnng22500D	0.300976	404.41	-10.1322	2.13908e-17	5.37814e-16	Up Regulate
BnaC01g35430D	0	205.256	-10.1161	1.52391e-16	3.51053e-15	Up Regulate
novel.5184	0	204.603	-10.1115	7.24664e-17	1.72623e-15	Up Regulate
novel.586	0	204.379	-10.1081	6.99516e-17	1.66796e-15	Up Regulate
BnaA05g16900D	0	202.638	-10.0967	0.00976236	0.0319451	Up Regulate
BnaC07g01390D	0.356222	392.2	-10.0886	4.32575e-17	1.05418e-15	Up Regulate
BnaC08g09260D	0	199.553	-10.0746	8.28774e-17	1.96462e-15	Up Regulate
BnaA04g06940D	0	198.811	-10.0692	0.00996347	0.032507	Up Regulate
BnaC03g42180D	0	197.995	-10.0641	9.59395e-17	2.25667e-15	Up Regulate
BnaC02g21180D	0	198.044	-10.0635	2.08759e-16	4.73933e-15	Up Regulate
BnaA03g04040D	0	197.918	-10.0629	7.04246e-17	1.67869e-15	Up Regulate
BnaC04g08390D	0	197.569	-10.0613	8.04994e-17	1.91011e-15	Up Regulate
BnaC06g37720D	0	196.673	-10.0548	1.05664e-16	2.47663e-15	Up Regulate
BnaC07g44910D	0	195.974	-10.0483	9.41969e-17	2.21782e-15	Up Regulate
BnaA04g29040D	0	195.772	-10.0478	9.15858e-17	2.16139e-15	Up Regulate
novel.3880	0	194.856	-10.0406	1.09487e-16	2.56211e-15	Up Regulate
novel.2250	0	194.376	-10.0376	9.3954e-17	2.21353e-15	Up Regulate
BnaA07g35690D	0	193.6	-10.0318	1.08375e-16	2.53772e-15	Up Regulate
BnaA04g28060D	0	193.092	-10.0267	1.12659e-16	2.6338e-15	Up Regulate
novel.556	0	192.979	-10.0256	1.02355e-16	2.40293e-15	Up Regulate
BnaC05g47420D	0	192.471	-10.0221	1.426e-16	3.29369e-15	Up Regulate
novel.3813	0	192.284	-10.0205	1.06787e-16	2.50215e-15	Up Regulate
BnaA09g16260D	0	191.307	-10.015	1.99477e-16	4.5413e-15	Up Regulate
BnaC03g76450D	0.601952	688.564	-10.0106	5.5676e-22	2.1165e-20	Up Regulate
novel.1635	0	190.791	-10.0095	1.84081e-16	4.2105e-15	Up Regulate
BnaA04g05180D	0	190.621	-10.0088	1.28027e-16	2.97594e-15	Up Regulate
BnaA07g35870D	0	188.166	-9.99047	2.11215e-16	4.79209e-15	Up Regulate
novel.4091	0	188.091	-9.98902	1.32312e-16	3.06871e-15	Up Regulate
BnaC05g47710D	0	187.759	-9.98694	1.33235e-16	3.08815e-15	Up Regulate
BnaC07g38160D	0	186.919	-9.98109	1.7393e-16	3.98957e-15	Up Regulate
BnaC05g24810D	0	186.172	-9.97359	2.32296e-16	5.24592e-15	Up Regulate
BnaCnng38840D	0	185.773	-9.97184	1.61346e-16	3.71024e-15	Up Regulate
BnaC08g35630D	0	184.301	-9.9607	2.69874e-16	6.06452e-15	Up Regulate
BnaA02g22990D	0	183.286	-9.95238	2.44256e-16	5.50238e-15	Up Regulate
BnaA10g28560D	0	182.788	-9.94857	2.60969e-16	5.86983e-15	Up Regulate
BnaA04g19480D	0	182.6	-9.94722	2.30488e-16	5.2067e-15	Up Regulate
BnaC08g36960D	0	181.767	-9.94077	4.90409e-16	1.072e-14	Up Regulate
BnaC07g00850D	0	181.379	-9.937	1.91704e-16	4.3698e-15	Up Regulate
BnaAnng41330D	0	181.176	-9.93451	4.04403e-16	8.9174e-15	Up Regulate
BnaC08g44570D	0	180.827	-9.93271	2.20494e-16	4.99174e-15	Up Regulate
novel.2552	0	179.766	-9.924	6.06062e-06	4.06649e-05	Up Regulate
BnaC05g32000D	0	179.344	-9.92082	2.509e-16	5.64683e-15	Up Regulate
novel.3617	0	179.13	-9.91923	2.2298e-16	5.04335e-15	Up Regulate
novel.2085	0	178.198	-9.91259	2.76307e-16	6.19383e-15	Up Regulate
BnaA03g45000D	0	177.866	-9.90944	3.27563e-16	7.29129e-15	Up Regulate
BnaA09g21300D	0	177.079	-9.90204	3.36088e-16	7.46738e-15	Up Regulate
novel.1252	0	175.873	-9.89239	2.24899e-06	1.61915e-05	Up Regulate
BnaA09g21200D	0	175.185	-9.8866	6.6506e-16	1.43571e-14	Up Regulate
novel.5167	0	174.608	-9.88234	3.36617e-16	7.47687e-15	Up Regulate
novel.3798	0	174.136	-9.87853	3.80046e-16	8.40824e-15	Up Regulate
BnaCnng02030D	0	173.267	-9.87096	3.26167e-16	7.26465e-15	Up Regulate
novel.787	0	173.175	-9.87027	3.30407e-16	7.35011e-15	Up Regulate
novel.768	0	172.946	-9.86964	4.59514e-16	1.00688e-14	Up Regulate
novel.2102	0	172.989	-9.86855	3.72967e-16	8.26165e-15	Up Regulate
BnaC02g27970D	0	172.585	-9.86536	5.97542e-16	1.29802e-14	Up Regulate
novel.864	0.351655	336.013	-9.86464	1.86166e-16	4.25019e-15	Up Regulate
BnaC05g14440D	0	172.246	-9.86253	5.30716e-16	1.15733e-14	Up Regulate
BnaC06g14940D	0	172.17	-9.86192	3.98076e-16	8.79139e-15	Up Regulate
BnaC03g62120D	0	171.796	-9.85778	3.98087e-16	8.79139e-15	Up Regulate
BnaC09g39720D	0	171.266	-9.85452	4.31335e-16	9.49118e-15	Up Regulate
novel.1616	0	170.113	-9.84516	1.13968e-15	2.40066e-14	Up Regulate
novel.5932	0	169.627	-9.84065	4.38908e-16	9.64619e-15	Up Regulate
BnaC07g41610D	0	168.988	-9.83519	7.64574e-16	1.63602e-14	Up Regulate
BnaC07g05810D	0	168.178	-9.82633	7.16897e-16	1.54033e-14	Up Regulate
BnaC08g44750D	0.300976	326.812	-9.82379	2.75919e-16	6.18892e-15	Up Regulate
BnaC05g48170D	0.300976	326.569	-9.82319	2.43276e-16	5.4854e-15	Up Regulate
BnaC02g13040D	0	167.048	-9.81875	7.43463e-16	1.59318e-14	Up Regulate
novel.4143	0	167.058	-9.81861	7.32241e-16	1.57052e-14	Up Regulate
BnaA07g35800D	0	166.813	-9.81614	5.05443e-16	1.10321e-14	Up Regulate
BnaC06g21090D	0	166.714	-9.81516	6.23127e-16	1.35078e-14	Up Regulate
novel.5935	0	166.789	-9.81486	1.07056e-15	2.25963e-14	Up Regulate
BnaAnng34690D	0.356222	324.332	-9.81335	2.82347e-16	6.32144e-15	Up Regulate
BnaC09g17640D	0	165.839	-9.80822	7.53871e-16	1.61454e-14	Up Regulate
BnaC05g48130D	0	165.815	-9.80726	5.83106e-16	1.26704e-14	Up Regulate
BnaCnng30260D	0	165.624	-9.80578	2.56169e-06	1.82715e-05	Up Regulate
BnaA03g45010D	0	165.241	-9.80337	9.48326e-16	2.01445e-14	Up Regulate
BnaCnng09730D	0	165.212	-9.80247	5.58041e-16	1.21511e-14	Up Regulate
novel.750	0	165.031	-9.79995	7.31388e-16	1.56915e-14	Up Regulate
BnaC05g48230D	0	164.597	-9.79633	7.24977e-16	1.55631e-14	Up Regulate
BnaC05g48420D	0	163.623	-9.78946	7.47648e-16	1.60168e-14	Up Regulate
BnaC05g50170D	0	163.568	-9.78845	8.15667e-16	1.74127e-14	Up Regulate
novel.3587	0	162.487	-9.77785	8.75046e-16	1.8653e-14	Up Regulate
novel.2722	0	161.147	-9.76644	1.06161e-15	2.24204e-14	Up Regulate
novel.1845	0	160.419	-9.75993	8.03158e-16	1.71707e-14	Up Regulate
novel.2180	0.356222	311.787	-9.75706	3.79432e-16	8.39975e-15	Up Regulate
BnaA09g11160D	0	159.598	-9.75242	9.53131e-16	2.02407e-14	Up Regulate
novel.295	0	158.038	-9.73871	1.29444e-15	2.70868e-14	Up Regulate
BnaUnng01650D	0	157.82	-9.73586	1.17904e-15	2.47856e-14	Up Regulate
BnaC08g45190D	0	156.993	-9.72849	1.8059e-15	3.73502e-14	Up Regulate
BnaC05g47640D	0	156.912	-9.72825	9.94379e-16	2.10921e-14	Up Regulate
novel.1776	0	156.91	-9.72766	1.01973e-15	2.15858e-14	Up Regulate
BnaA01g31790D	0	156.603	-9.72401	1.21524e-15	2.55025e-14	Up Regulate
BnaCnng35670D	0	155.978	-9.71926	1.07472e-15	2.26776e-14	Up Regulate
BnaC08g44990D	0	155.295	-9.7127	1.12821e-15	2.37719e-14	Up Regulate
BnaA03g36810D	0	155.07	-9.71128	5.12559e-15	1.00919e-13	Up Regulate
BnaA05g17060D	0	154.914	-9.70922	1.18467e-15	2.48967e-14	Up Regulate
novel.4115	0	154.434	-9.7047	1.70022e-15	3.52445e-14	Up Regulate
BnaC05g47730D	0	154.225	-9.70201	1.45082e-15	3.02636e-14	Up Regulate
BnaA05g20770D	0	154.012	-9.70183	1.74334e-15	3.60973e-14	Up Regulate
BnaAnng17630D	0	153.848	-9.70129	1.89402e-15	3.90731e-14	Up Regulate
BnaA07g02310D	0	152.797	-9.69053	2.23277e-15	4.58155e-14	Up Regulate
novel.5293	0	152.23	-9.68467	1.63135e-15	3.38648e-14	Up Regulate
BnaCnng06330D	0	150.718	-9.66901	3.14479e-15	6.32842e-14	Up Regulate
BnaC03g52330D	0	150.196	-9.66411	1.71412e-15	3.55225e-14	Up Regulate
BnaCnng67890D	0	149.824	-9.66074	2.47084e-15	5.03325e-14	Up Regulate
BnaCnng09230D	0	149.59	-9.65916	1.75949e-15	3.64111e-14	Up Regulate
BnaA04g21710D	0	149.423	-9.65768	1.72228e-15	3.56815e-14	Up Regulate
BnaC02g22480D	0	148.905	-9.65287	1.83221e-15	3.78623e-14	Up Regulate
BnaA10g23670D	0	148.721	-9.65047	7.93141e-07	6.11943e-06	Up Regulate
BnaCnng06320D	0	148.319	-9.64649	1.86595e-15	3.85485e-14	Up Regulate
BnaC08g44950D	0	148.322	-9.646	2.30603e-15	4.71986e-14	Up Regulate
novel.1764	0	146.711	-9.62985	2.41934e-15	4.93385e-14	Up Regulate
novel.3247	0	146.428	-9.62822	2.13882e-15	4.39495e-14	Up Regulate
novel.5013	0	146.081	-9.62543	2.79974e-15	5.67159e-14	Up Regulate
novel.5773	0	145.872	-9.62265	2.25988e-15	4.63325e-14	Up Regulate
BnaCnng69030D	0	145.51	-9.61848	2.4717e-15	5.03361e-14	Up Regulate
novel.5350	0	145.427	-9.61809	6.21282e-10	7.19895e-09	Up Regulate
BnaCnng23810D	0	145.258	-9.6177	3.05723e-15	6.16412e-14	Up Regulate
novel.5714	0	145.396	-9.61749	2.58075e-15	5.24691e-14	Up Regulate
BnaC03g23020D	0	145.145	-9.61642	2.58226e-15	5.2485e-14	Up Regulate
BnaC05g26860D	0	144.564	-9.6096	2.79727e-15	5.66817e-14	Up Regulate
BnaAnng14350D	0	144.201	-9.60527	3.45045e-15	6.91302e-14	Up Regulate
novel.1129	0	143.346	-9.59858	3.07324e-15	6.19469e-14	Up Regulate
BnaC03g70260D	1.30526	1028.73	-9.58808	3.6396e-38	3.86677e-36	Up Regulate
novel.4468	0	141.537	-9.57899	4.18136e-15	8.31804e-14	Up Regulate
BnaC03g18680D	0	140.915	-9.57435	2.34134e-14	4.29695e-13	Up Regulate
BnaA02g18340D	0	140.689	-9.56975	3.54165e-15	7.0899e-14	Up Regulate
novel.2531	0	140.256	-9.5667	5.20561e-15	1.02329e-13	Up Regulate
novel.2708	0	139.707	-9.56128	4.32366e-15	8.57541e-14	Up Regulate
BnaC04g37140D	0	139.629	-9.55951	4.61855e-15	9.13383e-14	Up Regulate
BnaA04g18770D	0	139.403	-9.55842	4.30262e-15	8.53833e-14	Up Regulate
BnaC05g48060D	0	139.33	-9.55717	6.46166e-15	1.2603e-13	Up Regulate
BnaCnng69050D	0	139.18	-9.55476	0.0144729	0.0446538	Up Regulate
BnaA09g12150D	0	138.846	-9.55196	4.63816e-15	9.16431e-14	Up Regulate
BnaC03g23520D	5.85497	4508.05	-9.55155	4.82346e-153	1.60025e-149	Up Regulate
BnaCnng01580D	0	138.596	-9.54884	5.11909e-15	1.00818e-13	Up Regulate
BnaA06g23240D	0	138.529	-9.54803	4.72923e-15	9.33667e-14	Up Regulate
BnaC08g44390D	0	138.065	-9.54362	4.43691e-15	8.7881e-14	Up Regulate
BnaC08g45180D	0	137.709	-9.53954	4.28665e-15	8.50895e-14	Up Regulate
BnaC01g06520D	0	137.738	-9.53931	5.65778e-15	1.108e-13	Up Regulate
novel.2538	0	137.428	-9.53621	4.45239e-15	8.81397e-14	Up Regulate
novel.3197	0	136.776	-9.52873	5.20243e-15	1.02294e-13	Up Regulate
novel.5792	0	136.31	-9.52422	5.21697e-15	1.02497e-13	Up Regulate
BnaC08g44680D	0.300976	265.05	-9.52148	2.37572e-15	4.84762e-14	Up Regulate
BnaC08g44470D	0	135.059	-9.51194	5.66269e-15	1.10866e-13	Up Regulate
BnaCnng36050D	0	134.888	-9.50957	5.37643e-15	1.05545e-13	Up Regulate
BnaC04g06860D	0	134.467	-9.50588	5.91449e-15	1.15672e-13	Up Regulate
BnaA01g32690D	0.707876	485.076	-9.5017	4.77391e-20	1.54999e-18	Up Regulate
BnaC09g41610D	0	134.079	-9.50044	6.62207e-15	1.28923e-13	Up Regulate
BnaC01g38710D	0	133.841	-9.49922	8.96423e-15	1.72179e-13	Up Regulate
BnaA07g35860D	0	133.69	-9.49795	6.5843e-15	1.28256e-13	Up Regulate
novel.5755	0	133.699	-9.49771	1.1908e-14	2.25868e-13	Up Regulate
BnaC03g26520D	0	133.336	-9.49413	7.87681e-15	1.52254e-13	Up Regulate
BnaA07g25970D	0	132.451	-9.48424	5.00313e-14	8.83543e-13	Up Regulate
BnaA04g15630D	0	131.402	-9.47305	8.02016e-15	1.54779e-13	Up Regulate
BnaA04g12070D	0	131.1	-9.46905	1.45978e-14	2.73828e-13	Up Regulate
BnaA03g01470D	0.356222	255.159	-9.46859	4.22836e-15	8.40238e-14	Up Regulate
BnaA02g36560D	0	130.846	-9.46509	1.44686e-14	2.71683e-13	Up Regulate
BnaA04g18780D	0	129.933	-9.4567	9.6917e-15	1.85226e-13	Up Regulate
BnaC03g62030D	0	129.764	-9.45434	8.51412e-15	1.63792e-13	Up Regulate
BnaA10g19980D	0	129.097	-9.44613	1.34628e-14	2.53842e-13	Up Regulate
BnaC05g47220D	0	128.697	-9.44217	9.6133e-15	1.83968e-13	Up Regulate
BnaUnng00510D	0.356222	250.102	-9.4391	4.84733e-15	9.5595e-14	Up Regulate
BnaA06g37870D	0	128.209	-9.43721	9.84184e-15	1.878e-13	Up Regulate
BnaC08g05090D	0	127.855	-9.43325	1.17931e-14	2.23805e-13	Up Regulate
novel.1249	0	127.335	-9.42673	1.62908e-14	3.04022e-13	Up Regulate
BnaC05g26040D	0	127.052	-9.42464	1.20425e-14	2.28242e-13	Up Regulate
novel.1957	0.351655	247.327	-9.42324	5.09278e-15	1.00381e-13	Up Regulate
BnaC04g16830D	0	126.371	-9.41658	1.42099e-14	2.66964e-13	Up Regulate
BnaC05g51960D	0.707876	457.225	-9.41624	1.16253e-19	3.64479e-18	Up Regulate
BnaCnng72550D	0	126.486	-9.41607	1.35197e-14	2.54783e-13	Up Regulate
BnaC05g29700D	0	125.66	-9.40738	0.00011935	0.000631424	Up Regulate
BnaC07g18250D	0	125.509	-9.40702	2.6624e-14	4.86173e-13	Up Regulate
novel.4496	0	125.266	-9.40228	1.33269e-14	2.51474e-13	Up Regulate
BnaC08g44850D	0	124.143	-9.38892	2.06783e-14	3.81707e-13	Up Regulate
novel.2185	0	124.014	-9.38833	9.30596e-14	1.60497e-12	Up Regulate
novel.969	0	123.451	-9.38218	1.55665e-14	2.91175e-13	Up Regulate
BnaC05g47330D	0	123.136	-9.37879	2.66411e-14	4.86363e-13	Up Regulate
BnaC05g24800D	0	123.188	-9.37861	1.47188e-14	2.76005e-13	Up Regulate
BnaA07g30380D	0	122.863	-9.37625	2.88052e-14	5.23253e-13	Up Regulate
BnaA03g59750D	0	122.496	-9.37055	1.63393e-14	3.0485e-13	Up Regulate
BnaA09g32790D	0	122.347	-9.36864	1.87595e-14	3.48136e-13	Up Regulate
BnaCnng02120D	0.351655	238.349	-9.36861	6.64522e-15	1.29339e-13	Up Regulate
BnaAnng25450D	0	121.566	-9.35987	1.69987e-14	3.16587e-13	Up Regulate
novel.691	0	121.418	-9.35929	2.1381e-14	3.9418e-13	Up Regulate
BnaC04g21770D	0.356222	236.196	-9.35589	8.27579e-15	1.59418e-13	Up Regulate
BnaA07g35680D	0	120.813	-9.35237	2.60402e-14	4.75869e-13	Up Regulate
BnaC08g44650D	0	120.499	-9.34729	3.26508e-14	5.88715e-13	Up Regulate
BnaC09g40070D	0	120.395	-9.34428	2.36395e-14	4.33409e-13	Up Regulate
BnaC09g39730D	0	120.234	-9.34306	2.97214e-14	5.38423e-13	Up Regulate
BnaA07g36740D	0	120.032	-9.3422	2.54901e-14	4.66518e-13	Up Regulate
BnaA06g16010D	0	119.232	-9.33061	3.04281e-14	5.50814e-13	Up Regulate
BnaC05g22760D	0	119.092	-9.32966	2.20384e-14	4.05889e-13	Up Regulate
BnaC03g53050D	0	118.913	-9.32727	2.26959e-14	4.17262e-13	Up Regulate
BnaA08g23730D	0	117.922	-9.31676	3.51052e-14	6.30632e-13	Up Regulate
BnaA06g20430D	0	117.933	-9.31615	2.3741e-14	4.3516e-13	Up Regulate
BnaA07g35930D	0	117.853	-9.31443	2.87349e-14	5.22106e-13	Up Regulate
BnaCnng35900D	0	117.481	-9.31	2.70423e-14	4.93193e-13	Up Regulate
BnaA02g26010D	0	116.812	-9.30388	3.71902e-14	6.6612e-13	Up Regulate
BnaAnng31260D	0	116.902	-9.30233	2.93036e-14	5.31513e-13	Up Regulate
BnaC03g62010D	0	115.925	-9.29149	5.09615e-14	8.99318e-13	Up Regulate
novel.5922	0	115.932	-9.29024	1.01187e-13	1.73743e-12	Up Regulate
novel.2003	0	114.747	-9.27651	3.45826e-14	6.21857e-13	Up Regulate
BnaCnng71600D	0	114.719	-9.27519	4.54488e-14	8.06324e-13	Up Regulate
BnaC05g47690D	0	113.941	-9.26631	8.03416e-14	1.39287e-12	Up Regulate
BnaC03g26980D	4.1596	2542.01	-9.26439	1.04613e-12	1.61019e-11	Up Regulate
BnaA08g17620D	0.300976	221.194	-9.26141	7.75094e-06	5.11321e-05	Up Regulate
BnaC02g07060D	0	113.545	-9.25941	5.27432e-14	9.2941e-13	Up Regulate
novel.552	0	113.093	-9.25516	5.31458e-14	9.36279e-13	Up Regulate
BnaC04g06880D	1.72586	1019.2	-9.25086	6.72001e-44	9.18501e-42	Up Regulate
BnaC08g44440D	0.712443	407.843	-9.25059	6.10312e-19	1.77968e-17	Up Regulate
BnaC07g05330D	0	112.481	-9.24848	7.80168e-14	1.35417e-12	Up Regulate
novel.5090	0	112.408	-9.24653	4.23805e-14	7.54639e-13	Up Regulate
BnaA02g17930D	0.356222	218.674	-9.2457	1.70036e-14	3.16597e-13	Up Regulate
BnaA04g16300D	0	112.293	-9.24519	4.24639e-14	7.55941e-13	Up Regulate
novel.1993	0	111.487	-9.23592	1.16807e-13	1.98916e-12	Up Regulate
novel.4547	3.8819	2218.5	-9.23174	2.45672e-89	1.60099e-86	Up Regulate
BnaC02g12960D	1.42489	804.619	-9.23039	9.22169e-36	8.59607e-34	Up Regulate
novel.2259	0	110.993	-9.23022	7.16478e-14	1.24778e-12	Up Regulate
BnaAnng11320D	0	110.892	-9.22763	5.07536e-14	8.96082e-13	Up Regulate
BnaC02g34570D	0.300976	215.519	-9.22531	2.21657e-14	4.08131e-13	Up Regulate
BnaC06g14250D	0	109.964	-9.21605	1.10981e-13	1.89524e-12	Up Regulate
BnaA03g46390D	0	109.695	-9.21143	5.93179e-14	1.04049e-12	Up Regulate
BnaCnng78670D	0	108.476	-9.19642	6.48356e-14	1.13455e-12	Up Regulate
novel.2810	0	106.946	-9.17449	1.84658e-13	3.07994e-12	Up Regulate
BnaC08g38670D	0	106.607	-9.17084	7.40317e-14	1.28745e-12	Up Regulate
novel.327	0	106.408	-9.16834	1.30262e-13	2.21004e-12	Up Regulate
novel.4712	0	106.235	-9.16466	1.01539e-13	1.74297e-12	Up Regulate
BnaA09g11270D	0	105.841	-9.15921	8.62245e-14	1.49132e-12	Up Regulate
BnaC05g42870D	0	105.772	-9.15836	8.5744e-14	1.48336e-12	Up Regulate
BnaA07g35830D	0	105.427	-9.15547	9.42039e-14	1.62317e-12	Up Regulate
novel.5183	0.351655	205.311	-9.15477	3.18076e-14	5.74504e-13	Up Regulate
BnaA01g29650D	0	105.351	-9.15282	9.0492e-14	1.56253e-12	Up Regulate
novel.5958	0.712443	380.531	-9.14996	2.82337e-18	7.73545e-17	Up Regulate
BnaA06g21190D	0	104.875	-9.14733	8.92533e-14	1.54151e-12	Up Regulate
BnaCnng01980D	0	104.759	-9.14502	8.83876e-14	1.52728e-12	Up Regulate
BnaC08g45100D	1.36051	757.296	-9.14457	1.18208e-34	1.04452e-32	Up Regulate
novel.2	0.652631	375.012	-9.13302	1.90021e-18	5.29765e-17	Up Regulate
BnaC08g44180D	0	103.821	-9.132	1.16766e-06	8.8024e-06	Up Regulate
novel.2498	0.351655	200.76	-9.12129	5.12029e-14	9.0336e-13	Up Regulate
BnaC04g24630D	0.351655	200.667	-9.12102	4.32443e-14	7.6852e-13	Up Regulate
novel.5421	0	102.952	-9.12063	1.11996e-13	1.91168e-12	Up Regulate
novel.727	0	102.632	-9.11519	1.0954e-13	1.87283e-12	Up Regulate
BnaA06g20500D	0	102.477	-9.11357	1.47023e-13	2.47713e-12	Up Regulate
BnaC07g00840D	0	102.495	-9.11347	1.12417e-13	1.91797e-12	Up Regulate
novel.3026	0	102.192	-9.10871	1.21662e-13	2.06942e-12	Up Regulate
BnaC01g06400D	0.657198	368.779	-9.10799	2.05657e-18	5.71175e-17	Up Regulate
BnaCnng66600D	0	101.79	-9.10407	1.25408e-13	2.12917e-12	Up Regulate
BnaCnng06070D	0.657198	367.38	-9.10251	2.07795e-18	5.76674e-17	Up Regulate
BnaC08g10400D	0	101.577	-9.10172	1.67561e-13	2.80503e-12	Up Regulate
BnaC05g14390D	0.657198	366.429	-9.09833	2.16786e-18	6.00484e-17	Up Regulate
BnaC09g22240D	0	101.112	-9.09352	1.33073e-13	2.25459e-12	Up Regulate
BnaA02g21020D	0.707876	365.279	-9.09157	2.70416e-18	7.43113e-17	Up Regulate
novel.919	0	100.949	-9.09139	6.34472e-05	0.000354354	Up Regulate
novel.109	0	100.663	-9.08675	1.5609e-13	2.62082e-12	Up Regulate
BnaC08g44800D	0.953607	543.172	-9.08255	1.4985e-26	8.16825e-25	Up Regulate
BnaA01g03040D	0	100.23	-9.08169	2.21911e-13	3.67442e-12	Up Regulate
BnaA03g54350D	0	99.8182	-9.07588	1.61951e-13	2.71298e-12	Up Regulate
BnaA06g32050D	0	99.8104	-9.07514	3.99642e-13	6.44335e-12	Up Regulate
novel.1381	0	99.3033	-9.0682	1.56411e-13	2.625e-12	Up Regulate
novel.2808	0	99.2926	-9.0662	1.94488e-13	3.23576e-12	Up Regulate
BnaA02g14840D	0	99.0951	-9.06455	1.75393e-13	2.93009e-12	Up Regulate
BnaA10g21550D	0	99.0078	-9.06283	3.89415e-13	6.28421e-12	Up Regulate
BnaA09g16470D	0	98.9762	-9.06246	2.57948e-13	4.23747e-12	Up Regulate
BnaC01g39330D	0	98.252	-9.05149	1.91216e-13	3.18278e-12	Up Regulate
BnaA08g20730D	0	98.171	-9.05087	1.86132e-13	3.10239e-12	Up Regulate
novel.1810	0	97.805	-9.04694	2.15099e-13	3.5681e-12	Up Regulate
BnaCnng53940D	0	97.2763	-9.03813	2.42447e-13	3.99903e-12	Up Regulate
novel.1933	0	96.7916	-9.0301	2.1841e-13	3.61891e-12	Up Regulate
BnaC06g31560D	0	96.5757	-9.02772	2.14923e-13	3.5668e-12	Up Regulate
BnaA07g30370D	0	96.5908	-9.0269	2.32478e-13	3.84154e-12	Up Regulate
BnaA03g52310D	0	96.2466	-9.02145	2.87657e-13	4.70752e-12	Up Regulate
BnaAnng31600D	0	96.0091	-9.01871	2.95275e-13	4.82894e-12	Up Regulate
novel.1659	0	95.8072	-9.01685	3.48979e-13	5.66155e-12	Up Regulate
novel.5787	0	95.3699	-9.01042	2.52746e-13	4.15763e-12	Up Regulate
BnaC02g28250D	0.356222	185.408	-9.00731	1.02189e-13	1.75208e-12	Up Regulate
BnaC01g38970D	0.351655	184.437	-8.9983	1.06945e-13	1.83103e-12	Up Regulate
BnaC02g10520D	0	94.4413	-8.99527	0.000176292	0.000899617	Up Regulate
BnaC02g31780D	0	94.2636	-8.9942	3.79872e-13	6.14088e-12	Up Regulate
BnaA06g17410D	0	93.9775	-8.98934	3.01992e-13	4.93216e-12	Up Regulate
novel.1728	0	93.8168	-8.98616	3.27437e-13	5.32983e-12	Up Regulate
BnaA07g17600D	0	93.6657	-8.98358	3.49638e-13	5.67097e-12	Up Regulate
BnaAnng30030D	0	93.5475	-8.98163	0.000759124	0.00336167	Up Regulate
BnaA06g21830D	0	93.3828	-8.97959	3.05965e-13	4.9948e-12	Up Regulate
novel.4165	0	93.1249	-8.97556	4.92356e-13	7.87554e-12	Up Regulate
BnaC05g47150D	0	93.2285	-8.97469	5.11768e-13	8.16993e-12	Up Regulate
BnaA08g09900D	0	92.2814	-8.96193	5.18982e-05	0.00029469	Up Regulate
BnaA01g19600D	0	92.3011	-8.96145	5.6987e-13	9.04211e-12	Up Regulate
BnaC06g15530D	0	91.9093	-8.95856	6.24591e-13	9.86746e-12	Up Regulate
novel.3621	0	92.0493	-8.95837	3.23027e-06	2.26377e-05	Up Regulate
BnaA08g15860D	1.67062	826.848	-8.95103	7.92286e-08	7.01278e-07	Up Regulate
novel.756	0	91.2876	-8.946	4.15905e-13	6.69374e-12	Up Regulate
BnaC04g52020D	0	91.2143	-8.94555	4.03842e-13	6.50533e-12	Up Regulate
BnaCnng06060D	0	91.1442	-8.94498	8.28599e-13	1.29226e-11	Up Regulate
BnaC08g44710D	0.652631	328.616	-8.94105	9.97626e-18	2.59312e-16	Up Regulate
BnaC08g45090D	0	90.9311	-8.94061	4.18533e-07	3.36578e-06	Up Regulate
BnaC05g47950D	0.351655	177.09	-8.94052	1.54016e-13	2.58897e-12	Up Regulate
novel.842	0	90.8246	-8.93999	4.97288e-13	7.95268e-12	Up Regulate
BnaC06g30720D	0	90.7965	-8.93796	5.17196e-13	8.24936e-12	Up Regulate
BnaA09g46380D	0	90.6551	-8.93651	4.18799e-13	6.73883e-12	Up Regulate
BnaC01g39050D	0	90.4133	-8.93355	4.59584e-13	7.3691e-12	Up Regulate
BnaA01g16010D	0.351655	176.234	-8.93329	2.04281e-13	3.3956e-12	Up Regulate
BnaC08g44320D	0	90.3888	-8.93286	4.26283e-12	6.20905e-11	Up Regulate
novel.2280	0	90.4826	-8.93269	6.61384e-13	1.04217e-11	Up Regulate
BnaA01g00910D	0.356222	176.066	-8.93219	2.4732e-06	1.76871e-05	Up Regulate
BnaC08g46890D	0	90.1046	-8.92699	4.64596e-13	7.44455e-12	Up Regulate
BnaA06g17420D	0	89.959	-8.92596	8.88655e-13	1.37914e-11	Up Regulate
novel.1321	0	89.8034	-8.92264	4.83899e-13	7.74197e-12	Up Regulate
novel.4902	0	89.6773	-8.91943	6.33309e-13	9.99437e-12	Up Regulate
novel.3327	0	89.4353	-8.91734	4.97591e-13	7.95579e-12	Up Regulate
BnaC06g41790D	2.62422	1291.52	-8.91695	5.58323e-62	1.53777e-59	Up Regulate
novel.1547	0	88.3398	-8.89981	6.59747e-13	1.03981e-11	Up Regulate
BnaC05g28840D	0	88.1876	-8.89538	6.3583e-13	1.00298e-11	Up Regulate
novel.3542	0.707876	318.501	-8.89476	1.56933e-17	3.99938e-16	Up Regulate
BnaA08g20940D	0	88.1845	-8.8945	8.51694e-13	1.32488e-11	Up Regulate
BnaA08g23390D	0	88.0406	-8.89326	5.4073e-12	7.78899e-11	Up Regulate
novel.2951	0	87.6004	-8.88874	8.48453e-13	1.3204e-11	Up Regulate
novel.1048	0	87.5173	-8.88706	7.66479e-13	1.19948e-11	Up Regulate
novel.5560	0	87.406	-8.8861	1.12308e-12	1.72101e-11	Up Regulate
BnaC07g10570D	0	87.5292	-8.8851	6.33992e-13	1.0003e-11	Up Regulate
novel.1004	0.712443	315.352	-8.88012	1.72601e-17	4.37728e-16	Up Regulate
BnaC08g42310D	0	87.0025	-8.87733	7.27421e-13	1.14056e-11	Up Regulate
novel.4718	0	86.9042	-8.87475	7.13565e-13	1.11979e-11	Up Regulate
BnaC05g34580D	0.356222	168.895	-8.87221	0.000167459	0.000859407	Up Regulate
BnaC06g21460D	0	85.639	-8.85652	1.19502e-12	1.82855e-11	Up Regulate
BnaA04g20540D	0.953607	463.128	-8.85258	3.51342e-25	1.73152e-23	Up Regulate
novel.352	0	85.2829	-8.8492	8.47145e-13	1.31865e-11	Up Regulate
novel.868	0	85.3067	-8.84688	1.06854e-12	1.6426e-11	Up Regulate
BnaC04g35030D	0	84.6093	-8.8378	9.29265e-13	1.43911e-11	Up Regulate
BnaC07g47420D	0	84.4644	-8.83415	0.000113341	0.000603058	Up Regulate
BnaAnng34360D	0	84.224	-8.8302	9.25975e-13	1.43462e-11	Up Regulate
BnaA09g27500D	0	83.9389	-8.82565	1.45196e-12	2.20671e-11	Up Regulate
BnaCnng11410D	0	83.8473	-8.82496	1.11377e-12	1.70781e-11	Up Regulate
BnaC09g42020D	0.356222	163.425	-8.82485	3.10824e-13	5.06932e-12	Up Regulate
novel.20	0	83.409	-8.81641	1.07643e-12	1.65333e-11	Up Regulate
BnaC02g19890D	0	83.2276	-8.8158	2.20835e-12	3.30768e-11	Up Regulate
novel.2058	0	82.9721	-8.80622	2.23071e-12	3.33706e-11	Up Regulate
BnaAnng18610D	2.07295	896.58	-8.80252	4.42288e-47	7.11051e-45	Up Regulate
BnaA10g23900D	0	82.497	-8.80193	2.36318e-12	3.52872e-11	Up Regulate
BnaA06g21910D	0.712443	297.987	-8.7976	3.92401e-17	9.61737e-16	Up Regulate
BnaC05g47340D	0	82.3867	-8.79683	8.46522e-12	1.19578e-10	Up Regulate
BnaCnng01710D	0	82.2779	-8.79651	1.39732e-12	2.12873e-11	Up Regulate
BnaC03g53030D	0	82.1181	-8.79507	1.42216e-12	2.16296e-11	Up Regulate
novel.4807	0	82.0189	-8.79125	1.41907e-12	2.16052e-11	Up Regulate
BnaA04g18550D	0	81.9692	-8.79038	1.2832e-12	1.95978e-11	Up Regulate
novel.3910	0	81.6647	-8.78729	1.51398e-12	2.29783e-11	Up Regulate
novel.231	2.02684	879.074	-8.77505	2.36622e-46	3.62067e-44	Up Regulate
novel.5280	0	80.8723	-8.77164	2.45726e-12	3.66619e-11	Up Regulate
BnaA08g20780D	0	80.5594	-8.76677	1.55264e-12	2.35551e-11	Up Regulate
novel.1137	0	80.3457	-8.76379	2.23797e-12	3.34723e-11	Up Regulate
novel.1219	0	80.3176	-8.76338	1.82765e-12	2.76354e-11	Up Regulate
novel.4233	0	79.8826	-8.75459	1.72645e-12	2.61432e-11	Up Regulate
BnaC02g08120D	0	79.4413	-8.7468	3.09442e-12	4.56959e-11	Up Regulate
BnaA06g18730D	0	79.0332	-8.73954	2.6425e-12	3.93374e-11	Up Regulate
BnaC09g52380D	0	79.0721	-8.73903	1.94641e-12	2.93219e-11	Up Regulate
novel.5326	0	78.7752	-8.73418	2.50303e-12	3.73143e-11	Up Regulate
BnaC05g13890D	0.356222	153.227	-8.73201	6.8106e-13	1.07155e-11	Up Regulate
BnaC05g48620D	5.68776	2410.7	-8.72835	2.16833e-108	2.11016e-105	Up Regulate
novel.2906	0	78.487	-8.72812	1.99991e-12	3.00843e-11	Up Regulate
BnaC04g06240D	0	78.0402	-8.72169	4.96853e-12	7.19388e-11	Up Regulate
BnaA09g12640D	0	77.9701	-8.71648	4.27046e-12	6.21769e-11	Up Regulate
BnaC09g12210D	0	77.6409	-8.71129	3.38469e-12	4.97868e-11	Up Regulate
BnaCnng02290D	0	77.4659	-8.71056	3.28203e-12	4.83253e-11	Up Regulate
BnaCnng73940D	0	77.3688	-8.70779	2.8871e-12	4.28039e-11	Up Regulate
BnaC01g39390D	0.300976	150.75	-8.70748	1.01186e-12	1.56073e-11	Up Regulate
novel.3634	0	77.1938	-8.70542	2.49801e-12	3.72472e-11	Up Regulate
BnaAnng34590D	0	77.0654	-8.70266	2.49736e-12	3.7245e-11	Up Regulate
BnaA07g35630D	0	77.0221	-8.7012	2.83716e-12	4.20806e-11	Up Regulate
BnaC01g39060D	0.300976	149.796	-8.69915	7.36571e-13	1.15416e-11	Up Regulate
BnaA04g21160D	0	76.8029	-8.69644	7.92621e-12	1.12225e-10	Up Regulate
BnaA04g04970D	0	76.4318	-8.68939	2.7263e-12	4.05021e-11	Up Regulate
BnaCnng01760D	0	76.0205	-8.68367	3.03489e-12	4.48675e-11	Up Regulate
novel.1166	0	75.9871	-8.68253	3.01098e-12	4.45321e-11	Up Regulate
novel.1430	0	76.0238	-8.68072	3.65689e-12	5.35855e-11	Up Regulate
BnaAnng35690D	0	75.496	-8.67337	6.51783e-12	9.31512e-11	Up Regulate
novel.1227	0	75.4929	-8.67232	6.54384e-12	9.34681e-11	Up Regulate
BnaA06g40230D	0	75.2066	-8.66724	3.13159e-12	4.61848e-11	Up Regulate
BnaC02g27470D	0.652631	270.671	-8.66259	1.21882e-16	2.84123e-15	Up Regulate
BnaA10g13280D	0	74.8447	-8.65968	6.10357e-06	4.09192e-05	Up Regulate
BnaA08g24020D	0	74.7434	-8.6583	8.52687e-12	1.20379e-10	Up Regulate
BnaCnng01590D	0	74.6713	-8.65669	3.33056e-12	4.90102e-11	Up Regulate
BnaA07g35910D	0	74.5905	-8.65366	5.71167e-12	8.21122e-11	Up Regulate
novel.2578	0	74.3292	-8.64964	6.14768e-12	8.81546e-11	Up Regulate
novel.1062	0	73.0651	-8.62656	5.34075e-12	7.69768e-11	Up Regulate
BnaC08g03450D	0	73.171	-8.62591	5.12027e-12	7.3989e-11	Up Regulate
BnaA04g16650D	0.351655	142.161	-8.62311	1.28102e-12	1.95687e-11	Up Regulate
BnaC08g34980D	0	72.8407	-8.62069	5.17757e-12	7.47725e-11	Up Regulate
BnaC09g38390D	0	72.7188	-8.61639	9.61279e-12	1.3503e-10	Up Regulate
BnaA06g05680D	0	72.6529	-8.61447	8.60449e-12	1.21381e-10	Up Regulate
novel.2271	0.712443	262.349	-8.6138	1.80677e-16	4.13912e-15	Up Regulate
BnaC05g47270D	0	72.3582	-8.61202	6.99893e-12	9.96757e-11	Up Regulate
BnaA03g60190D	0	72.37	-8.61086	4.75387e-12	6.89812e-11	Up Regulate
novel.2899	0.601952	260.808	-8.61061	2.76103e-16	6.19116e-15	Up Regulate
novel.4879	0	72.2568	-8.60958	1.21761e-11	1.69149e-10	Up Regulate
BnaA06g20020D	0	72.2006	-8.60731	6.2125e-12	8.90316e-11	Up Regulate
BnaA04g21320D	0	72.0311	-8.6049	6.98952e-12	9.95611e-11	Up Regulate
BnaA06g17660D	0	71.7589	-8.6005	5.96216e-12	8.55783e-11	Up Regulate
BnaA01g20830D	0	71.7774	-8.60027	7.61647e-12	1.08049e-10	Up Regulate
BnaAnng16400D	0	71.5217	-8.59442	9.67813e-12	1.35844e-10	Up Regulate
BnaC05g48560D	6.79031	2698.05	-8.58957	1.39159e-141	3.38565e-138	Up Regulate
novel.5422	0	71.051	-8.58619	1.32578e-11	1.83652e-10	Up Regulate
BnaA04g18740D	0	71.0272	-8.58398	6.18395e-12	8.86573e-11	Up Regulate
BnaC07g42100D	0.601952	242.89	-8.58354	4.38196e-06	3.01215e-05	Up Regulate
BnaC03g61190D	1.36964	520.669	-8.58294	1.14422e-08	1.14028e-07	Up Regulate
BnaAnng13640D	0	70.8102	-8.5786	6.9498e-12	9.90147e-11	Up Regulate
BnaCnng02310D	0	70.686	-8.5782	8.8646e-12	1.24881e-10	Up Regulate
BnaC08g44810D	0	70.4971	-8.57549	7.72356e-12	1.09504e-10	Up Regulate
novel.4490	0	70.5478	-8.57389	1.90758e-11	2.60146e-10	Up Regulate
novel.4583	0	70.4056	-8.57138	1.08452e-11	1.51468e-10	Up Regulate
novel.5003	0	70.3104	-8.57083	6.7823e-12	9.67416e-11	Up Regulate
novel.5666	0	70.2727	-8.56944	6.38211e-12	9.1301e-11	Up Regulate
novel.219	0	70.277	-8.56747	7.64491e-12	1.08431e-10	Up Regulate
BnaA05g21570D	0.300976	136.698	-8.56712	0.000205693	0.00103486	Up Regulate
BnaC06g18860D	0	70.1228	-8.5666	2.03641e-11	2.76733e-10	Up Regulate
BnaC08g37140D	0	69.9715	-8.56385	7.15568e-12	1.01789e-10	Up Regulate
BnaC02g22450D	0.300976	135.907	-8.55994	2.09346e-12	3.14463e-11	Up Regulate
novel.704	0	69.7146	-8.55773	6.89792e-12	9.83523e-11	Up Regulate
BnaCnng14970D	0	69.529	-8.55484	1.4671e-11	2.02344e-10	Up Regulate
BnaAnng39720D	13.1566	4907.7	-8.55411	1.69876e-222	1.54986e-218	Up Regulate
novel.1086	0	69.3962	-8.55183	9.08975e-12	1.2788e-10	Up Regulate
novel.1719	0	69.2267	-8.54912	1.32498e-11	1.83576e-10	Up Regulate
BnaC05g47180D	0	69.025	-8.54354	1.09608e-11	1.52965e-10	Up Regulate
novel.1661	0.712443	246.73	-8.52568	4.14583e-16	9.13359e-15	Up Regulate
BnaAnng33150D	0	67.9196	-8.5205	1.00011e-11	1.40135e-10	Up Regulate
BnaUnng04570D	1.2039	487.936	-8.5177	1.18335e-29	7.85182e-28	Up Regulate
BnaAnng26640D	0	67.6909	-8.51485	1.85687e-11	2.53515e-10	Up Regulate
BnaCnng48340D	0	67.4945	-8.51048	2.48403e-11	3.34695e-10	Up Regulate
BnaC09g19650D	0.356222	131.323	-8.50974	3.10086e-12	4.57778e-11	Up Regulate
novel.5301	0	67.0581	-8.5025	1.11196e-11	1.55092e-10	Up Regulate
BnaCnng77410D	0.300976	130.368	-8.49898	5.2357e-12	7.55224e-11	Up Regulate
novel.5677	0	66.8121	-8.4956	1.12577e-11	1.56809e-10	Up Regulate
novel.299	0	66.0675	-8.48069	1.88778e-10	2.32079e-09	Up Regulate
BnaA06g37750D	0	65.9561	-8.47886	1.3807e-11	1.91006e-10	Up Regulate
BnaA03g59200D	1.00885	357.176	-8.47375	7.47244e-15	1.44706e-13	Up Regulate
BnaA01g11450D	0	65.7802	-8.47327	1.35499e-11	1.8752e-10	Up Regulate
novel.717	0.351655	127.941	-8.4715	1.58805e-06	1.17127e-05	Up Regulate
novel.512	0	65.7004	-8.47109	1.77672e-11	2.43072e-10	Up Regulate
novel.544	0	65.5912	-8.46947	1.37595e-11	1.90384e-10	Up Regulate
novel.2894	0	65.289	-8.46543	2.18313e-11	2.9568e-10	Up Regulate
BnaC08g33150D	0.958174	353.121	-8.46224	1.09784e-22	4.44176e-21	Up Regulate
BnaAnng39730D	0	65.1034	-8.45833	1.46501e-11	2.02095e-10	Up Regulate
BnaCnng24770D	0	65.0171	-8.45674	1.75528e-11	2.40185e-10	Up Regulate
novel.2213	10.1853	3523.99	-8.45466	9.94824e-188	5.18644e-184	Up Regulate
novel.3175	0	64.8237	-8.45271	1.82039e-11	2.48674e-10	Up Regulate
BnaC06g14980D	0	64.7709	-8.45246	1.63655e-11	2.24696e-10	Up Regulate
BnaA09g31350D	0	64.6414	-8.45099	2.79655e-11	3.74042e-10	Up Regulate
novel.599	0	64.3846	-8.4433	3.19236e-11	4.23182e-10	Up Regulate
novel.1400	1.36964	464.909	-8.44091	1.25386e-29	8.28954e-28	Up Regulate
novel.3901	0	64.0272	-8.43456	1.71621e-11	2.35103e-10	Up Regulate
novel.4286	0	64.009	-8.43429	2.40636e-11	3.2489e-10	Up Regulate
BnaCnng17610D	0	63.9236	-8.4332	1.78365e-11	2.43929e-10	Up Regulate
BnaA09g25670D	0	63.9161	-8.43238	2.30419e-11	3.11672e-10	Up Regulate
BnaA01g20350D	0	63.8578	-8.4319	1.97735e-11	2.69159e-10	Up Regulate
BnaA03g44090D	0	63.8092	-8.42736	2.78314e-11	3.72521e-10	Up Regulate
BnaCnng01940D	0	63.5964	-8.42632	2.71926e-11	3.64372e-10	Up Regulate
BnaC05g16750D	0	63.575	-8.42462	1.82749e-11	2.4955e-10	Up Regulate
BnaUnng03620D	0	63.6506	-8.42411	2.69037e-11	3.60633e-10	Up Regulate
novel.1729	0	63.5925	-8.42363	9.0362e-11	1.14544e-09	Up Regulate
BnaAnng31350D	0	63.4205	-8.42198	2.97678e-11	3.96477e-10	Up Regulate
BnaA09g10550D	0	63.2792	-8.41861	2.57919e-11	3.46614e-10	Up Regulate
novel.1796	0	63.2037	-8.41351	3.29659e-11	4.36207e-10	Up Regulate
novel.2850	0	62.8355	-8.40941	2.47079e-11	3.33095e-10	Up Regulate
BnaC05g48640D	1.05953	341.518	-8.40882	1.56218e-22	6.22723e-21	Up Regulate
BnaC09g36050D	0	62.7341	-8.40426	2.26219e-11	3.06104e-10	Up Regulate
novel.28	0	62.1319	-8.39126	5.74119e-11	7.42844e-10	Up Regulate
BnaA10g17200D	0	61.9666	-8.38913	2.87069e-11	3.83186e-10	Up Regulate
BnaC05g48470D	0	61.9083	-8.38478	2.79641e-11	3.74042e-10	Up Regulate
novel.5145	0	61.644	-8.38085	4.02135e-11	5.27233e-10	Up Regulate
BnaC04g26210D	0	61.5867	-8.38031	3.92578e-11	5.15629e-10	Up Regulate
BnaCnng01720D	0.351655	120.235	-8.38029	9.83396e-12	1.37845e-10	Up Regulate
novel.437	0	61.4614	-8.3762	2.65264e-11	3.55903e-10	Up Regulate
novel.5330	0	61.3071	-8.37435	3.85838e-11	5.07416e-10	Up Regulate
BnaA09g09420D	0	61.3535	-8.37308	2.97245e-11	3.96023e-10	Up Regulate
BnaA09g24560D	3.07724	998.553	-8.37299	4.61713e-62	1.28624e-59	Up Regulate
novel.230	0	60.8582	-8.36253	7.37931e-11	9.44748e-10	Up Regulate
BnaC04g27790D	0	60.8401	-8.36043	1.0265e-09	1.16122e-08	Up Regulate
BnaC08g44930D	0	60.7416	-8.36002	6.46682e-11	8.32599e-10	Up Regulate
novel.6	0	60.7436	-8.35945	2.9872e-11	3.97719e-10	Up Regulate
BnaCnng73480D	0	60.6216	-8.35873	5.25812e-11	6.8276e-10	Up Regulate
BnaA09g17870D	0.958174	327.916	-8.35466	3.06464e-22	1.18853e-20	Up Regulate
novel.2493	0	60.4522	-8.35241	3.13909e-11	4.16574e-10	Up Regulate
BnaA05g20760D	0	60.2893	-8.34949	7.11956e-11	9.12293e-10	Up Regulate
BnaC05g48650D	1.30983	433.04	-8.33998	1.55882e-28	9.60942e-27	Up Regulate
BnaC01g06500D	0	59.6784	-8.3334	4.36289e-11	5.69963e-10	Up Regulate
novel.728	0	59.6492	-8.33115	4.36621e-11	5.70295e-10	Up Regulate
BnaC03g63270D	0	59.5596	-8.33077	3.64508e-11	4.80576e-10	Up Regulate
novel.4822	0	59.3535	-8.32483	6.08976e-11	7.85577e-10	Up Regulate
novel.2661	0	59.2424	-8.32042	8.97223e-11	1.13804e-09	Up Regulate
novel.4899	0.356222	115.137	-8.31999	1.60248e-11	2.20391e-10	Up Regulate
novel.3328	0	58.5643	-8.30733	4.83425e-11	6.29401e-10	Up Regulate
novel.5938	0.351655	113.758	-8.30272	1.12127e-11	1.56241e-10	Up Regulate
novel.5273	0.601952	208.486	-8.28874	3.95948e-15	7.8874e-14	Up Regulate
BnaC07g40150D	0.70331	212.436	-8.28635	4.88008e-09	5.09421e-08	Up Regulate
BnaA04g08950D	0	57.5033	-8.27948	5.21132e-11	6.76925e-10	Up Regulate
BnaC05g13330D	0	57.4193	-8.27668	2.83179e-10	3.41574e-09	Up Regulate
BnaCnng41140D	0	57.1061	-8.26878	5.83236e-11	7.53971e-10	Up Regulate
BnaC02g27960D	0	56.9636	-8.26651	7.87837e-11	1.00617e-09	Up Regulate
BnaA04g12080D	0	56.995	-8.26638	6.9458e-11	8.91123e-10	Up Regulate
BnaC09g50060D	0	56.8729	-8.26593	8.42921e-11	1.07333e-09	Up Regulate
BnaCnng01630D	18.3357	5634.45	-8.26021	8.74106e-281	2.12664e-276	Up Regulate
BnaCnng60260D	0	56.4941	-8.25617	1.52204e-10	1.88513e-09	Up Regulate
BnaA10g22060D	0	56.3062	-8.25191	1.17811e-10	1.47669e-09	Up Regulate
BnaA07g17380D	0.356222	109.672	-8.24883	1.66535e-11	2.28479e-10	Up Regulate
BnaA01g20840D	0.300976	109.352	-8.24424	1.73641e-11	2.37691e-10	Up Regulate
novel.1358	3.83579	1116.5	-8.24121	3.61988e-69	1.22887e-66	Up Regulate
BnaAnng04770D	0	55.7418	-8.23623	3.04406e-10	3.6597e-09	Up Regulate
novel.749	0.712443	201.956	-8.23447	7.83443e-15	1.51475e-13	Up Regulate
BnaC08g44630D	0	55.6219	-8.23126	7.38149e-11	9.44862e-10	Up Regulate
novel.889	0	55.4049	-8.22711	8.01136e-11	1.02208e-09	Up Regulate
novel.1001	0	55.4016	-8.22692	9.13833e-11	1.15797e-09	Up Regulate
BnaA04g09710D	0	55.4284	-8.22653	2.83253e-05	0.000168355	Up Regulate
BnaC05g48280D	4.63736	1396.88	-8.22222	9.08069e-88	5.81387e-85	Up Regulate
BnaC08g45260D	0	55.1891	-8.22121	1.21796e-10	1.52455e-09	Up Regulate
novel.5135	2.48898	699.593	-8.21888	6.97627e-47	1.10933e-44	Up Regulate
novel.370	0	55.0119	-8.2178	1.01985e-10	1.28672e-09	Up Regulate
BnaCnng05970D	0	55.0508	-8.21695	9.86432e-11	1.24628e-09	Up Regulate
BnaC05g14380D	0	55.1243	-8.21637	1.45164e-10	1.80313e-09	Up Regulate
BnaA02g13470D	1.25915	378.532	-8.20919	1.41677e-05	8.92131e-05	Up Regulate
BnaC08g10750D	0	54.6536	-8.20847	1.12725e-10	1.41537e-09	Up Regulate
BnaC03g72890D	0.652631	197.194	-8.20558	6.42531e-15	1.2536e-13	Up Regulate
BnaC05g27390D	0	54.0427	-8.19041	1.05739e-10	1.33178e-09	Up Regulate
BnaC09g52780D	1.06866	293.272	-8.18852	1.90946e-21	6.95793e-20	Up Regulate
BnaCnng11540D	0	53.8226	-8.18264	1.39825e-10	1.74096e-09	Up Regulate
BnaC05g45720D	0.356222	104.572	-8.18055	2.81029e-05	0.000167143	Up Regulate
novel.4279	0.351655	104.292	-8.17651	2.52915e-11	3.40461e-10	Up Regulate
BnaA08g20410D	0	53.1404	-8.16514	1.41367e-10	1.75896e-09	Up Regulate
BnaA06g18190D	0	52.9914	-8.16239	1.31039e-10	1.6352e-09	Up Regulate
novel.1049	0	52.8857	-8.15743	2.54792e-10	3.08865e-09	Up Regulate
novel.5224	0	52.7701	-8.15605	1.34631e-10	1.6783e-09	Up Regulate
BnaC07g04750D	0	52.5726	-8.15029	1.45811e-10	1.81087e-09	Up Regulate
novel.5311	0	52.3416	-8.14459	1.51285e-10	1.87439e-09	Up Regulate
BnaC01g19200D	0	52.2963	-8.14347	1.64567e-10	2.03445e-09	Up Regulate
BnaA09g03080D	0	52.2357	-8.14008	2.88463e-10	3.47719e-09	Up Regulate
BnaCnng06030D	1.42032	377.907	-8.139	1.45058e-27	8.42953e-26	Up Regulate
BnaC03g57810D	0.351655	101.364	-8.13723	3.77731e-11	4.97292e-10	Up Regulate
BnaC07g29620D	0	51.912	-8.13299	1.60422e-10	1.98556e-09	Up Regulate
BnaC03g71440D	0	51.979	-8.13287	1.91209e-10	2.34989e-09	Up Regulate
BnaC03g71910D	0	51.8968	-8.13163	1.49061e-10	1.84808e-09	Up Regulate
BnaA06g07590D	0	51.7498	-8.12749	0.000192574	0.000974863	Up Regulate
novel.767	0	51.6334	-8.12316	2.50705e-10	3.04163e-09	Up Regulate
BnaCnng02040D	3.13705	839.811	-8.1212	6.07307e-58	1.53377e-55	Up Regulate
novel.5928	0	51.4315	-8.11982	2.20037e-10	2.68968e-09	Up Regulate
novel.2427	0	51.4653	-8.11933	6.54409e-10	7.56838e-09	Up Regulate
BnaC08g45370D	0	51.2935	-8.11462	1.69709e-10	2.09518e-09	Up Regulate
novel.5644	0	51.1618	-8.11308	2.56942e-10	3.11213e-09	Up Regulate
BnaC03g71160D	0	51.1769	-8.11166	1.72678e-10	2.12787e-09	Up Regulate
BnaA01g14080D	0	51.1586	-8.11129	2.2206e-10	2.71078e-09	Up Regulate
BnaCnng44390D	0	51.0787	-8.11015	2.21851e-10	2.70867e-09	Up Regulate
BnaC05g38310D	0	50.9393	-8.10791	3.44464e-10	4.11552e-09	Up Regulate
novel.2683	0	50.7538	-8.10006	2.76837e-10	3.34311e-09	Up Regulate
novel.2551	0	50.6477	-8.09646	0.00125544	0.00527775	Up Regulate
BnaA09g32810D	0	50.5562	-8.09586	2.46656e-10	2.9945e-09	Up Regulate
BnaC06g29030D	0	50.515	-8.09487	6.49052e-10	7.50761e-09	Up Regulate
BnaC08g46910D	0	50.5294	-8.09174	3.78091e-10	4.49521e-09	Up Regulate
BnaC05g45600D	0	50.0564	-8.08196	2.88429e-10	3.47719e-09	Up Regulate
novel.2827	0	50.0424	-8.08075	2.43722e-10	2.95987e-09	Up Regulate
BnaC05g47440D	0	49.983	-8.07827	2.24988e-10	2.74422e-09	Up Regulate
novel.5515	0	50.0522	-8.07827	2.97754e-10	3.58266e-09	Up Regulate
novel.3132	0.652631	180.534	-8.07739	3.06498e-14	5.54692e-13	Up Regulate
BnaA01g29860D	0	49.9237	-8.07575	2.21666e-10	2.70687e-09	Up Regulate
novel.2747	0	49.901	-8.07518	2.23762e-10	2.73018e-09	Up Regulate
BnaCnng50320D	1.42489	360.894	-8.07214	6.15217e-27	3.41992e-25	Up Regulate
BnaA09g09070D	0.300976	96.8618	-8.06926	5.44261e-11	7.05837e-10	Up Regulate
BnaC03g58110D	0	49.5987	-8.06727	2.60051e-10	3.14769e-09	Up Regulate
BnaCnng09240D	0	49.399	-8.06355	4.84814e-10	5.68352e-09	Up Regulate
BnaA03g20900D	0	49.329	-8.06013	4.59224e-10	5.40087e-09	Up Regulate
BnaA06g18180D	1.06866	267.947	-8.05708	2.06839e-20	6.9283e-19	Up Regulate
BnaA07g09240D	0	48.9695	-8.04681	2.88724e-10	3.47976e-09	Up Regulate
BnaA08g12510D	0	48.9037	-8.0452	3.41228e-10	4.0782e-09	Up Regulate
novel.429	0	48.8224	-8.04343	0.00135395	0.00564246	Up Regulate
BnaA01g18490D	0	48.7632	-8.04325	3.53772e-10	4.21982e-09	Up Regulate
novel.694	0.601952	175.129	-8.03975	5.46999e-14	9.6273e-13	Up Regulate
novel.5266	1.50488	434.346	-8.02877	2.20198e-32	1.72629e-30	Up Regulate
BnaA04g22270D	0	48.106	-8.02289	4.05765e-10	4.80934e-09	Up Regulate
BnaC01g35500D	0	48.0412	-8.02001	3.40118e-10	4.06627e-09	Up Regulate
BnaA08g21410D	0	47.9645	-8.01905	3.51291e-10	4.19229e-09	Up Regulate
BnaA07g36360D	0	47.9991	-8.01899	3.70259e-10	4.40712e-09	Up Regulate
novel.2073	0	47.6007	-8.01043	8.60777e-10	9.8197e-09	Up Regulate
BnaA04g14930D	0.356222	92.6228	-8.00718	8.87872e-11	1.12683e-09	Up Regulate
BnaA04g25170D	12.9524	3275.72	-8.00608	4.00574e-190	2.24901e-186	Up Regulate
novel.5886	0	47.5534	-8.00596	1.0863e-09	1.22508e-08	Up Regulate
BnaC09g39760D	0	47.6375	-8.00542	7.28682e-10	8.37824e-09	Up Regulate
BnaA09g23450D	0	47.5716	-8.00527	6.12511e-10	7.10013e-09	Up Regulate
BnaC03g62380D	0	47.4356	-8.00449	5.81397e-10	6.75932e-09	Up Regulate
BnaC05g38320D	0	47.4432	-8.00387	4.21739e-10	4.98412e-09	Up Regulate
BnaC05g11070D	0	47.467	-8.00263	5.63483e-10	6.56547e-09	Up Regulate
BnaC06g10190D	0	47.4519	-8.0012	5.18501e-10	6.05994e-09	Up Regulate
novel.4136	0	47.2511	-7.99754	8.08962e-10	9.25027e-09	Up Regulate
novel.1193	0	47.0373	-7.99172	4.79323e-10	5.62185e-09	Up Regulate
BnaCnng44550D	0	46.9671	-7.98973	5.07645e-10	5.93877e-09	Up Regulate
novel.1965	0	47.0115	-7.989	4.26244e-10	5.03246e-09	Up Regulate
BnaC05g48760D	0.300976	91.5004	-7.98728	9.20126e-11	1.16493e-09	Up Regulate
BnaC05g10170D	0	46.7675	-7.98123	4.61463e-10	5.42371e-09	Up Regulate
novel.4209	0.300976	90.8344	-7.97621	1.02845e-10	1.29689e-09	Up Regulate
novel.979	0	46.5969	-7.97439	6.11045e-10	7.08594e-09	Up Regulate
BnaC03g11320D	1.40662	337.17	-7.97329	1.62637e-25	8.19788e-24	Up Regulate
novel.1138	0.902928	250.987	-7.97305	3.94947e-20	1.29208e-18	Up Regulate
BnaA09g09490D	0.300976	90.5424	-7.97273	0.00699636	0.0239349	Up Regulate
BnaA05g15510D	0	46.4081	-7.97021	5.03186e-10	5.8885e-09	Up Regulate
BnaC05g25980D	1.06866	252.087	-7.97001	3.36375e-20	1.10592e-18	Up Regulate
novel.2340	0	46.3033	-7.96828	5.11814e-10	5.98563e-09	Up Regulate
BnaC02g02380D	0	46.2666	-7.96619	4.88687e-10	5.72617e-09	Up Regulate
BnaA06g28320D	0	46.0767	-7.9619	7.11658e-10	8.19799e-09	Up Regulate
BnaC08g45220D	0	46.0388	-7.95864	1.41856e-09	1.58339e-08	Up Regulate
novel.564	0	45.7712	-7.95129	5.77357e-10	6.71555e-09	Up Regulate
novel.5196	1.00429	247.876	-7.94917	5.35626e-20	1.72983e-18	Up Regulate
BnaCnng02190D	0	45.6557	-7.94802	6.07817e-10	7.04963e-09	Up Regulate
BnaC08g44760D	0	45.6277	-7.94503	5.84152e-10	6.7881e-09	Up Regulate
BnaC09g16140D	1.05496	247.535	-7.94435	6.79214e-20	2.17146e-18	Up Regulate
BnaC08g44100D	0	45.4387	-7.94265	9.01118e-10	1.02527e-08	Up Regulate
BnaC01g39020D	1.42489	329.664	-7.94184	5.2837e-26	2.76449e-24	Up Regulate
novel.4793	0	45.4765	-7.94174	6.64165e-10	7.67512e-09	Up Regulate
BnaA08g26670D	0.356222	88.3516	-7.93702	1.25403e-10	1.56835e-09	Up Regulate
novel.3675	0	45.388	-7.93619	9.60139e-10	1.0897e-08	Up Regulate
BnaC08g45250D	0	45.0319	-7.92807	9.65118e-10	1.09484e-08	Up Regulate
BnaC08g44830D	0	45.0502	-7.92657	8.78853e-10	1.00134e-08	Up Regulate
BnaC03g76780D	0	45.048	-7.92639	7.1999e-10	8.28874e-09	Up Regulate
BnaAnng38660D	0	44.9444	-7.92445	6.46038e-10	7.47393e-09	Up Regulate
BnaC05g43040D	0	44.9293	-7.92286	6.96573e-10	8.03183e-09	Up Regulate
BnaC02g13030D	0.356222	87.2054	-7.91749	1.60675e-10	1.98769e-09	Up Regulate
novel.112	0	44.4542	-7.9098	1.63614e-09	1.8091e-08	Up Regulate
BnaA02g27150D	0	44.3227	-7.90437	1.16568e-09	1.31156e-08	Up Regulate
BnaCnng60270D	0	44.2244	-7.90137	7.75588e-10	8.88535e-09	Up Regulate
novel.30	1.05496	238.596	-7.89118	1.24992e-19	3.91038e-18	Up Regulate
BnaC01g01920D	0	43.7902	-7.88657	0.00142471	0.00589929	Up Regulate
novel.1141	0	43.7376	-7.88487	8.63071e-10	9.84278e-09	Up Regulate
BnaCnng11370D	0	43.7419	-7.88383	1.24005e-09	1.39051e-08	Up Regulate
BnaAnng06350D	0	43.6879	-7.88331	9.78109e-10	1.10889e-08	Up Regulate
BnaC09g51710D	0	43.5843	-7.87916	9.01517e-10	1.02556e-08	Up Regulate
novel.2960	0	43.5714	-7.8777	1.03476e-09	1.16967e-08	Up Regulate
novel.2633	0	43.4797	-7.87497	1.01782e-09	1.15194e-08	Up Regulate
BnaC08g44450D	1.55556	390.159	-7.8711	3.92048e-31	2.84724e-29	Up Regulate
BnaC02g26520D	0	43.3632	-7.86988	2.0999e-09	2.29048e-08	Up Regulate
BnaC04g08660D	0	43.1116	-7.86401	1.04785e-09	1.18391e-08	Up Regulate
BnaC04g19660D	0	43.0392	-7.86175	1.0298e-09	1.16442e-08	Up Regulate
BnaC04g43960D	0	42.9961	-7.86054	1.06627e-09	1.20379e-08	Up Regulate
novel.1171	0	42.9884	-7.85931	0.000242374	0.00120114	Up Regulate
BnaC08g30090D	0	42.859	-7.85643	1.26773e-09	1.42068e-08	Up Regulate
BnaC03g32300D	0.351655	83.2763	-7.85264	2.22828e-10	2.71924e-09	Up Regulate
novel.2324	0	42.6863	-7.85012	1.81394e-09	1.99709e-08	Up Regulate
BnaC06g23930D	0	42.6873	-7.84882	1.33834e-09	1.49751e-08	Up Regulate
BnaC02g27460D	0	42.5718	-7.84859	1.79633e-09	1.97843e-08	Up Regulate
BnaCnng02340D	0	42.6711	-7.84741	2.2182e-09	2.41177e-08	Up Regulate
BnaC03g23000D	0	42.5189	-7.84493	1.15955e-09	1.30526e-08	Up Regulate
novel.1387	0	42.5104	-7.84366	1.6327e-09	1.80584e-08	Up Regulate
BnaA05g01020D	0	42.4724	-7.84216	0.000276857	0.00135482	Up Regulate
BnaA09g02410D	4.22589	994.548	-7.84212	1.11007e-71	4.05108e-69	Up Regulate
BnaC02g08050D	0	42.4424	-7.8416	2.02991e-09	2.21862e-08	Up Regulate
BnaC01g39010D	0	42.3343	-7.83601	2.52128e-09	2.72344e-08	Up Regulate
novel.1101	0.707876	152.843	-7.83327	1.3425e-13	2.27294e-12	Up Regulate
novel.3396	0	42.193	-7.83267	1.23855e-09	1.38969e-08	Up Regulate
novel.1276	0	42.1077	-7.83223	2.04625e-09	2.23614e-08	Up Regulate
BnaC09g52930D	0	42.0926	-7.8308	1.43444e-09	1.60038e-08	Up Regulate
BnaC03g25110D	4.57564	1033.62	-7.82663	3.85535e-06	2.67252e-05	Up Regulate
novel.926	0	41.9544	-7.82651	1.61822e-09	1.79037e-08	Up Regulate
novel.276	0	41.9177	-7.82427	1.45596e-09	1.62314e-08	Up Regulate
novel.122	0.712443	151.203	-7.81759	1.64045e-13	2.74744e-12	Up Regulate
BnaA10g11010D	1.00429	225.929	-7.81623	4.85167e-19	1.42961e-17	Up Regulate
novel.5632	0.356222	81.1198	-7.81408	3.87991e-10	4.60766e-09	Up Regulate
novel.4334	0	41.6804	-7.8128	3.04617e-09	3.26003e-08	Up Regulate
novel.4289	0	41.5465	-7.8105	1.96058e-09	2.14509e-08	Up Regulate
BnaCnng01840D	5.13796	1194.14	-7.80781	1.8653e-86	1.13454e-83	Up Regulate
BnaC07g27140D	1.71216	375.111	-7.80534	3.06658e-26	1.63375e-24	Up Regulate
BnaCnng37300D	0	41.3176	-7.80332	2.91708e-09	3.12875e-08	Up Regulate
novel.602	0	41.2809	-7.80327	1.85889e-09	2.04424e-08	Up Regulate
novel.1038	0	41.0758	-7.79656	3.213e-09	3.43052e-08	Up Regulate
BnaAnng38010D	0	41.1245	-7.79622	1.03322e-08	1.03703e-07	Up Regulate
BnaC03g22890D	0	41.0866	-7.79593	3.22022e-09	3.43672e-08	Up Regulate
novel.163	0	41.0013	-7.79219	1.99492e-09	2.18102e-08	Up Regulate
BnaC07g29550D	0	40.9873	-7.79056	1.94053e-09	2.12482e-08	Up Regulate
novel.1167	0	40.9331	-7.79023	1.48372e-08	1.45732e-07	Up Regulate
BnaA05g03070D	0	40.9033	-7.78819	1.03892e-08	1.04232e-07	Up Regulate
BnaC08g45240D	0	40.8059	-7.78706	2.31542e-09	2.51298e-08	Up Regulate
BnaA05g18050D	0.351655	79.2858	-7.78196	3.90284e-10	4.63339e-09	Up Regulate
BnaC01g24180D	0	40.6158	-7.7806	3.37187e-09	3.59121e-08	Up Regulate
novel.399	0.70331	147.231	-7.77989	2.17092e-13	3.59871e-12	Up Regulate
BnaCnng08340D	0	40.5532	-7.77725	5.80912e-09	6.01498e-08	Up Regulate
novel.4294	0	40.5135	-7.77435	2.43777e-09	2.63831e-08	Up Regulate
novel.2046	0	40.4562	-7.77366	2.20077e-09	2.39353e-08	Up Regulate
BnaA07g02300D	0	40.4864	-7.77336	1.84187e-09	2.02614e-08	Up Regulate
BnaA02g16910D	0	40.3602	-7.7682	2.2495e-09	2.44507e-08	Up Regulate
BnaC09g25700D	0	40.2749	-7.76763	4.29324e-09	4.50935e-08	Up Regulate
BnaC09g26390D	0	40.277	-7.76661	2.13225e-09	2.32386e-08	Up Regulate
BnaC04g06870D	0	40.2867	-7.7657	2.07532e-09	2.26553e-08	Up Regulate
BnaA07g35570D	0	40.2608	-7.76484	3.01526e-09	3.23027e-08	Up Regulate
BnaA09g32840D	0	40.1443	-7.76243	2.8726e-09	3.08287e-08	Up Regulate
BnaCnng77240D	0	40.1152	-7.75908	2.31727e-09	2.51424e-08	Up Regulate
BnaC02g21290D	0.712443	145.082	-7.75658	4.59789e-13	7.37076e-12	Up Regulate
BnaA03g51200D	0	39.9413	-7.75461	2.19722e-09	2.39003e-08	Up Regulate
BnaC05g47790D	0.356222	77.8381	-7.7538	7.00312e-10	8.07366e-09	Up Regulate
BnaA02g16930D	0	39.9295	-7.75303	2.16283e-09	2.35543e-08	Up Regulate
novel.1100	0	39.8539	-7.75185	3.07476e-09	3.28822e-08	Up Regulate
BnaC05g48070D	0	39.8354	-7.74913	2.43774e-08	2.32979e-07	Up Regulate
BnaAnng17810D	0	39.7946	-7.74537	4.09098e-09	4.30559e-08	Up Regulate
BnaCnng51230D	0	39.639	-7.74458	3.39519e-09	3.61552e-08	Up Regulate
BnaCnng74670D	0	39.652	-7.74403	2.29256e-09	2.49002e-08	Up Regulate
BnaAnng29220D	0.902928	213.201	-7.73847	9.07499e-19	2.60159e-17	Up Regulate
novel.478	0	39.4957	-7.73702	1.00363e-08	1.009e-07	Up Regulate
BnaC01g10910D	1.77654	357.782	-7.7361	5.25727e-30	3.56946e-28	Up Regulate
novel.5142	0	39.3486	-7.73387	3.56945e-09	3.79169e-08	Up Regulate
BnaC09g38420D	0	39.3379	-7.73249	2.49038e-09	2.69166e-08	Up Regulate
novel.5409	4.34552	923.91	-7.73171	3.40192e-72	1.2604e-69	Up Regulate
novel.2527	4.62631	977.545	-7.73102	1.16001e-05	7.42301e-05	Up Regulate
BnaC09g26450D	0	39.1005	-7.72014	4.96193e-09	5.17373e-08	Up Regulate
BnaC05g42880D	0	38.9632	-7.71955	7.66679e-09	7.82854e-08	Up Regulate
BnaA10g22660D	1.06866	211.67	-7.71713	7.00089e-19	2.02609e-17	Up Regulate
novel.1977	1.50488	347.39	-7.70632	1.22145e-29	8.08995e-28	Up Regulate
BnaA06g04320D	14.0778	2923.5	-7.70136	3.31336e-191	2.01529e-187	Up Regulate
BnaA01g31780D	0	38.4766	-7.6988	3.26817e-09	3.48586e-08	Up Regulate
BnaAnng32850D	0	38.3633	-7.69507	3.49843e-09	3.71896e-08	Up Regulate
novel.1211	0	38.3071	-7.69446	3.40444e-09	3.62431e-08	Up Regulate
BnaC08g44880D	1.76284	346.695	-7.68938	4.00799e-28	2.41167e-26	Up Regulate
BnaC05g48150D	3.13705	616.77	-7.67588	1.19223e-50	2.32669e-48	Up Regulate
BnaA03g30240D	1.67062	341.445	-7.67493	1.8859e-29	1.22681e-27	Up Regulate
novel.1226	0	37.7696	-7.67122	5.51495e-09	5.72745e-08	Up Regulate
novel.2474	0.356222	73.295	-7.66682	7.52373e-10	8.63839e-09	Up Regulate
novel.5354	0	37.5764	-7.66576	4.99515e-09	5.2054e-08	Up Regulate
BnaC03g23030D	0	37.5472	-7.66455	4.59131e-09	4.80859e-08	Up Regulate
novel.4997	0	37.3355	-7.65698	1.29744e-08	1.28403e-07	Up Regulate
BnaC05g13320D	0	37.2763	-7.65534	5.56138e-09	5.77157e-08	Up Regulate
BnaA06g16590D	0	37.3378	-7.65478	4.84863e-09	5.06501e-08	Up Regulate
novel.4403	0	37.0064	-7.64462	4.64736e-09	4.86589e-08	Up Regulate
BnaUnng03730D	0	36.8122	-7.63657	7.505e-09	7.67192e-08	Up Regulate
BnaA03g49670D	1.42489	279.049	-7.6339	7.81771e-05	0.000428861	Up Regulate
BnaC08g44460D	0	36.7678	-7.63348	6.09074e-09	6.29497e-08	Up Regulate
BnaC05g48430D	0.902928	197.792	-7.63156	3.65577e-18	9.90818e-17	Up Regulate
novel.3674	0	36.5963	-7.62978	1.50107e-08	1.47357e-07	Up Regulate
novel.3369	0	36.4914	-7.62837	2.34527e-08	2.24641e-07	Up Regulate
BnaAnng36620D	0	36.5508	-7.6271	6.70139e-09	6.89291e-08	Up Regulate
BnaA02g25930D	0	36.4817	-7.62464	6.91344e-09	7.10202e-08	Up Regulate
BnaCnng02110D	0	36.4721	-7.62316	5.35344e-09	5.56606e-08	Up Regulate
BnaC01g06410D	1.30526	263.146	-7.62297	1.12842e-23	4.89955e-22	Up Regulate
BnaC04g04970D	0	36.389	-7.61883	5.52517e-09	5.73644e-08	Up Regulate
BnaC08g44590D	0	36.2638	-7.61576	5.7837e-09	5.99121e-08	Up Regulate
BnaC09g16200D	0.356222	70.5274	-7.61233	9.77603e-10	1.10849e-08	Up Regulate
BnaC01g39160D	0	36.1743	-7.61027	1.62656e-08	1.58907e-07	Up Regulate
BnaC08g45310D	0	36.0566	-7.60583	9.88912e-09	9.95157e-08	Up Regulate
BnaC02g31280D	0	35.9723	-7.60394	6.21276e-09	6.41473e-08	Up Regulate
BnaA05g12830D	0.953607	194.695	-7.60318	6.34467e-18	1.67906e-16	Up Regulate
BnaA02g18350D	0	35.8039	-7.59901	1.01286e-08	1.01771e-07	Up Regulate
BnaC06g21610D	0	35.833	-7.59887	7.14032e-09	7.32066e-08	Up Regulate
BnaC05g48120D	0	35.7554	-7.59485	8.71587e-09	8.8367e-08	Up Regulate
BnaC05g42960D	1.42032	258.885	-7.59183	1.24398e-23	5.37888e-22	Up Regulate
BnaA09g41460D	3.53482	649.342	-7.59182	3.23919e-50	6.12493e-48	Up Regulate
BnaC02g31720D	0	35.7219	-7.59081	8.66579e-09	8.79079e-08	Up Regulate
BnaC03g09780D	0	35.3971	-7.58044	1.24072e-08	1.23124e-07	Up Regulate
BnaA05g21120D	0	34.9966	-7.56289	7.92532e-09	8.08121e-08	Up Regulate
BnaA09g21280D	0	34.9889	-7.5625	2.76326e-08	2.61861e-07	Up Regulate
BnaA03g45100D	0	34.9694	-7.56193	0.00180556	0.00728976	Up Regulate
novel.4601	2.32325	441.479	-7.56021	6.06266e-39	6.74545e-37	Up Regulate
BnaA03g16900D	0	34.8401	-7.55722	1.69309e-08	1.64899e-07	Up Regulate
BnaA02g16220D	0	34.867	-7.55666	8.62211e-09	8.75258e-08	Up Regulate
BnaUnng03740D	0	34.8508	-7.55474	1.18153e-08	1.17554e-07	Up Regulate
BnaC08g44920D	0	34.7688	-7.55453	1.16299e-08	1.15788e-07	Up Regulate
novel.5344	0	34.4256	-7.53745	1.1624e-08	1.15745e-07	Up Regulate
BnaCnng17430D	0.712443	124.631	-7.53683	2.97778e-12	4.40946e-11	Up Regulate
BnaC03g39020D	0	34.2333	-7.5342	1.35065e-08	1.33308e-07	Up Regulate
BnaA07g14340D	0	34.1859	-7.52982	1.04538e-08	1.04836e-07	Up Regulate
BnaCnng01610D	0	34.1287	-7.52901	1.14644e-08	1.1423e-07	Up Regulate
BnaC03g76770D	0	34.0542	-7.52327	1.06257e-08	1.06399e-07	Up Regulate
BnaUnng02760D	0	34.0618	-7.52218	1.46085e-08	1.43621e-07	Up Regulate
BnaC09g35760D	0.300976	66.1468	-7.51975	7.46505e-05	0.00041137	Up Regulate
BnaC06g20460D	0	33.874	-7.51164	1.9436e-07	1.62851e-06	Up Regulate
novel.863	0	33.697	-7.50828	1.17478e-08	1.16898e-07	Up Regulate
BnaA02g15670D	0	33.6754	-7.50752	1.3555e-08	1.33732e-07	Up Regulate
novel.5178	0	33.6181	-7.50673	1.27463e-08	1.26334e-07	Up Regulate
BnaC09g22060D	2.05925	364.977	-7.50548	4.15111e-33	3.38905e-31	Up Regulate
BnaA06g02100D	0	33.642	-7.50514	2.67539e-08	2.54028e-07	Up Regulate
BnaA06g18890D	0	33.643	-7.50343	1.85765e-08	1.79989e-07	Up Regulate
BnaC07g06370D	0	33.535	-7.50206	1.19724e-08	1.19019e-07	Up Regulate
novel.5786	0	33.4098	-7.49862	1.49245e-08	1.4657e-07	Up Regulate
BnaA04g04740D	0	33.4401	-7.49561	1.69164e-08	1.64779e-07	Up Regulate
BnaC04g55810D	0	33.2404	-7.49046	3.61761e-08	3.37004e-07	Up Regulate
BnaC06g37730D	0	33.1152	-7.48277	1.36507e-08	1.34604e-07	Up Regulate
novel.2447	0	32.8399	-7.47208	1.58514e-08	1.55026e-07	Up Regulate
BnaC02g08110D	0.953607	177.136	-7.46811	3.35694e-17	8.27479e-16	Up Regulate
BnaA02g34520D	0	32.7309	-7.46614	1.58415e-08	1.5495e-07	Up Regulate
BnaA09g21140D	0	32.7697	-7.46523	3.52947e-08	3.2917e-07	Up Regulate
BnaA03g15210D	0	32.4967	-7.45826	3.45165e-08	3.22283e-07	Up Regulate
BnaA05g35960D	0	32.3747	-7.45063	1.86049e-08	1.80217e-07	Up Regulate
BnaC07g35930D	0	32.3542	-7.44993	2.81661e-08	2.66639e-07	Up Regulate
novel.3412	0	32.3477	-7.4494	1.85129e-08	1.79516e-07	Up Regulate
BnaC04g38220D	0	32.2905	-7.44568	1.88935e-08	1.82964e-07	Up Regulate
novel.222	1.96703	347.712	-7.4391	3.05136e-32	2.37687e-30	Up Regulate
BnaC04g44190D	0	32.0043	-7.43402	2.05662e-07	1.71886e-06	Up Regulate
BnaC04g22580D	0	31.931	-7.43247	2.96597e-08	2.79727e-07	Up Regulate
BnaA06g13400D	0	31.9041	-7.43025	5.20447e-08	4.73351e-07	Up Regulate
BnaA02g13270D	0	31.9009	-7.43008	2.50015e-08	2.38475e-07	Up Regulate
BnaAnng40240D	0.356222	62.0195	-7.4277	3.17352e-09	3.39036e-08	Up Regulate
BnaC03g62020D	0	31.8653	-7.42723	3.11065e-08	2.92426e-07	Up Regulate
BnaC06g01080D	0.707876	115.343	-7.4263	3.62894e-12	5.32186e-11	Up Regulate
novel.5846	0	31.7734	-7.4263	2.49103e-08	2.37667e-07	Up Regulate
BnaC08g49490D	0.902928	171.519	-7.42595	3.91372e-17	9.59537e-16	Up Regulate
novel.1589	0	31.7948	-7.42499	1.64304e-06	1.20816e-05	Up Regulate
BnaCnng38870D	0	31.7594	-7.42427	2.06266e-08	1.99034e-07	Up Regulate
BnaC01g38930D	0	31.7334	-7.42304	2.63984e-08	2.50815e-07	Up Regulate
BnaA02g34500D	0	31.6579	-7.4215	2.84301e-08	2.68999e-07	Up Regulate
novel.2975	1.30526	228.76	-7.42067	2.64166e-22	1.02942e-20	Up Regulate
BnaC03g69520D	1.30983	228.199	-7.41777	3.85051e-22	1.48385e-20	Up Regulate
BnaC05g48570D	1.41575	229.564	-7.41741	6.97818e-22	2.62944e-20	Up Regulate
novel.1662	0	31.605	-7.41631	2.42636e-08	2.32043e-07	Up Regulate
BnaC05g47310D	0	31.5847	-7.41305	4.77692e-08	4.37298e-07	Up Regulate
BnaAnng37140D	0	31.5111	-7.41235	3.49671e-08	3.26282e-07	Up Regulate
BnaC03g13360D	0	31.4679	-7.41076	2.28356e-08	2.1919e-07	Up Regulate
BnaC09g07120D	0.958174	169.956	-7.4083	3.10252e-17	7.66059e-16	Up Regulate
BnaA03g51470D	0	31.4097	-7.40683	2.25539e-08	2.16572e-07	Up Regulate
novel.224	0	31.2629	-7.40236	2.85539e-08	2.701e-07	Up Regulate
BnaCnng01930D	4.9292	846.163	-7.40218	1.37094e-65	4.22202e-63	Up Regulate
BnaA03g48470D	0.707876	113.375	-7.40013	1.13235e-11	1.57665e-10	Up Regulate
novel.3527	0	31.0663	-7.39521	4.53777e-08	4.16608e-07	Up Regulate
novel.1127	0	31.1226	-7.39357	3.62239e-08	3.37405e-07	Up Regulate
BnaA07g04190D	0	31.0687	-7.39268	6.01268e-08	5.41193e-07	Up Regulate
BnaC03g06240D	0	30.8655	-7.38509	5.94505e-08	5.35766e-07	Up Regulate
BnaCnng67790D	0	30.8494	-7.38032	3.00677e-08	2.83135e-07	Up Regulate
novel.2327	0	30.8398	-7.37861	3.79787e-08	3.52805e-07	Up Regulate
BnaA03g22910D	11.5038	1912.48	-7.37794	6.15947e-06	4.12712e-05	Up Regulate
BnaA02g12190D	0	30.7458	-7.37739	4.61075e-08	4.22829e-07	Up Regulate
novel.1727	0	30.7275	-7.37693	2.98373e-08	2.8122e-07	Up Regulate
BnaC07g22930D	0	30.6293	-7.36948	3.10885e-08	2.92295e-07	Up Regulate
BnaA03g50660D	3.06354	495.89	-7.36217	2.93746e-44	4.08379e-42	Up Regulate
BnaA01g29710D	0	30.354	-7.35789	3.11937e-08	2.93209e-07	Up Regulate
novel.1769	0	30.2159	-7.35203	3.33984e-08	3.12444e-07	Up Regulate
novel.5573	0.601952	104.392	-7.34916	6.07004e-06	4.07206e-05	Up Regulate
novel.4953	0.351655	58.3797	-7.34146	6.17282e-09	6.37529e-08	Up Regulate
BnaAnng36030D	0	29.9773	-7.33841	4.67543e-08	4.28384e-07	Up Regulate
BnaC06g29000D	0	29.8682	-7.33697	4.3505e-08	4.00472e-07	Up Regulate
BnaC05g14450D	0	29.9159	-7.33613	6.8521e-08	6.11769e-07	Up Regulate
BnaA09g14320D	0	29.85	-7.336	7.92281e-08	7.01278e-07	Up Regulate
BnaC03g42320D	0	29.7927	-7.33466	9.32493e-08	8.18137e-07	Up Regulate
BnaC05g48220D	0.601952	107.346	-7.33457	9.65588e-12	1.35557e-10	Up Regulate
BnaCnng01870D	0.70331	108.051	-7.33329	9.65381e-12	1.35554e-10	Up Regulate
BnaA03g12000D	0	29.6956	-7.32795	4.59807e-08	4.21825e-07	Up Regulate
BnaC08g39220D	0	29.7615	-7.32767	5.25507e-08	4.77477e-07	Up Regulate
BnaC01g06460D	6.64446	1057.34	-7.32737	2.63368e-15	5.34856e-14	Up Regulate
BnaA01g19610D	0	29.6913	-7.3245	4.57788e-08	4.20131e-07	Up Regulate
BnaC06g15510D	0	29.485	-7.31858	5.30002e-08	4.81322e-07	Up Regulate
BnaC09g35190D	0	29.513	-7.31562	3.29342e-06	2.30536e-05	Up Regulate
BnaC03g55570D	1.05953	159.987	-7.31375	1.12577e-16	2.63274e-15	Up Regulate
novel.2721	0	29.375	-7.31339	1.14912e-07	9.94449e-07	Up Regulate
novel.4868	0	29.3761	-7.30892	4.72548e-08	4.32752e-07	Up Regulate
BnaCnng65450D	0	29.3556	-7.3082	5.5859e-08	5.05397e-07	Up Regulate
novel.1396	0	29.3317	-7.30624	3.09092e-07	2.52886e-06	Up Regulate
BnaC06g27980D	0	29.2876	-7.30528	6.6307e-08	5.93235e-07	Up Regulate
novel.300	0	29.2293	-7.3042	4.59897e-08	4.21854e-07	Up Regulate
BnaCnng46720D	0.902928	156.816	-7.30324	3.27547e-15	6.57688e-14	Up Regulate
BnaA05g07900D	1.0641	158.782	-7.30211	1.56406e-16	3.60005e-15	Up Regulate
BnaC04g44460D	0.351655	56.8816	-7.30205	9.14012e-09	9.23476e-08	Up Regulate
novel.3408	0	29.1591	-7.30107	4.66748e-08	4.27708e-07	Up Regulate
BnaC02g33920D	0.70331	105.518	-7.29684	1.18382e-11	1.64548e-10	Up Regulate
BnaC02g23450D	0	29.1309	-7.29673	2.1865e-06	1.57758e-05	Up Regulate
novel.377	0	28.9507	-7.29173	5.66728e-08	5.12252e-07	Up Regulate
BnaC05g48380D	0.652631	104.543	-7.2907	1.45199e-11	2.00412e-10	Up Regulate
BnaC05g47460D	0	28.9951	-7.29044	5.57558e-08	5.04776e-07	Up Regulate
novel.3320	0	28.94	-7.2897	5.58347e-08	5.05303e-07	Up Regulate
BnaA03g59770D	0	28.9724	-7.28945	5.76764e-08	5.20808e-07	Up Regulate
BnaA07g24170D	0	28.9529	-7.28702	9.50258e-08	8.32622e-07	Up Regulate
BnaA07g01870D	2.87452	450.661	-7.28093	2.83763e-06	2.00769e-05	Up Regulate
novel.2825	0	28.7058	-7.27588	7.19558e-08	6.40633e-07	Up Regulate
BnaC03g74020D	0	28.6486	-7.27488	5.53409e-08	5.01331e-07	Up Regulate
BnaC04g55820D	0.356222	55.7536	-7.27348	8.65234e-09	8.7796e-08	Up Regulate
BnaCnng25260D	0	28.3377	-7.25915	8.88026e-08	7.80906e-07	Up Regulate
BnaA04g22500D	0.356222	55.1416	-7.25833	1.08586e-08	1.08583e-07	Up Regulate
BnaA03g24360D	0	28.2589	-7.25698	1.16228e-07	1.00487e-06	Up Regulate
BnaA05g24740D	8.46549	1322.51	-7.25496	2.57261e-108	2.47065e-105	Up Regulate
novel.5253	0.902928	150.942	-7.24237	4.50003e-16	9.86923e-15	Up Regulate
BnaC05g42750D	0	28.0669	-7.24219	1.74304e-07	1.4706e-06	Up Regulate
novel.5706	0	27.9977	-7.24169	6.64398e-08	5.94278e-07	Up Regulate
BnaC07g11940D	0	27.9015	-7.237	1.14274e-07	9.89048e-07	Up Regulate
BnaA06g38620D	1.36507	202.005	-7.23622	5.50431e-21	1.9287e-19	Up Regulate
BnaC07g09400D	0.351655	54.1322	-7.23336	1.37842e-08	1.35883e-07	Up Regulate
BnaC02g34700D	1.66605	251.049	-7.2314	4.70617e-25	2.28235e-23	Up Regulate
novel.3877	0	27.8304	-7.23039	8.93024e-08	7.85207e-07	Up Regulate
BnaCnng43780D	0.70331	100.728	-7.2293	2.36715e-11	3.19833e-10	Up Regulate
BnaA09g11040D	0	27.7526	-7.22852	7.27504e-08	6.46839e-07	Up Regulate
BnaCnng00830D	0	27.7872	-7.2285	8.99916e-08	7.90886e-07	Up Regulate
BnaCnng46830D	0	27.7009	-7.22786	1.21004e-07	1.04358e-06	Up Regulate
BnaC04g25480D	0	27.7278	-7.22729	8.79806e-08	7.74145e-07	Up Regulate
BnaA07g30250D	0	27.7074	-7.22371	1.965e-07	1.64587e-06	Up Regulate
BnaCnng03620D	0.300976	53.6313	-7.21763	2.2567e-08	2.1667e-07	Up Regulate
novel.5581	0	27.5336	-7.21659	8.53295e-08	7.51542e-07	Up Regulate
BnaC05g28100D	0	27.5325	-7.21648	7.95891e-08	7.04298e-07	Up Regulate
BnaC08g44960D	0	27.4796	-7.21582	1.19011e-07	1.02724e-06	Up Regulate
BnaA07g35750D	0	27.5065	-7.21516	9.63596e-08	8.43702e-07	Up Regulate
novel.269	0	27.388	-7.20865	4.07557e-07	3.28367e-06	Up Regulate
BnaA04g07420D	0	27.2679	-7.20571	1.05123e-07	9.13856e-07	Up Regulate
BnaC05g11090D	0	27.2658	-7.20532	1.44287e-07	1.23129e-06	Up Regulate
BnaC08g44970D	2.32781	343.751	-7.19922	8.70465e-35	7.76693e-33	Up Regulate
BnaC04g55800D	0	27.1417	-7.19807	1.07818e-07	9.36281e-07	Up Regulate
BnaA10g23340D	0	27.2032	-7.19733	1.1531e-07	9.97542e-07	Up Regulate
BnaA09g32080D	0	27.0391	-7.19461	1.53273e-07	1.30279e-06	Up Regulate
BnaA09g53840D	0	27.1017	-7.19423	9.66372e-08	8.4603e-07	Up Regulate
BnaA10g22220D	0	27.0811	-7.19212	1.40633e-06	1.0459e-05	Up Regulate
BnaA09g17650D	0	27.0671	-7.19049	1.64915e-06	1.21253e-05	Up Regulate
novel.2748	0	27.0144	-7.19026	1.36335e-07	1.16738e-06	Up Regulate
BnaC05g51260D	6.5381	930.823	-7.18881	1.44476e-77	6.27678e-75	Up Regulate
BnaC01g06450D	0	26.8967	-7.18456	1.04212e-07	9.06475e-07	Up Regulate
BnaA03g12940D	0	26.8308	-7.17938	2.56134e-07	2.11646e-06	Up Regulate
BnaA01g30640D	0.300976	52.1559	-7.17822	1.528e-08	1.4986e-07	Up Regulate
novel.25	0	26.7672	-7.17645	1.01942e-07	8.88744e-07	Up Regulate
novel.3066	0	26.7207	-7.1742	1.02833e-07	8.9544e-07	Up Regulate
novel.4224	0	26.6948	-7.1728	1.34547e-07	1.15316e-06	Up Regulate
BnaC05g47650D	0	26.5297	-7.16122	1.51438e-07	1.28795e-06	Up Regulate
novel.1241	0.300976	51.4918	-7.15902	1.23606e-07	1.06451e-06	Up Regulate
BnaCnng05560D	0	26.4304	-7.15823	1.13945e-07	9.86436e-07	Up Regulate
BnaA01g33320D	0.356222	51.4121	-7.15775	1.73016e-08	1.68352e-07	Up Regulate
novel.1020	0	26.3408	-7.15394	1.59997e-07	1.356e-06	Up Regulate
BnaC09g19060D	0.902928	141.663	-7.15348	1.99555e-15	4.10747e-14	Up Regulate
BnaA09g53740D	0	26.3342	-7.15331	1.93573e-07	1.62247e-06	Up Regulate
BnaCnng67540D	0	26.1649	-7.1434	1.45997e-07	1.24442e-06	Up Regulate
BnaA03g27990D	0	26.1476	-7.14053	1.56935e-07	1.3319e-06	Up Regulate
BnaAnng41430D	0.300976	50.8845	-7.13804	7.5152e-07	5.82045e-06	Up Regulate
BnaA01g34820D	0	26.031	-7.13473	1.83449e-07	1.54205e-06	Up Regulate
BnaCnng25180D	2.32325	325.047	-7.11869	3.64287e-34	3.16154e-32	Up Regulate
BnaCnng39650D	0.300976	50.1438	-7.11795	3.69725e-08	3.44027e-07	Up Regulate
novel.1360	0	25.6197	-7.11428	1.63717e-07	1.38576e-06	Up Regulate
novel.2002	0	25.6186	-7.11418	1.55358e-07	1.3196e-06	Up Regulate
novel.1034	0	25.5949	-7.11295	1.60104e-07	1.35675e-06	Up Regulate
BnaC03g58410D	0	25.5269	-7.10957	1.69582e-07	1.43308e-06	Up Regulate
novel.5312	0	25.5184	-7.10746	4.11434e-07	3.31271e-06	Up Regulate
BnaC09g49300D	0	25.4858	-7.10537	2.80041e-07	2.3028e-06	Up Regulate
BnaC06g29570D	0	25.4361	-7.10274	1.8511e-06	1.3504e-05	Up Regulate
novel.4981	0	25.4244	-7.10256	2.7501e-07	2.26321e-06	Up Regulate
novel.4492	0	25.3887	-7.10252	1.99081e-07	1.66615e-06	Up Regulate
BnaC03g23010D	0	25.351	-7.09866	1.69109e-07	1.42991e-06	Up Regulate
BnaC03g16300D	0.300976	49.1379	-7.09155	2.65974e-08	2.52641e-07	Up Regulate
BnaC09g11630D	2.02227	273.207	-7.08894	1.93e-27	1.11357e-25	Up Regulate
BnaA06g34860D	1.05496	137.168	-7.08823	4.2563e-15	8.45561e-14	Up Regulate
BnaC04g40160D	0	25.1081	-7.08434	1.92095e-07	1.61119e-06	Up Regulate
BnaC01g39460D	1.2039	180.085	-7.08265	5.82452e-20	1.87278e-18	Up Regulate
BnaA09g32800D	0	24.9473	-7.07606	2.27432e-07	1.89086e-06	Up Regulate
BnaA07g22580D	0	24.8998	-7.07356	2.09438e-07	1.74883e-06	Up Regulate
BnaA02g27570D	0	24.9646	-7.07305	2.62477e-07	2.16593e-06	Up Regulate
BnaAnng24310D	0	24.9646	-7.07305	2.62477e-07	2.16593e-06	Up Regulate
BnaC04g27970D	0	24.8447	-7.07239	3.12267e-07	2.55341e-06	Up Regulate
novel.1237	0	24.7583	-7.06588	3.16067e-07	2.58333e-06	Up Regulate
novel.2476	0	24.8059	-7.06496	3.16893e-07	2.58979e-06	Up Regulate
BnaC09g18030D	0.902928	133.183	-7.06385	3.10147e-15	6.24641e-14	Up Regulate
BnaC02g34740D	0.356222	48.1167	-7.0624	3.15656e-08	2.96399e-07	Up Regulate
novel.49	0	24.6667	-7.05752	2.65194e-07	2.18761e-06	Up Regulate
BnaA06g03290D	0	24.6612	-7.05705	3.41485e-07	2.78111e-06	Up Regulate
BnaC04g29550D	0	24.5856	-7.05516	2.32395e-07	1.92948e-06	Up Regulate
BnaA06g10480D	0	24.5177	-7.05162	2.58837e-07	2.13758e-06	Up Regulate
novel.394	0.300976	47.6839	-7.04761	3.15908e-08	2.96559e-07	Up Regulate
BnaC04g15390D	0	24.4432	-7.04359	2.62387e-07	2.16568e-06	Up Regulate
BnaA01g12890D	0	24.2456	-7.03481	4.9092e-07	3.90659e-06	Up Regulate
BnaA04g20050D	0	24.1787	-7.0315	3.06009e-07	2.50424e-06	Up Regulate
BnaC07g49470D	0	24.1388	-7.02922	7.68247e-07	5.93614e-06	Up Regulate
novel.2320	0.300976	46.9262	-7.02676	5.6672e-08	5.12252e-07	Up Regulate
BnaC02g48070D	0	24.1075	-7.02373	3.04039e-07	2.4892e-06	Up Regulate
BnaA06g10010D	0	24.0685	-7.02331	1.19887e-06	9.01537e-06	Up Regulate
BnaA10g23700D	0	24.0708	-7.02001	4.33936e-07	3.48045e-06	Up Regulate
novel.3994	0.351655	46.6704	-7.01777	6.49832e-08	5.81891e-07	Up Regulate
novel.4129	0	23.9089	-7.01101	3.62668e-07	2.94213e-06	Up Regulate
novel.2486	1.7213	215.158	-7.00481	2.31609e-23	9.81121e-22	Up Regulate
BnaC04g05920D	0	23.7037	-7.00377	4.09408e-07	3.29785e-06	Up Regulate
BnaA04g22510D	0	23.7361	-7.00356	3.40259e-07	2.77205e-06	Up Regulate
BnaAnng39700D	0	23.7328	-7.00315	8.92807e-07	6.84354e-06	Up Regulate
BnaA07g11250D	0	23.6703	-7.00014	3.70213e-07	2.99868e-06	Up Regulate
novel.2939	0	23.6865	-6.9969	4.47359e-07	3.58025e-06	Up Regulate
BnaA09g14310D	0	23.6154	-6.99544	1.25344e-06	9.40057e-06	Up Regulate
BnaA03g60140D	0	23.5074	-6.9875	7.53721e-07	5.8344e-06	Up Regulate
novel.3696	0.300976	45.7388	-6.98631	5.52197e-08	5.00357e-07	Up Regulate
BnaC02g26420D	0	23.4156	-6.98607	4.3237e-07	3.46904e-06	Up Regulate
novel.3220	0	23.4252	-6.98321	1.92222e-05	0.000118097	Up Regulate
novel.917	0	23.3205	-6.98052	5.41354e-07	4.28272e-06	Up Regulate
BnaA07g35840D	0	23.3886	-6.98044	3.93508e-07	3.17644e-06	Up Regulate
BnaC05g48740D	7.99539	976.254	-6.98024	2.00841e-91	1.3961e-88	Up Regulate
BnaC03g22990D	1.0641	126.895	-6.97802	3.71401e-15	7.41867e-14	Up Regulate
novel.1890	2.61052	336.247	-6.97629	6.8589e-36	6.43467e-34	Up Regulate
BnaC01g14830D	0	23.2407	-6.97437	4.19808e-07	3.3753e-06	Up Regulate
BnaC04g20590D	0.712443	84.4712	-6.97315	1.60596e-10	1.98738e-09	Up Regulate
BnaA06g17080D	0	23.2829	-6.97262	5.10955e-07	4.05497e-06	Up Regulate
BnaA05g06810D	0	23.1597	-6.97147	6.30074e-07	4.93855e-06	Up Regulate
BnaC03g60440D	2.13733	262.854	-6.96805	5.15463e-07	4.08808e-06	Up Regulate
BnaA06g06290D	0	23.067	-6.96261	5.03113e-07	3.99665e-06	Up Regulate
BnaC04g05910D	0	23.0745	-6.96079	4.31818e-07	3.46499e-06	Up Regulate
BnaA07g24880D	17.6386	2175.08	-6.95869	1.55518e-42	2.00547e-40	Up Regulate
BnaC04g22890D	0	23.0259	-6.95798	4.93707e-07	3.92835e-06	Up Regulate
BnaCnng02010D	1.41575	166.278	-6.95234	3.71435e-19	1.10971e-17	Up Regulate
BnaC02g27870D	0.712443	83.1177	-6.95066	1.67418e-10	2.06864e-09	Up Regulate
BnaC07g51240D	4.05368	499.231	-6.9468	5.13711e-07	4.07596e-06	Up Regulate
BnaCnng40740D	0	22.8554	-6.94659	6.51456e-07	5.09248e-06	Up Regulate
novel.3023	0	22.8997	-6.94598	4.87001e-06	3.32167e-05	Up Regulate
BnaA07g02340D	1.42489	165.445	-6.94197	7.10977e-19	2.05434e-17	Up Regulate
novel.961	0	22.6934	-6.94109	7.07739e-07	5.50239e-06	Up Regulate
novel.5836	1.78111	211.76	-6.93479	1.7005e-09	1.87656e-08	Up Regulate
novel.802	0	22.5672	-6.93212	5.37243e-07	4.2525e-06	Up Regulate
novel.4114	0	22.4419	-6.92653	9.15942e-07	7.00983e-06	Up Regulate
BnaC01g38650D	0.356222	43.7148	-6.92446	8.57861e-08	7.55472e-07	Up Regulate
BnaA05g36170D	0	22.4938	-6.92353	5.79461e-07	4.56538e-06	Up Regulate
novel.5426	1.41119	162.388	-6.91804	6.85174e-19	1.98529e-17	Up Regulate
novel.4947	0	22.3609	-6.91726	2.29734e-05	0.000139117	Up Regulate
BnaAnng38770D	0	22.3264	-6.91386	2.05071e-06	1.48519e-05	Up Regulate
novel.4453	0.300976	43.499	-6.91364	8.17341e-08	7.21766e-07	Up Regulate
novel.1885	0	22.2865	-6.91156	5.69704e-07	4.4953e-06	Up Regulate
BnaC07g51090D	1.0641	126.627	-6.91107	0.0043535	0.0158544	Up Regulate
BnaC07g51250D	34.984	4206.52	-6.91034	0.000194661	0.000984473	Up Regulate
BnaC09g04560D	2.01771	240.831	-6.90698	1.00743e-27	5.91553e-26	Up Regulate
BnaAnng33480D	0	22.1484	-6.90357	6.06903e-07	4.76821e-06	Up Regulate
BnaC05g14370D	0	22.0836	-6.90336	1.36277e-06	1.01589e-05	Up Regulate
BnaC04g46130D	0.300976	43.0544	-6.89947	1.00116e-07	8.73556e-07	Up Regulate
novel.4536	0	22.0814	-6.89762	3.56466e-06	2.48119e-05	Up Regulate
BnaA08g29240D	0.356222	42.8417	-6.89593	1.53704e-07	1.30615e-06	Up Regulate
BnaC06g28820D	0	22.0382	-6.89475	9.40101e-07	7.18192e-06	Up Regulate
novel.2744	0.356222	42.7876	-6.89429	1.23926e-07	1.06702e-06	Up Regulate
BnaA03g46850D	0	21.9216	-6.89337	1.84428e-06	1.3457e-05	Up Regulate
BnaCnng06140D	0	21.8882	-6.88372	7.84937e-07	6.06061e-06	Up Regulate
BnaAnng24520D	0	21.8407	-6.88091	9.26269e-07	7.08441e-06	Up Regulate
novel.4529	0	21.7285	-6.87428	7.32488e-07	5.68029e-06	Up Regulate
BnaA05g19380D	0.356222	42.2665	-6.87329	1.20267e-07	1.03759e-06	Up Regulate
BnaC05g47410D	0	21.6712	-6.87309	7.58974e-07	5.87008e-06	Up Regulate
novel.1198	0	21.5892	-6.86593	7.23962e-07	5.61835e-06	Up Regulate
BnaA07g35670D	1.00885	117.012	-6.86543	2.80609e-14	5.10877e-13	Up Regulate
novel.5417	0	21.505	-6.86425	3.34512e-06	2.33819e-05	Up Regulate
BnaA02g20690D	0	21.5115	-6.86359	8.91104e-07	6.83264e-06	Up Regulate
BnaAnng08130D	0	21.5299	-6.86013	8.62177e-07	6.62406e-06	Up Regulate
BnaC02g07970D	0	21.45	-6.85755	8.09757e-07	6.23839e-06	Up Regulate
BnaC04g07570D	1.42032	155.614	-6.85517	2.63813e-18	7.26062e-17	Up Regulate
novel.1691	0.356222	41.6282	-6.85256	7.08323e-07	5.50635e-06	Up Regulate
BnaUnng02000D	0	21.3723	-6.85097	1.51312e-06	1.1203e-05	Up Regulate
BnaC09g19970D	0	21.2773	-6.84493	8.90437e-07	6.82824e-06	Up Regulate
BnaC05g47390D	5.20087	578.31	-6.84427	1.45641e-61	3.96644e-59	Up Regulate
BnaC05g27590D	0	21.2881	-6.84362	1.40401e-06	1.04429e-05	Up Regulate
BnaCnng38880D	0	21.1824	-6.84021	3.35303e-05	0.000196761	Up Regulate
BnaA03g60060D	0	21.2158	-6.83877	9.94507e-07	7.56273e-06	Up Regulate
BnaA07g35740D	10.6657	1183.74	-6.82906	4.77271e-113	5.04856e-110	Up Regulate
BnaC05g50190D	0	21.0592	-6.82753	3.21347e-06	2.25329e-05	Up Regulate
novel.4935	0	20.9135	-6.82513	5.44985e-06	3.68685e-05	Up Regulate
BnaA05g19040D	0	20.9081	-6.82229	1.16913e-06	8.81082e-06	Up Regulate
BnaC02g02360D	0	20.9405	-6.82196	1.0009e-06	7.60879e-06	Up Regulate
novel.5701	1.36507	151.224	-6.81861	1.76859e-18	4.94962e-17	Up Regulate
BnaC08g12380D	0	20.8466	-6.81607	9.9549e-07	7.56941e-06	Up Regulate
BnaA04g14290D	0	20.771	-6.81352	1.91562e-06	1.39372e-05	Up Regulate
BnaCnng16360D	0	20.7678	-6.81342	1.30451e-06	9.75046e-06	Up Regulate
novel.1017	0	20.7851	-6.80984	1.37201e-06	1.02195e-05	Up Regulate
BnaC04g32510D	0	20.7624	-6.80842	1.27056e-06	9.51914e-06	Up Regulate
BnaCnng57960D	0	20.6836	-6.80579	1.38324e-06	1.02957e-05	Up Regulate
BnaA08g06240D	0	20.6415	-6.80338	1.41228e-06	1.05012e-05	Up Regulate
BnaC03g61260D	0	20.5756	-6.79664	2.74745e-06	1.94968e-05	Up Regulate
BnaC08g04690D	0	20.4547	-6.79151	1.45573e-06	1.08055e-05	Up Regulate
BnaC08g45290D	0	20.4764	-6.78841	1.63021e-06	1.19969e-05	Up Regulate
BnaA02g16900D	0	20.4698	-6.78784	2.68442e-06	1.90891e-05	Up Regulate
BnaC03g59880D	0	20.4516	-6.78662	1.2874e-06	9.63444e-06	Up Regulate
novel.37	0	20.3403	-6.78412	1.85197e-06	1.35077e-05	Up Regulate
novel.4889	10.3049	1107.3	-6.78114	6.58875e-112	6.67916e-109	Up Regulate
BnaC07g32590D	0	20.308	-6.77349	2.88268e-06	2.03699e-05	Up Regulate
BnaA07g02330D	1.36507	146.156	-6.77133	2.36243e-17	5.90308e-16	Up Regulate
BnaC03g29980D	0	20.2054	-6.76846	1.5537e-06	1.14756e-05	Up Regulate
novel.3909	0	20.1537	-6.76776	1.83669e-06	1.34083e-05	Up Regulate
BnaC05g48110D	0	20.0835	-6.76322	1.61359e-06	1.18854e-05	Up Regulate
BnaC05g47720D	0.652631	72.4314	-6.763	7.74997e-10	8.88115e-09	Up Regulate
novel.1721	1.41575	145.936	-6.76266	3.52573e-18	9.58064e-17	Up Regulate
BnaA09g17470D	0.351655	39.1017	-6.76183	3.56461e-07	2.89468e-06	Up Regulate
BnaAnng37180D	3.32753	362.555	-6.76112	1.04756e-39	1.20219e-37	Up Regulate
novel.849	0.356222	39.0162	-6.76018	1.88301e-07	1.58101e-06	Up Regulate
BnaA03g09190D	13.711	1453.32	-6.75682	2.30568e-132	4.20717e-129	Up Regulate
BnaA07g12500D	2.12363	217.857	-6.75478	1.25685e-25	6.36608e-24	Up Regulate
novel.4794	0	19.9755	-6.75367	1.44928e-06	1.07631e-05	Up Regulate
novel.2927	9.38831	978.974	-6.75156	2.33775e-95	1.7411e-92	Up Regulate
BnaA03g29040D	2.67034	288.171	-6.7515	5.94879e-34	5.10212e-32	Up Regulate
BnaC05g42970D	1.01342	108.006	-6.75085	7.27117e-14	1.2657e-12	Up Regulate
novel.3799	0	19.8751	-6.74966	1.8764e-06	1.36708e-05	Up Regulate
novel.1709	2.11906	215.844	-6.74252	6.2776e-26	3.26578e-24	Up Regulate
novel.318	0	19.7737	-6.74061	5.8122e-06	3.90915e-05	Up Regulate
BnaCnng00380D	0	19.7683	-6.74027	1.59761e-06	1.17772e-05	Up Regulate
BnaA07g35610D	0	19.8018	-6.73999	1.74759e-06	1.28078e-05	Up Regulate
novel.2343	0	19.628	-6.7264	2.64804e-06	1.88487e-05	Up Regulate
BnaC08g15270D	1.0641	106.45	-6.72336	9.59883e-14	1.65236e-12	Up Regulate
BnaCnng21440D	1.50488	174.797	-6.72269	4.50473e-21	1.58836e-19	Up Regulate
BnaC03g46650D	0	19.5028	-6.72039	2.07251e-06	1.50038e-05	Up Regulate
BnaA07g35890D	0	19.397	-6.71086	2.25249e-06	1.62119e-05	Up Regulate
BnaA05g36180D	0.351655	37.7893	-6.71046	1.88712e-06	1.37476e-05	Up Regulate
BnaC04g01790D	1.00885	105.222	-6.70988	6.61077e-09	6.80737e-08	Up Regulate
novel.4585	0	19.2923	-6.70169	3.64851e-06	2.53593e-05	Up Regulate
novel.5269	0	19.2209	-6.7009	4.2869e-06	2.95209e-05	Up Regulate
BnaA02g31080D	0	19.2091	-6.69349	2.68386e-05	0.000160381	Up Regulate
BnaA02g12560D	0	19.126	-6.68989	2.53767e-06	1.81073e-05	Up Regulate
BnaC04g35220D	0	19.1033	-6.68835	2.39394e-06	1.71555e-05	Up Regulate
novel.391	0	19.0181	-6.68735	4.13815e-06	2.85694e-05	Up Regulate
BnaA06g32060D	0	18.9705	-6.68415	3.67914e-06	2.55551e-05	Up Regulate
BnaCnng67100D	0	18.935	-6.67959	2.89183e-06	2.04247e-05	Up Regulate
BnaC09g41600D	3.16489	320.587	-6.67228	6.61252e-05	0.000368002	Up Regulate
BnaA05g19790D	0	18.8237	-6.669	6.84503e-06	4.55055e-05	Up Regulate
BnaC03g24320D	2.08208	203.453	-6.65874	1.60121e-24	7.43913e-23	Up Regulate
novel.3524	4.62175	459.709	-6.65336	8.81046e-09	8.9264e-08	Up Regulate
BnaA07g15250D	0	18.6284	-6.6532	2.86086e-06	2.02236e-05	Up Regulate
BnaC09g20930D	0	18.4945	-6.6483	5.81092e-06	3.9091e-05	Up Regulate
BnaUnng00420D	0	18.5151	-6.64547	2.85011e-06	2.01593e-05	Up Regulate
novel.3923	0	18.5799	-6.64537	5.68412e-06	3.83396e-05	Up Regulate
novel.1671	0	18.3511	-6.62903	5.16498e-06	3.50778e-05	Up Regulate
BnaCnng06090D	6.95604	693.967	-6.62851	4.15318e-78	1.83717e-75	Up Regulate
novel.487	1.96703	197.377	-6.62317	5.6844e-25	2.74219e-23	Up Regulate
BnaC02g42570D	0	18.2236	-6.62223	3.17078e-06	2.22571e-05	Up Regulate
novel.1819	1.7213	165.184	-6.62207	6.17071e-21	2.15291e-19	Up Regulate
BnaC08g05440D	1.40662	137.379	-6.62152	0.00367724	0.0136553	Up Regulate
BnaC08g44400D	0	18.2021	-6.6208	3.44341e-06	2.40321e-05	Up Regulate
novel.5289	1.42489	138.091	-6.61913	0.000577524	0.00262844	Up Regulate
BnaA03g07110D	0	18.1783	-6.61307	1.85157e-05	0.000114218	Up Regulate
BnaC03g53040D	0.601952	64.9523	-6.61246	2.47611e-09	2.67742e-08	Up Regulate
BnaAnng25650D	3.41976	327.547	-6.61104	2.42692e-38	2.60494e-36	Up Regulate
BnaA05g25730D	0	18.1265	-6.61016	5.21967e-06	3.54295e-05	Up Regulate
BnaA06g32400D	0	18.0703	-6.60851	3.96104e-06	2.74192e-05	Up Regulate
BnaC05g43010D	0.351655	35.0828	-6.60418	6.89123e-07	5.37024e-06	Up Regulate
novel.818	0	17.9765	-6.60377	4.35726e-05	0.000250736	Up Regulate
BnaA07g35730D	1.35594	130.233	-6.60282	1.04476e-16	2.44956e-15	Up Regulate
BnaA03g28600D	0	17.9473	-6.6025	4.19092e-06	2.89064e-05	Up Regulate
BnaCnng74060D	0	17.9829	-6.60074	4.73463e-05	0.00027059	Up Regulate
BnaC08g46900D	0	17.9581	-6.60066	4.0094e-06	2.77303e-05	Up Regulate
BnaCnng46530D	0	17.8426	-6.59232	4.22817e-06	2.91358e-05	Up Regulate
BnaC01g43740D	0	17.8739	-6.59173	4.18246e-06	2.88559e-05	Up Regulate
BnaCnng06190D	1.71216	160.848	-6.58366	1.59051e-20	5.35709e-19	Up Regulate
BnaCnng44560D	3.9756	384.461	-6.58336	3.38389e-46	5.14549e-44	Up Regulate
novel.4898	1.36964	128.433	-6.58246	5.04526e-17	1.22178e-15	Up Regulate
BnaAnng27060D	4.88619	450.003	-6.57923	2.2489e-51	4.53434e-49	Up Regulate
novel.2228	0	17.6623	-6.57618	1.05061e-05	6.77285e-05	Up Regulate
BnaCnng06150D	0	17.644	-6.57505	4.31846e-06	2.97158e-05	Up Regulate
novel.1130	0	17.6709	-6.57477	1.56627e-05	9.78424e-05	Up Regulate
novel.2959	0.601952	63.0448	-6.57411	7.1936e-09	7.37424e-08	Up Regulate
BnaC05g48390D	1.30983	127.048	-6.57299	5.37232e-17	1.29753e-15	Up Regulate
novel.4454	1.3144	127.024	-6.57172	6.65919e-17	1.59201e-15	Up Regulate
novel.4598	0	17.6084	-6.56988	6.16236e-06	4.12868e-05	Up Regulate
novel.1228	0	17.5543	-6.56635	5.14568e-05	0.00029232	Up Regulate
BnaA05g16030D	0	17.4723	-6.56496	6.2907e-06	4.20694e-05	Up Regulate
BnaC02g27450D	0	17.4465	-6.55775	5.34641e-06	3.6219e-05	Up Regulate
BnaA07g06090D	0	17.4745	-6.55733	9.4974e-06	6.16888e-05	Up Regulate
BnaA03g21050D	3.20599	299.669	-6.55521	0.00116656	0.0049411	Up Regulate
BnaA08g24540D	1.05496	94.6521	-6.55284	6.18214e-13	9.77518e-12	Up Regulate
BnaA03g34300D	0	17.3752	-6.55228	4.84641e-06	3.30805e-05	Up Regulate
BnaA02g14070D	6.68247	625.505	-6.54846	2.33026e-06	1.67287e-05	Up Regulate
novel.1053	0	17.3342	-6.54713	2.19067e-05	0.000133221	Up Regulate
BnaC02g31390D	0	17.2587	-6.53927	1.53099e-05	9.58023e-05	Up Regulate
BnaC07g07750D	0.712443	62.5454	-6.53705	6.60995e-09	6.80737e-08	Up Regulate
BnaA09g24090D	0	17.168	-6.53686	5.33145e-06	3.61277e-05	Up Regulate
BnaCnng68680D	0	17.2026	-6.53678	6.77892e-06	4.50989e-05	Up Regulate
BnaC03g06080D	0	17.1464	-6.53531	6.01675e-06	4.03817e-05	Up Regulate
BnaA05g15630D	0	17.1022	-6.53188	1.0283e-05	6.63953e-05	Up Regulate
BnaC04g47150D	0	17.0729	-6.52924	1.05797e-05	6.81486e-05	Up Regulate
BnaA04g29410D	0	17.032	-6.52655	8.55202e-06	5.59365e-05	Up Regulate
BnaC06g30410D	5.37308	494.754	-6.52641	7.54128e-14	1.31053e-12	Up Regulate
novel.1380	0.351655	33.2846	-6.52611	8.25082e-07	6.34975e-06	Up Regulate
BnaCnng01730D	0	17.06	-6.5257	7.53647e-06	4.98073e-05	Up Regulate
BnaA07g34530D	2.13276	192.829	-6.51759	4.75586e-05	0.000271697	Up Regulate
BnaC02g01600D	1.2039	112.239	-6.51383	0.00518516	0.0184666	Up Regulate
novel.4891	0	16.7448	-6.49876	1.83001e-05	0.000113069	Up Regulate
novel.4914	19.2112	1743.64	-6.49389	1.32175e-163	5.07748e-160	Up Regulate
BnaA04g16970D	0	16.679	-6.49365	6.78145e-06	4.51075e-05	Up Regulate
BnaA03g48920D	1.06866	91.6965	-6.49339	2.21347e-10	2.70343e-09	Up Regulate
BnaA02g21180D	0	16.6607	-6.49259	1.54909e-05	9.6844e-05	Up Regulate
novel.2164	1.00429	89.9903	-6.48734	1.97778e-12	2.9776e-11	Up Regulate
BnaC05g37010D	1.65692	149.835	-6.48663	3.17179e-19	9.55832e-18	Up Regulate
novel.506	0	16.5829	-6.48585	3.04519e-05	0.000179999	Up Regulate
novel.382	0	16.5474	-6.48346	5.28068e-05	0.0002995	Up Regulate
BnaA05g10630D	0	16.5743	-6.48266	8.16559e-06	5.36011e-05	Up Regulate
BnaC05g47580D	0	16.5375	-6.48231	1.86397e-05	0.000114896	Up Regulate
BnaC02g32020D	0	16.5506	-6.48072	7.86604e-06	5.18352e-05	Up Regulate
novel.5525	0.601952	58.9757	-6.47873	1.25994e-08	1.24962e-07	Up Regulate
BnaC02g02900D	0	16.4728	-6.47773	8.0407e-06	5.28716e-05	Up Regulate
BnaA02g18140D	0	16.5366	-6.47717	1.27247e-05	8.09368e-05	Up Regulate
novel.2307	0	16.4923	-6.47387	1.40772e-05	8.86893e-05	Up Regulate
BnaC04g30080D	2.31868	207.211	-6.4707	1.32094e-26	7.21114e-25	Up Regulate
BnaC08g45660D	0.601952	58.683	-6.46875	8.63106e-09	8.76045e-08	Up Regulate
BnaAnng16880D	0	16.3077	-6.45885	1.09143e-05	7.01536e-05	Up Regulate
BnaC09g35030D	0.356222	31.6569	-6.45686	1.16943e-06	8.8121e-06	Up Regulate
BnaC08g45390D	0	16.2613	-6.45506	1.01562e-05	6.56522e-05	Up Regulate
BnaA06g00620D	0	16.0865	-6.43832	1.45235e-05	9.12569e-05	Up Regulate
novel.3370	0	16.0184	-6.43825	1.29412e-05	8.21491e-05	Up Regulate
BnaCnng11380D	0	15.9839	-6.43272	9.49048e-06	6.16547e-05	Up Regulate
BnaA07g35780D	0	15.9385	-6.42911	1.0563e-05	6.80528e-05	Up Regulate
BnaC08g21940D	2.71645	230.413	-6.42634	6.92468e-30	4.64966e-28	Up Regulate
BnaCnng02260D	0	15.8586	-6.42537	1.39718e-05	8.80788e-05	Up Regulate
BnaC03g70060D	0	15.918	-6.42518	0.000150847	0.000781694	Up Regulate
novel.1293	9.42941	799.851	-6.42184	2.57867e-19	7.81612e-18	Up Regulate
BnaC02g36020D	0	15.8317	-6.41721	1.0833e-05	6.9688e-05	Up Regulate
BnaA08g24420D	0	15.8284	-6.41693	1.87887e-05	0.000115736	Up Regulate
novel.5296	0.351655	30.7275	-6.41521	1.24584e-06	9.34739e-06	Up Regulate
BnaC02g08480D	0	15.7409	-6.4149	2.50178e-05	0.00015035	Up Regulate
novel.4636	0	15.7831	-6.41314	1.44799e-05	9.10143e-05	Up Regulate
BnaA03g23970D	0	15.7324	-6.4121	1.97344e-05	0.000120969	Up Regulate
BnaCnng06180D	2.15751	197.282	-6.41025	2.4707e-25	1.23515e-23	Up Regulate
BnaC03g13350D	8.35353	710.248	-6.4089	7.08965e-82	3.56869e-79	Up Regulate
novel.4666	5.09951	426.695	-6.40787	7.67524e-53	1.67725e-50	Up Regulate
BnaC01g39150D	0	15.6698	-6.40391	1.10617e-05	7.10216e-05	Up Regulate
BnaA09g41210D	0.356222	30.5473	-6.40261	1.50064e-06	1.11174e-05	Up Regulate
BnaC07g39130D	0	15.6482	-6.40226	1.23165e-05	7.85524e-05	Up Regulate
BnaA05g24540D	7.03913	594.832	-6.40208	1.91965e-21	6.9916e-20	Up Regulate
novel.306	0	15.6375	-6.39896	2.99182e-05	0.000177088	Up Regulate
novel.3748	0	15.5813	-6.39675	2.43244e-05	0.000146484	Up Regulate
novel.4191	0.356222	30.2395	-6.39405	2.09837e-06	1.51805e-05	Up Regulate
BnaCnng06300D	0	15.5327	-6.39268	1.32533e-05	8.39187e-05	Up Regulate
BnaC03g44300D	0.356222	30.3315	-6.39259	2.87483e-06	2.03184e-05	Up Regulate
BnaA03g19270D	0	15.5424	-6.39037	1.44551e-05	9.08741e-05	Up Regulate
novel.4924	0	15.5067	-6.39024	1.5458e-05	9.66577e-05	Up Regulate
novel.806	0	15.4798	-6.38971	8.45806e-05	0.000460734	Up Regulate
BnaC03g61820D	0	15.496	-6.38644	1.37286e-05	8.66869e-05	Up Regulate
BnaC01g06620D	0	15.4387	-6.38473	1.37228e-05	8.6666e-05	Up Regulate
BnaC08g38080D	0	15.375	-6.3761	6.54458e-05	0.000364582	Up Regulate
novel.579	0.657198	55.284	-6.37421	1.72503e-08	1.67875e-07	Up Regulate
BnaA07g17370D	0	15.3513	-6.37407	0.000168473	0.000863642	Up Regulate
BnaA05g36850D	0	15.3687	-6.37314	2.52962e-05	0.00015186	Up Regulate
BnaC04g19670D	0	15.279	-6.37116	2.00828e-05	0.000122981	Up Regulate
BnaA05g14920D	0	15.2887	-6.36907	1.5405e-05	9.63564e-05	Up Regulate
BnaA06g01730D	2.01314	165.504	-6.36192	0.00147467	0.00608716	Up Regulate
BnaC09g18070D	0	15.1948	-6.36102	1.46325e-05	9.18789e-05	Up Regulate
novel.2896	0	15.183	-6.35691	1.75106e-05	0.000108494	Up Regulate
novel.2099	0	15.1668	-6.35247	2.36547e-05	0.000142899	Up Regulate
BnaA05g09950D	0	15.1095	-6.35038	2.43733e-05	0.000146742	Up Regulate
BnaA02g18920D	0	15.0373	-6.34705	5.10239e-05	0.000290041	Up Regulate
BnaA03g41230D	0	15.062	-6.3463	5.41605e-05	0.000306487	Up Regulate
novel.5667	0	15.0211	-6.34298	1.67452e-05	0.000104141	Up Regulate
BnaCnng05180D	1.50488	133.547	-6.33717	6.26307e-18	1.65927e-16	Up Regulate
novel.775	0	14.9509	-6.33687	1.61924e-05	0.000100944	Up Regulate
BnaC05g47480D	2.92977	242.273	-6.33576	5.4329e-32	4.17847e-30	Up Regulate
BnaC01g29740D	0	14.9055	-6.33301	1.7863e-05	0.000110525	Up Regulate
novel.4670	0	14.8624	-6.32913	4.6802e-05	0.000267711	Up Regulate
BnaC09g18080D	0	14.8256	-6.32884	2.63995e-05	0.00015799	Up Regulate
novel.3591	0	14.8116	-6.32471	1.91371e-05	0.000117653	Up Regulate
BnaCnng02000D	0.356222	28.7997	-6.32165	2.01017e-06	1.45858e-05	Up Regulate
BnaA07g35560D	0.70331	53.6433	-6.32054	2.08387e-08	2.00869e-07	Up Regulate
novel.3362	1.97159	159.879	-6.32011	6.06815e-22	2.30079e-20	Up Regulate
BnaC03g48320D	0	14.7771	-6.31855	2.0451e-05	0.000125099	Up Regulate
BnaC05g33050D	0	14.776	-6.31834	1.81933e-05	0.000112429	Up Regulate
BnaC07g21320D	0	14.8051	-6.31806	3.87683e-05	0.000225055	Up Regulate
BnaA04g19840D	9.84279	775.793	-6.31765	1.73364e-79	7.90843e-77	Up Regulate
BnaUnng02210D	1.76284	134.067	-6.31691	1.10625e-18	3.14419e-17	Up Regulate
BnaA07g01270D	0	14.722	-6.31682	2.92689e-05	0.000173554	Up Regulate
BnaA05g24750D	45.9813	3658.78	-6.3107	2.62929e-11	3.52899e-10	Up Regulate
BnaA09g14370D	0.300976	28.5644	-6.30741	2.13811e-06	1.5448e-05	Up Regulate
BnaA02g31100D	0	14.5936	-6.30241	2.9435e-05	0.00017444	Up Regulate
novel.2234	1.06866	79.669	-6.30066	8.85905e-12	1.24851e-10	Up Regulate
BnaC02g07870D	0	14.5655	-6.29947	3.37326e-05	0.00019782	Up Regulate
BnaC05g47400D	4.74329	368.156	-6.29555	6.98185e-48	1.16611e-45	Up Regulate
BnaCnng25690D	0	14.531	-6.29328	2.17041e-05	0.000132111	Up Regulate
novel.1567	1.35594	104.803	-6.29004	2.92773e-15	5.91773e-14	Up Regulate
BnaA01g33890D	2.21276	181.415	-6.2853	2.32175e-24	1.05912e-22	Up Regulate
BnaC07g34070D	0	14.3842	-6.28361	2.69746e-05	0.000161128	Up Regulate
BnaC08g45420D	0	14.4155	-6.28296	2.20757e-05	0.000134182	Up Regulate
BnaA03g01080D	25.2319	1973.85	-6.2822	3.50003e-192	2.32236e-188	Up Regulate
BnaC05g15480D	0	14.3895	-6.28053	5.44971e-05	0.000308344	Up Regulate
BnaC08g44250D	0	14.314	-6.27717	2.883e-05	0.000171164	Up Regulate
BnaA09g32280D	0	14.3842	-6.27553	0.000124795	0.000657752	Up Regulate
novel.3644	0	14.3594	-6.27533	4.77699e-05	0.000272819	Up Regulate
BnaC03g59830D	0	14.3518	-6.27468	0.000110074	0.000586643	Up Regulate
novel.4543	0	14.2946	-6.27466	8.87934e-05	0.000481669	Up Regulate
BnaA03g20920D	0.351655	27.9038	-6.27222	3.59136e-06	2.49858e-05	Up Regulate
BnaC07g38420D	0	14.246	-6.27085	3.72446e-05	0.000216866	Up Regulate
BnaA01g26400D	0	14.2762	-6.27036	2.71022e-05	0.000161798	Up Regulate
novel.68	0	14.2331	-6.26669	2.9138e-05	0.000172862	Up Regulate
BnaC07g46420D	0	14.2093	-6.26451	2.66123e-05	0.000159155	Up Regulate
BnaA03g24560D	0.356222	27.6955	-6.26235	3.08664e-06	2.1704e-05	Up Regulate
BnaC04g19680D	0	14.1975	-6.26025	3.8232e-05	0.000222207	Up Regulate
novel.4347	0	14.1898	-6.25969	0.000260136	0.00127935	Up Regulate
BnaC04g46160D	0	14.1316	-6.25967	6.98266e-05	0.000386959	Up Regulate
novel.215	0.356222	27.6241	-6.25851	3.74661e-05	0.000218016	Up Regulate
BnaUnng01990D	0	14.15	-6.25566	2.84859e-05	0.000169228	Up Regulate
BnaA04g01960D	0	14.1047	-6.25161	3.34912e-05	0.000196547	Up Regulate
BnaAnng34190D	1.42032	102.206	-6.24756	5.47867e-15	1.07494e-13	Up Regulate
BnaC06g25970D	0	14.0582	-6.2473	3.20701e-05	0.000188967	Up Regulate
BnaC09g06580D	0	14.056	-6.2469	2.64655e-05	0.000158333	Up Regulate
BnaA03g49720D	4.4099	333.842	-6.24502	2.79385e-05	0.000166287	Up Regulate
BnaC07g37350D	0	14.0658	-6.24448	3.51134e-05	0.000205307	Up Regulate
BnaC08g44910D	0	14	-6.23902	5.89552e-05	0.000331282	Up Regulate
BnaC09g09650D	2.31868	175.306	-6.23847	0.00137424	0.00571592	Up Regulate
novel.3580	0.300976	27.1406	-6.23631	3.28282e-06	2.29838e-05	Up Regulate
BnaC08g45450D	0	13.8845	-6.22802	5.28042e-05	0.0002995	Up Regulate
BnaA06g29330D	0	13.8563	-6.22482	3.9266e-05	0.000227691	Up Regulate
BnaCnng09490D	2.13276	151.15	-6.22211	1.1397e-19	3.5763e-18	Up Regulate
BnaC01g20950D	0	13.8488	-6.22069	0.000318985	0.00154023	Up Regulate
BnaC03g76130D	0	13.8208	-6.21834	4.69897e-05	0.000268721	Up Regulate
novel.5912	0.351655	26.727	-6.21742	6.21237e-05	0.000347614	Up Regulate
BnaA03g51480D	0.300976	26.7143	-6.21396	5.1197e-06	3.47947e-05	Up Regulate
BnaC08g09010D	1.91178	147.907	-6.2138	3.44248e-20	1.13027e-18	Up Regulate
BnaA10g02950D	0	13.6922	-6.20921	0.000296264	0.00143928	Up Regulate
BnaC05g47800D	0	13.648	-6.20505	5.96327e-05	0.00033478	Up Regulate
BnaA06g07490D	0.300976	26.4929	-6.20458	5.99391e-06	4.02358e-05	Up Regulate
BnaC08g16760D	0	13.6632	-6.20386	6.64517e-05	0.00036965	Up Regulate
BnaCnng23190D	0	13.6599	-6.20288	3.92849e-05	0.000227782	Up Regulate
BnaA06g16490D	0	13.6059	-6.20146	3.95881e-05	0.000229413	Up Regulate
BnaC03g16530D	0.712443	49.5243	-6.20017	4.18722e-08	3.86465e-07	Up Regulate
BnaA03g15300D	0	13.58	-6.19873	4.15205e-05	0.000239698	Up Regulate
BnaA05g18040D	0	13.4871	-6.18966	5.53332e-05	0.000312566	Up Regulate
BnaCnng11720D	1.72586	122.888	-6.18585	1.42042e-12	2.16151e-11	Up Regulate
BnaA09g12840D	0.356222	26.1778	-6.18418	4.4791e-06	3.07285e-05	Up Regulate
BnaC09g11690D	0	13.4624	-6.18075	5.68952e-05	0.000320595	Up Regulate
BnaAnng34800D	0	13.404	-6.17823	5.78569e-05	0.000325587	Up Regulate
BnaA06g34460D	1.36964	97.4885	-6.17797	3.96304e-11	5.20148e-10	Up Regulate
novel.1120	4.46058	315.204	-6.17539	3.1403e-40	3.65558e-38	Up Regulate
novel.3859	0.351655	26.0613	-6.17481	6.80844e-06	4.52746e-05	Up Regulate
BnaC05g35070D	7.90317	559.224	-6.17388	3.49265e-56	8.33076e-54	Up Regulate
BnaC06g40190D	4.35465	313.703	-6.17139	9.98984e-08	8.71862e-07	Up Regulate
BnaC02g24570D	0	13.2832	-6.16985	7.84485e-05	0.000430155	Up Regulate
BnaA10g07920D	0	13.2896	-6.16718	4.77867e-05	0.000272894	Up Regulate
novel.4028	0	13.1537	-6.15409	5.30682e-05	0.000300796	Up Regulate
BnaC03g67430D	0	13.1526	-6.15395	4.80651e-05	0.000274333	Up Regulate
BnaC02g34640D	0	13.1861	-6.15357	4.72529e-05	0.000270141	Up Regulate
BnaCnng41110D	0.356222	25.596	-6.15133	4.91785e-06	3.35305e-05	Up Regulate
BnaA06g14830D	0	13.0964	-6.15114	8.62576e-05	0.000469203	Up Regulate
BnaA10g26520D	0	13.1277	-6.15112	6.64014e-05	0.000369399	Up Regulate
BnaC01g21370D	7.54238	524.714	-6.15008	1.08606e-63	3.13316e-61	Up Regulate
BnaC09g07920D	0	13.1094	-6.14934	0.000109457	0.00058357	Up Regulate
BnaA01g29640D	0	13.1061	-6.14932	5.18275e-05	0.000294311	Up Regulate
BnaCnng74380D	1.42489	99.2251	-6.14728	0.000328313	0.00158108	Up Regulate
novel.1383	0	13.1137	-6.14624	6.71784e-05	0.000373237	Up Regulate
novel.3706	0	13.091	-6.144	5.94053e-05	0.000333529	Up Regulate
BnaAnng08390D	0	13.0241	-6.13758	4.76697e-05	0.00027229	Up Regulate
BnaA04g20780D	1.36964	94.8763	-6.1374	4.59783e-10	5.40658e-09	Up Regulate
BnaA07g35790D	1.55556	116.386	-6.13481	6.95828e-17	1.65971e-15	Up Regulate
BnaC05g47160D	4.40077	305.316	-6.13212	3.27868e-41	3.98177e-39	Up Regulate
novel.2477	0	12.9302	-6.12805	5.76235e-05	0.000324323	Up Regulate
BnaC07g34080D	0	12.9648	-6.12796	5.92435e-05	0.000332697	Up Regulate
BnaC04g25520D	0	12.9399	-6.12528	5.7746e-05	0.000324988	Up Regulate
BnaC02g25750D	0	12.8666	-6.12139	0.0002537	0.00125132	Up Regulate
novel.150	0	12.8913	-6.12063	0.000137	0.000715775	Up Regulate
novel.5904	6.29281	430.868	-6.11283	2.90475e-12	4.30481e-11	Up Regulate
BnaA02g17260D	10.1685	714.453	-6.1127	5.49901e-83	2.86687e-80	Up Regulate
BnaC03g43580D	10.3849	715.358	-6.10787	2.70905e-77	1.16999e-74	Up Regulate
novel.3614	0	12.7888	-6.10661	7.92403e-05	0.000434202	Up Regulate
novel.4452	0	12.7111	-6.10237	5.97663e-05	0.000335426	Up Regulate
BnaC09g43150D	0	12.7187	-6.09923	7.45667e-05	0.00041097	Up Regulate
novel.5871	0	12.6625	-6.09717	7.19142e-05	0.000397522	Up Regulate
BnaA03g12400D	0.351655	24.6299	-6.09561	7.43208e-06	4.91664e-05	Up Regulate
BnaA02g33330D	0	12.7025	-6.09547	0.000216604	0.00108418	Up Regulate
BnaA07g19660D	1.61537	112.86	-6.09276	1.97276e-11	2.68584e-10	Up Regulate
BnaA09g52930D	0.601952	45.0069	-6.09175	2.0639e-07	1.72455e-06	Up Regulate
BnaA09g45350D	0	12.5729	-6.08826	7.15891e-05	0.000395907	Up Regulate
BnaC03g48080D	0	12.6043	-6.08745	6.67535e-05	0.000371131	Up Regulate
BnaA10g22710D	0	12.6021	-6.08725	9.42097e-05	0.000509196	Up Regulate
BnaC06g01640D	0	12.5567	-6.08249	7.58242e-05	0.00041705	Up Regulate
BnaA05g16510D	0	12.505	-6.08105	0.000114405	0.000607952	Up Regulate
BnaCnng38000D	0.958174	67.3139	-6.07796	1.00091e-10	1.26392e-09	Up Regulate
BnaC09g48400D	0	12.4628	-6.07277	0.000157048	0.000810366	Up Regulate
novel.5287	0	12.4208	-6.0686	7.15895e-05	0.000395907	Up Regulate
BnaC03g70310D	0	12.3862	-6.06854	9.32188e-05	0.000504101	Up Regulate
BnaC02g31630D	1.25458	88.8935	-6.06444	1.10418e-13	1.88622e-12	Up Regulate
novel.4037	0	12.371	-6.06306	0.00012825	0.000673964	Up Regulate
BnaA08g11810D	39.9406	2667.71	-6.06199	0.0012657	0.00531721	Up Regulate
BnaCnng52610D	0	12.3204	-6.0611	0.000195387	0.000987805	Up Regulate
BnaAnng04700D	0.70331	45.092	-6.05662	3.07888e-06	2.16557e-05	Up Regulate
BnaC03g45410D	0	12.3344	-6.05568	0.000130289	0.000683748	Up Regulate
BnaC01g39430D	0	12.2945	-6.05213	0.000173088	0.000885558	Up Regulate
BnaC08g41940D	0	12.2577	-6.05141	7.89501e-05	0.000432743	Up Regulate
BnaC08g45040D	2.42004	155.917	-6.05111	8.50299e-23	3.46133e-21	Up Regulate
BnaA01g31080D	0	12.289	-6.05071	0.000100205	0.000538686	Up Regulate
BnaA09g17460D	0	12.2351	-6.04907	7.91707e-05	0.000433887	Up Regulate
BnaA09g03330D	0.300976	23.8699	-6.04896	2.81816e-05	0.000167529	Up Regulate
BnaA07g00490D	0	12.2124	-6.04671	8.20331e-05	0.00044796	Up Regulate
novel.4927	49.6307	3287.83	-6.04646	2.01253e-270	2.93781e-266	Up Regulate
BnaA09g12610D	1.06866	66.8219	-6.04589	2.33835e-10	2.84595e-09	Up Regulate
BnaA03g49730D	0.356222	23.817	-6.044	0.000113682	0.000604489	Up Regulate
BnaC02g14020D	0	12.22	-6.04335	9.78836e-05	0.000527232	Up Regulate
BnaA07g07970D	0	12.1865	-6.04324	0.00017189	0.000880107	Up Regulate
BnaC03g59320D	2.11906	133.099	-6.03971	5.29793e-19	1.55483e-17	Up Regulate
BnaC01g07400D	0.356222	23.6703	-6.03842	9.62862e-06	6.25021e-05	Up Regulate
BnaC06g05990D	1.36051	88.5477	-6.03758	1.15043e-07	9.95468e-07	Up Regulate
BnaC03g47780D	0	12.1564	-6.03723	0.000196749	0.000994068	Up Regulate
novel.4731	0.351655	23.679	-6.03661	9.12295e-06	5.94258e-05	Up Regulate
BnaC02g05770D	0.351655	23.6789	-6.036	0.000111053	0.000591456	Up Regulate
BnaA09g53830D	14.655	947.248	-6.03358	7.79057e-91	5.36432e-88	Up Regulate
BnaC04g52180D	0	12.084	-6.02905	8.53192e-05	0.000464479	Up Regulate
BnaA03g37520D	0	12.0376	-6.02406	8.57815e-05	0.000466822	Up Regulate
novel.2931	3.45173	222.406	-6.02387	8.8333e-09	8.9483e-08	Up Regulate
BnaC08g45650D	0	12.0667	-6.02348	0.00018529	0.00094073	Up Regulate
BnaA10g00850D	0	12.0127	-6.02119	0.000100765	0.000541339	Up Regulate
BnaC02g15120D	0	12.0127	-6.02119	0.000100765	0.000541339	Up Regulate
BnaC04g35150D	0	12.0451	-6.02078	0.000116518	0.000617786	Up Regulate
BnaC06g20900D	9.75248	647.29	-6.01948	2.5074e-79	1.12969e-76	Up Regulate
BnaC01g18740D	0	11.9933	-6.01939	0.000132362	0.000693428	Up Regulate
BnaA04g04730D	0	11.935	-6.01651	0.000136865	0.000715119	Up Regulate
novel.2753	0	11.9998	-6.01582	0.000103431	0.000554194	Up Regulate
novel.1311	0.712443	43.5368	-6.01375	1.35739e-07	1.16256e-06	Up Regulate
BnaA01g28120D	8.95238	598.843	-6.01244	2.58894e-70	9.08467e-68	Up Regulate
novel.668	0	11.8734	-6.00579	0.000162257	0.000834646	Up Regulate
BnaA03g26110D	19.4282	1251.08	-6.00543	0.000382837	0.00181646	Up Regulate
BnaC08g03460D	1.71216	107.657	-6.00339	2.29977e-16	5.19677e-15	Up Regulate
BnaAnng34810D	4.20115	259.824	-6.00231	2.10668e-31	1.55472e-29	Up Regulate
BnaCnng46450D	0	11.7828	-5.99625	0.000119415	0.000631722	Up Regulate
BnaA02g18820D	0	11.8174	-5.99619	0.000113798	0.000605033	Up Regulate
novel.2740	0	11.8293	-5.99505	0.000398969	0.00188686	Up Regulate
novel.2652	0	11.7958	-5.99402	0.000174474	0.000891522	Up Regulate
BnaA04g06850D	15.0117	942.096	-5.9933	1.33065e-99	1.09125e-96	Up Regulate
BnaAnng30900D	0	11.7979	-5.99141	0.0007243	0.00322074	Up Regulate
BnaA10g28030D	21.584	1371.6	-5.99121	0.000114837	0.00060998	Up Regulate
BnaA01g31500D	0	11.7494	-5.98883	0.0001649	0.000846932	Up Regulate
BnaA02g07450D	3.04026	192.532	-5.98724	0.000154837	0.000800036	Up Regulate
BnaC02g08490D	0.601952	41.8713	-5.98611	2.12334e-07	1.77118e-06	Up Regulate
BnaC04g18050D	0	11.7234	-5.9857	0.000102547	0.000550061	Up Regulate
novel.5874	0	11.7201	-5.98499	0.000386096	0.00183049	Up Regulate
novel.2277	9.13035	570.03	-5.97825	2.50165e-75	1.00325e-72	Up Regulate
BnaA04g20520D	17.2259	1088.37	-5.97109	5.60003e-128	9.083e-125	Up Regulate
BnaA05g03390D	0	11.5906	-5.96734	0.000698952	0.00312019	Up Regulate
BnaC07g01810D	0	11.5399	-5.96539	0.000135895	0.000710612	Up Regulate
BnaC08g44780D	0	11.568	-5.96452	0.000437713	0.00205056	Up Regulate
BnaAnng34620D	0	11.5151	-5.96241	0.000139575	0.000728028	Up Regulate
novel.5075	0	11.4935	-5.96014	0.000141422	0.000737083	Up Regulate
novel.5578	0	11.5033	-5.95705	0.000125918	0.000663055	Up Regulate
BnaA03g46790D	0	11.4579	-5.95206	0.000146901	0.000763567	Up Regulate
BnaAnng05000D	0	11.3996	-5.94916	0.000175224	0.000894915	Up Regulate
BnaC01g06430D	39.1855	2431.2	-5.94847	7.38403e-234	8.98242e-230	Up Regulate
BnaAnng28110D	0.351655	22.2066	-5.94745	1.47303e-05	9.24608e-05	Up Regulate
BnaCnng20210D	0	11.3424	-5.93892	0.000156779	0.000809091	Up Regulate
BnaAnng21870D	0	11.3262	-5.93255	0.000161736	0.000832379	Up Regulate
BnaA07g09150D	0.300976	22.0221	-5.93234	2.20586e-05	0.000134089	Up Regulate
novel.940	0	11.2733	-5.93097	0.00017877	0.000911053	Up Regulate
novel.4110	0	11.336	-5.93078	0.000324453	0.00156394	Up Regulate
BnaA03g19400D	7.40906	450.067	-5.93032	6.88673e-34	5.87207e-32	Up Regulate
BnaC09g19980D	0	11.3166	-5.93024	0.000880727	0.00384212	Up Regulate
BnaC03g59350D	0	11.3047	-5.93018	0.000152413	0.000788512	Up Regulate
BnaC02g38930D	0.356222	21.9323	-5.92793	0.000215817	0.00108039	Up Regulate
BnaA07g24190D	1.67062	101.702	-5.92752	5.04872e-05	0.000287259	Up Regulate
BnaA09g21220D	1.80586	120.232	-5.92722	1.01023e-17	2.62307e-16	Up Regulate
novel.3378	3.85406	225.534	-5.9251	5.20954e-29	3.29778e-27	Up Regulate
BnaA02g32580D	0	11.2593	-5.92509	0.00016359	0.000840792	Up Regulate
BnaC09g20690D	0	11.2043	-5.9229	0.000212093	0.00106328	Up Regulate
BnaC07g17900D	0.300976	21.8234	-5.92272	1.76302e-05	0.000109189	Up Regulate
BnaA06g15100D	0	11.2367	-5.92255	0.000175064	0.000894227	Up Regulate
BnaA01g20940D	0	11.214	-5.92	0.000191605	0.000970364	Up Regulate
novel.2654	0	11.187	-5.91647	0.000204065	0.0010274	Up Regulate
novel.85	0.351655	21.7727	-5.9149	1.73865e-05	0.000107771	Up Regulate
BnaA01g07570D	0	11.1449	-5.91198	0.000201902	0.00101785	Up Regulate
BnaA02g09260D	4.75699	282.228	-5.91103	9.52014e-40	1.09772e-37	Up Regulate
novel.315	0.356222	21.6812	-5.90978	0.000603331	0.00273227	Up Regulate
BnaA09g18820D	0.300976	21.6918	-5.90801	2.13069e-05	0.000129866	Up Regulate
BnaCnng69980D	0	11.1265	-5.9057	0.000313947	0.00151791	Up Regulate
BnaCnng17470D	0	11.106	-5.90301	0.000207955	0.00104468	Up Regulate
BnaC04g37570D	0.351655	21.5417	-5.90122	1.84471e-05	0.000113879	Up Regulate
BnaC07g16490D	0	10.9495	-5.8925	0.000307675	0.00148985	Up Regulate
BnaAnng26010D	0	11.0143	-5.89214	0.000193903	0.000981186	Up Regulate
BnaAnng11940D	0.958174	58.9831	-5.88637	2.70596e-09	2.9116e-08	Up Regulate
novel.2133	0.712443	39.8972	-5.88458	5.02379e-07	3.99169e-06	Up Regulate
BnaC03g41590D	0.70331	39.7968	-5.88431	6.02315e-07	4.73573e-06	Up Regulate
BnaC08g49760D	0	10.955	-5.88216	0.00044889	0.00209606	Up Regulate
BnaAnng00510D	7.55608	442.876	-5.88209	1.56882e-12	2.37958e-11	Up Regulate
BnaC04g37110D	0	10.8675	-5.8791	0.000251257	0.00124061	Up Regulate
BnaC04g39210D	0	10.8664	-5.87905	0.000201455	0.00101588	Up Regulate
BnaC07g41130D	0	10.8977	-5.87814	0.000188877	0.000957878	Up Regulate
novel.332	17.1844	1019.6	-5.87776	9.99784e-117	1.17697e-113	Up Regulate
BnaC03g65210D	13.4968	789.419	-5.87515	1.23915e-09	1.39015e-08	Up Regulate
BnaC02g01350D	1.78111	99.1728	-5.87501	1.45838e-14	2.73636e-13	Up Regulate
BnaCnng02270D	0	10.8535	-5.8731	0.000196849	0.000994504	Up Regulate
BnaA08g31640D	0	10.7951	-5.86996	0.000293215	0.00142656	Up Regulate
BnaCnng38900D	0	10.7951	-5.86996	0.000293215	0.00142656	Up Regulate
BnaC08g38640D	0.300976	21.1078	-5.86808	3.05284e-05	0.000180436	Up Regulate
BnaA03g17770D	2.91607	174.93	-5.86786	2.30196e-26	1.2418e-24	Up Regulate
BnaCnng02220D	6.59069	388.729	-5.8661	4.91385e-46	7.41017e-44	Up Regulate
BnaAnng11480D	1.65692	96.9791	-5.86169	1.098e-14	2.09027e-13	Up Regulate
BnaA01g26660D	1.06866	60.7703	-5.86109	0.000791453	0.00349022	Up Regulate
BnaA09g22170D	0	10.6678	-5.85072	0.000203402	0.00102449	Up Regulate
BnaA03g37700D	0.356222	20.7537	-5.84855	2.33841e-05	0.000141405	Up Regulate
BnaA02g34770D	2.9115	172.048	-5.8438	2.08053e-24	9.55055e-23	Up Regulate
BnaC07g35300D	1.06866	58.63	-5.84296	7.61083e-08	6.75461e-07	Up Regulate
BnaC07g29930D	1.01342	57.8097	-5.84272	6.48648e-08	5.80974e-07	Up Regulate
BnaCnng68540D	0	10.6624	-5.84218	0.00047905	0.00222197	Up Regulate
BnaC05g47920D	1.78111	96.7883	-5.84146	8.53926e-15	1.64233e-13	Up Regulate
BnaA10g02960D	0	10.5954	-5.84081	0.000988165	0.00425913	Up Regulate
BnaA03g22580D	0	10.6365	-5.84036	0.00137741	0.0057263	Up Regulate
BnaUnng00350D	0	10.5738	-5.83886	0.000315078	0.00152308	Up Regulate
BnaA03g48780D	2.31411	133.817	-5.83801	6.17302e-19	1.79863e-17	Up Regulate
BnaCnng65270D	4.57564	259.5	-5.83683	1.30253e-05	8.26328e-05	Up Regulate
BnaC09g17350D	0	10.5556	-5.83656	0.000640006	0.00287995	Up Regulate
BnaA09g27620D	0	10.6149	-5.83625	0.000529909	0.00243201	Up Regulate
novel.2671	0	10.5274	-5.83295	0.000388629	0.00184202	Up Regulate
BnaC02g18040D	1.0641	57.5151	-5.83145	5.81862e-10	6.76364e-09	Up Regulate
novel.5229	0.712443	38.3621	-5.83101	6.12578e-07	4.81021e-06	Up Regulate
BnaA10g14990D	3.47957	192.131	-5.82979	8.04247e-24	3.52979e-22	Up Regulate
BnaA02g00570D	0	10.5037	-5.82949	0.000665564	0.0029841	Up Regulate
BnaC08g46950D	0.356222	20.4871	-5.82949	2.43712e-05	0.000146742	Up Regulate
BnaA02g04510D	0.356222	20.486	-5.82934	2.62423e-05	0.000157152	Up Regulate
novel.4271	4.15503	229.05	-5.82622	6.40094e-31	4.58481e-29	Up Regulate
BnaA01g32700D	0.356222	20.3781	-5.82001	3.98954e-05	0.000231065	Up Regulate
BnaC02g34970D	0	10.4163	-5.81893	0.000646145	0.00290507	Up Regulate
BnaAnng15850D	3.42889	189.203	-5.81636	1.59994e-26	8.6952e-25	Up Regulate
BnaC01g41390D	0	10.3677	-5.81344	0.000343345	0.00164656	Up Regulate
BnaC06g11700D	0	10.4012	-5.81344	0.000246978	0.00122163	Up Regulate
BnaA06g02990D	0	10.3785	-5.81066	0.000268269	0.00131571	Up Regulate
BnaA06g09030D	0.351655	20.1914	-5.81057	5.2903e-05	0.000299975	Up Regulate
BnaA10g01250D	0	10.3763	-5.81012	0.000273559	0.00134003	Up Regulate
novel.3509	26.1437	1444.89	-5.80747	1.71875e-86	1.05419e-83	Up Regulate
BnaC03g40560D	5.57992	311.303	-5.80732	0.00027497	0.00134605	Up Regulate
BnaAnng22710D	11.8327	660.376	-5.80669	1.36534e-20	4.62001e-19	Up Regulate
BnaA07g05150D	55.2639	3092.06	-5.8065	0.00451997	0.0163781	Up Regulate
novel.240	0.356222	20.1061	-5.80296	2.96475e-05	0.000175571	Up Regulate
BnaC04g30070D	0	10.3407	-5.8011	0.000286267	0.00139554	Up Regulate
BnaCnng45960D	0	10.2932	-5.79503	0.000320711	0.00154744	Up Regulate
BnaA07g36220D	0	10.2706	-5.79215	0.000296823	0.00144171	Up Regulate
novel.4007	0.70331	37.217	-5.78818	7.35634e-07	5.70166e-06	Up Regulate
novel.1827	0	10.2241	-5.78627	0.000315838	0.00152634	Up Regulate
BnaC02g35140D	3.06354	168.021	-5.78539	4.85611e-08	4.43935e-07	Up Regulate
BnaA10g15840D	0	10.1993	-5.78327	0.000791884	0.00349148	Up Regulate
BnaC03g51750D	0.351655	19.8654	-5.7824	6.84125e-05	0.000379747	Up Regulate
BnaC08g45400D	0	10.1475	-5.78132	0.000376785	0.0017903	Up Regulate
BnaA02g05370D	0	10.181	-5.78116	0.000345401	0.00165529	Up Regulate
BnaC06g04890D	0	10.1237	-5.77828	0.000360743	0.00172092	Up Regulate
BnaC04g06750D	0.356222	19.7132	-5.77741	4.14297e-05	0.00023923	Up Regulate
BnaA09g43430D	0	10.1529	-5.77726	0.00123165	0.0051882	Up Regulate
BnaC08g30000D	0	10.1357	-5.77547	0.000453773	0.00211697	Up Regulate
BnaAnng33090D	0	10.1335	-5.77491	0.00028541	0.00139164	Up Regulate
BnaC01g05980D	1.77197	95.511	-5.77234	0.000469929	0.00218452	Up Regulate
novel.333	3.21248	181.239	-5.77022	1.58564e-26	8.62391e-25	Up Regulate
BnaUnng00330D	0	10.0719	-5.76223	0.000415361	0.00195665	Up Regulate
BnaA01g34850D	0	10.0515	-5.75986	0.000416175	0.00196023	Up Regulate
BnaC05g49120D	0	10.0169	-5.75981	0.00034005	0.00163222	Up Regulate
BnaC04g08580D	0	9.98447	-5.75979	0.000505152	0.00232912	Up Regulate
novel.1162	1.41119	72.9508	-5.75675	1.1182e-11	1.55873e-10	Up Regulate
novel.2717	0.601952	35.6701	-5.75559	8.9423e-07	6.85229e-06	Up Regulate
BnaA03g45030D	0	9.97155	-5.75409	0.000330323	0.00158961	Up Regulate
BnaC05g50120D	0	9.97046	-5.75372	0.000385088	0.00182618	Up Regulate
BnaA06g17670D	0	10.0029	-5.75317	0.000396223	0.00187497	Up Regulate
novel.4792	0	9.96083	-5.74841	0.000577881	0.00262974	Up Regulate
BnaC03g23090D	7.23684	379.832	-5.74823	1.07694e-49	1.97497e-47	Up Regulate
BnaC02g25920D	1.41575	72.4175	-5.74714	2.77377e-12	4.11487e-11	Up Regulate
BnaAnng40820D	5.68776	304.621	-5.74445	3.07488e-41	3.74674e-39	Up Regulate
BnaCnng02250D	2.20819	124.245	-5.74206	4.67929e-19	1.38049e-17	Up Regulate
BnaAnng37350D	0.351655	19.2804	-5.74115	3.75386e-05	0.000218368	Up Regulate
BnaA01g01270D	5.35894	285.903	-5.73937	2.94622e-41	3.59596e-39	Up Regulate
BnaC05g11080D	0	9.85495	-5.73845	0.000484994	0.00224753	Up Regulate
BnaA07g04060D	0	9.83448	-5.73598	0.000518136	0.00238372	Up Regulate
BnaC01g09670D	0	9.86579	-5.73532	0.000344105	0.00164973	Up Regulate
BnaAnng38960D	1.00429	53.368	-5.73356	2.09483e-09	2.2858e-08	Up Regulate
BnaA09g52710D	0	9.84313	-5.7324	0.000350749	0.00167861	Up Regulate
BnaC03g22970D	0	9.84093	-5.73193	0.000476873	0.00221286	Up Regulate
novel.3483	9.83366	514.825	-5.72585	4.88728e-64	1.43836e-61	Up Regulate
novel.2083	0	9.77404	-5.72334	0.000367371	0.00174921	Up Regulate
BnaA04g25500D	0	9.77295	-5.72306	0.000371799	0.00176856	Up Regulate
BnaC07g50100D	0	9.75248	-5.72062	0.00051167	0.0023562	Up Regulate
BnaA09g16270D	0	9.71678	-5.71993	0.000592918	0.00268978	Up Regulate
novel.1570	0	9.72007	-5.71946	0.00138972	0.00577108	Up Regulate
novel.2220	0.356222	18.9565	-5.71945	4.50691e-05	0.000258629	Up Regulate
BnaC05g22260D	1.50488	86.59	-5.7184	7.74039e-14	1.34417e-12	Up Regulate
BnaC05g48340D	1.77654	88.9908	-5.71753	6.31928e-14	1.1066e-12	Up Regulate
novel.992	3.67462	193.485	-5.71745	6.52261e-30	4.38776e-28	Up Regulate
BnaC03g48350D	0	9.69741	-5.71512	0.00379553	0.0140602	Up Regulate
BnaA04g21840D	0	9.70496	-5.71421	0.000397587	0.00188082	Up Regulate
BnaCnng54750D	0	9.73736	-5.71362	0.000485285	0.00224855	Up Regulate
BnaA06g31430D	0	9.70276	-5.71356	0.000501121	0.00231288	Up Regulate
BnaC04g22190D	0.70331	35.4067	-5.71294	1.50803e-06	1.11665e-05	Up Regulate
BnaA01g17880D	0.707876	35.5547	-5.71111	4.2693e-06	2.94081e-05	Up Regulate
BnaC07g38990D	0.300976	18.9004	-5.71083	0.000222133	0.00110927	Up Regulate
BnaCnng12230D	0.902928	50.9553	-5.70992	5.24798e-07	4.1585e-06	Up Regulate
BnaA06g20600D	0	9.68984	-5.707	0.000462548	0.00215396	Up Regulate
BnaA07g22930D	0	9.63477	-5.70472	0.000421943	0.00198497	Up Regulate
BnaC04g52810D	0	9.63368	-5.70429	0.000526742	0.00241965	Up Regulate
BnaA07g26930D	0	9.66718	-5.70395	0.00044268	0.00207144	Up Regulate
BnaA06g33950D	0	9.60346	-5.70393	0.00101326	0.00435728	Up Regulate
novel.1851	0	9.61211	-5.70173	0.000432948	0.00203163	Up Regulate
BnaA08g20550D	1.06866	52.6082	-5.70002	3.18675e-09	3.40349e-08	Up Regulate
novel.2719	2.92063	155.438	-5.69792	1.91603e-22	7.5552e-21	Up Regulate
novel.1342	0	9.62076	-5.69767	0.00044743	0.00209005	Up Regulate
novel.2693	0	9.61966	-5.69758	0.000577442	0.00262823	Up Regulate
BnaC04g53660D	0	9.59481	-5.69508	0.0043034	0.0156939	Up Regulate
BnaCnng24230D	0	9.5981	-5.69463	0.000431689	0.00202651	Up Regulate
novel.1398	0.356222	18.6813	-5.69267	9.13122e-05	0.000494634	Up Regulate
BnaC08g45300D	0	9.52146	-5.6891	0.000755663	0.00334756	Up Regulate
BnaC09g11700D	0	9.55277	-5.68862	0.00043618	0.00204469	Up Regulate
BnaC07g25990D	0	9.4977	-5.68601	0.000628233	0.00283308	Up Regulate
novel.2945	0.356222	18.5538	-5.68591	0.00103337	0.00443381	Up Regulate
BnaC03g18300D	0.351655	18.5398	-5.68378	0.00108884	0.00464532	Up Regulate
BnaC02g20460D	0	9.48478	-5.67957	0.000546921	0.00250117	Up Regulate
BnaA06g20370D	0	9.51609	-5.67921	0.000735545	0.00326517	Up Regulate
BnaA01g01550D	6.56137	334.302	-5.67877	6.12793e-08	5.50955e-07	Up Regulate
BnaAnng28390D	0	9.49014	-5.67558	0.000899704	0.00391661	Up Regulate
BnaA02g18090D	0	9.46638	-5.67272	0.00135053	0.0056295	Up Regulate
BnaA08g20390D	26.0998	1327.65	-5.67029	2.37452e-05	0.000143386	Up Regulate
novel.5920	0	9.4157	-5.67009	0.000607989	0.00275131	Up Regulate
BnaC08g46920D	0	9.39194	-5.66678	0.000527268	0.0024213	Up Regulate
BnaA01g34830D	0.300976	18.2614	-5.66602	6.25035e-05	0.000349525	Up Regulate
BnaA06g24490D	0	9.38865	-5.66578	0.000855439	0.00374164	Up Regulate
BnaCnng56540D	0.601952	33.183	-5.66472	4.99239e-06	3.40133e-05	Up Regulate
novel.1808	0	9.36818	-5.66345	0.000492249	0.00227682	Up Regulate
BnaA01g37160D	0	9.39839	-5.66249	0.000732588	0.00325343	Up Regulate
BnaA01g13080D	5.49271	272.627	-5.66227	1.43602e-36	1.40124e-34	Up Regulate
BnaA09g27630D	0	9.34442	-5.66009	0.000501845	0.00231519	Up Regulate
BnaC04g56430D	0	9.37792	-5.65971	0.000599619	0.00271697	Up Regulate
BnaA04g26790D	0	9.37792	-5.65971	0.000599619	0.00271697	Up Regulate
BnaC03g76570D	0.300976	18.2032	-5.65918	6.65657e-05	0.000370229	Up Regulate
BnaA08g24860D	0.351655	18.214	-5.65741	8.92904e-05	0.000484113	Up Regulate
BnaC07g03930D	0	9.32285	-5.65719	0.000601287	0.00272419	Up Regulate
BnaC09g42380D	1.66148	84.0114	-5.65346	4.39038e-14	7.79293e-13	Up Regulate
novel.687	0	9.3315	-5.65312	0.000559582	0.00255197	Up Regulate
BnaC08g44310D	0	9.28946	-5.64844	0.00202747	0.00808197	Up Regulate
BnaA02g33990D	0	9.28837	-5.64792	0.00116933	0.00495111	Up Regulate
BnaC03g04330D	2.71188	134.687	-5.64776	1.72363e-18	4.82748e-17	Up Regulate
novel.5369	3.3321	167.3	-5.64676	6.0942e-26	3.1749e-24	Up Regulate
BnaC03g02030D	16.851	850.957	-5.64659	3.71592e-93	2.63318e-90	Up Regulate
BnaC03g27150D	0	9.28508	-5.64657	0.000539515	0.00247133	Up Regulate
BnaA05g09600D	0	9.28398	-5.64633	0.000579403	0.00263518	Up Regulate
BnaC01g10630D	0	9.28398	-5.64633	0.000579403	0.00263518	Up Regulate
BnaA09g31370D	0	9.21917	-5.64623	0.00108099	0.00461451	Up Regulate
BnaA02g21050D	1.3144	66.784	-5.64516	1.41921e-11	1.96222e-10	Up Regulate
BnaC07g32310D	0	9.24938	-5.64499	0.00478082	0.0171876	Up Regulate
BnaC08g44840D	0	9.23001	-5.64416	0.000637469	0.00287012	Up Regulate
novel.2348	0	9.24085	-5.64078	0.00072591	0.00322691	Up Regulate
BnaC09g25980D	0.356222	17.9581	-5.63887	6.51034e-05	0.000362841	Up Regulate
BnaAnng24050D	0.712443	33.8026	-5.63882	7.84161e-06	5.16916e-05	Up Regulate
novel.2065	0	9.19333	-5.63381	0.000558952	0.00254948	Up Regulate
BnaC06g42480D	0	9.19113	-5.63328	0.000694274	0.00310082	Up Regulate
BnaCnng05900D	0	9.13936	-5.63016	0.00183835	0.0074082	Up Regulate
BnaA01g15770D	2.62422	132.009	-5.63004	5.49005e-21	1.92463e-19	Up Regulate
novel.3844	0	9.10366	-5.62884	0.00157315	0.00644735	Up Regulate
novel.4162	0.356222	17.7735	-5.62564	7.24078e-05	0.000400129	Up Regulate
BnaA05g36140D	0	9.15226	-5.62521	0.0057386	0.020167	Up Regulate
BnaA03g01070D	0	9.15226	-5.62521	0.0057386	0.020167	Up Regulate
BnaA09g54060D	0	9.12424	-5.6241	0.000589057	0.00267493	Up Regulate
BnaC04g13440D	0	9.09939	-5.62033	0.000643522	0.00289452	Up Regulate
BnaA01g06280D	0	9.08111	-5.61793	0.00225155	0.00887438	Up Regulate
BnaC04g47120D	0	9.07782	-5.61749	0.000595914	0.00270203	Up Regulate
BnaA04g04710D	0	9.10803	-5.6166	0.000917807	0.00398791	Up Regulate
BnaA05g06290D	6.46915	312.467	-5.61605	3.44603e-45	5.01034e-43	Up Regulate
BnaA09g50450D	0	9.05625	-5.61447	0.000858472	0.00375334	Up Regulate
BnaA07g35540D	0	9.05406	-5.61402	0.00060191	0.00272667	Up Regulate
BnaC08g07320D	0.356222	17.6742	-5.61239	8.40834e-05	0.000458333	Up Regulate
BnaA02g34510D	0	9.02385	-5.61177	0.00507462	0.0181148	Up Regulate
BnaA10g09520D	0	9.06161	-5.60994	0.00101087	0.00434905	Up Regulate
BnaA06g01380D	5.4329	261.95	-5.60961	5.9672e-37	5.90993e-35	Up Regulate
BnaC02g22120D	5.21457	246.229	-5.60415	1.13333e-31	8.56306e-30	Up Regulate
BnaC07g48400D	1.06866	49.0591	-5.59843	1.08925e-08	1.08893e-07	Up Regulate
novel.900	6.88062	325.296	-5.5965	2.45798e-45	3.60247e-43	Up Regulate
BnaCnng40750D	0.356222	17.3817	-5.59639	0.000130386	0.000684206	Up Regulate
BnaCnng06210D	2.67034	129.339	-5.59446	1.31149e-20	4.44397e-19	Up Regulate
BnaC03g42330D	0	8.9483	-5.59332	0.0006753	0.00302366	Up Regulate
BnaC03g73140D	0	8.9472	-5.59311	0.000764604	0.00338244	Up Regulate
BnaCnng01650D	1.61537	79.9865	-5.59017	2.21394e-12	3.314e-11	Up Regulate
BnaC08g25360D	0	8.92454	-5.58982	0.000711525	0.00316953	Up Regulate
novel.2000	0	8.92344	-5.58971	0.000968836	0.0041872	Up Regulate
BnaA05g25600D	1.05953	48.7515	-5.58948	7.47328e-09	7.64164e-08	Up Regulate
BnaA10g14170D	0.902928	46.3852	-5.58751	1.08384e-05	6.97164e-05	Up Regulate
BnaAnng32030D	0	8.90407	-5.58728	0.000863365	0.00377247	Up Regulate
BnaC04g33490D	6.45545	306.209	-5.58625	3.46201e-43	4.58004e-41	Up Regulate
BnaA05g02120D	1.60624	77.8141	-5.58501	0.00212803	0.00843857	Up Regulate
BnaA04g05470D	0.300976	17.3017	-5.58483	0.000243186	0.00120484	Up Regulate
BnaA01g19190D	0	8.87811	-5.58305	0.000762216	0.00337352	Up Regulate
novel.5571	1.41575	65.672	-5.58187	3.6117e-07	2.93173e-06	Up Regulate
novel.3816	55.9626	2692.11	-5.58166	5.5461e-171	2.38117e-167	Up Regulate
BnaC05g13490D	0	8.82414	-5.58054	0.000953032	0.00412525	Up Regulate
novel.2877	0	8.82524	-5.58023	0.00143336	0.00593275	Up Regulate
BnaA06g35430D	0.300976	17.21	-5.57782	0.000201597	0.00101645	Up Regulate
novel.2648	0	8.8641	-5.5762	0.00115095	0.00488092	Up Regulate
BnaA01g32150D	1.67062	79.5988	-5.57437	1.79004e-13	2.98905e-12	Up Regulate
BnaA01g30570D	2.82694	128.793	-5.56884	2.43447e-17	6.07892e-16	Up Regulate
BnaCnng55560D	21.9805	1040.99	-5.56625	5.4536e-06	3.68904e-05	Up Regulate
BnaCnng03750D	0	8.79392	-5.56596	0.00150349	0.00619666	Up Regulate
novel.5051	0	8.79501	-5.56571	0.00105289	0.00450882	Up Regulate
BnaCnng06310D	0	8.76151	-5.56567	0.00156476	0.00641911	Up Regulate
BnaA08g23790D	0.300976	17.0827	-5.56554	0.000115239	0.000611712	Up Regulate
BnaC02g09820D	0	8.7788	-5.5631	0.00915527	0.0302206	Up Regulate
BnaA10g06790D	3.0955	142.947	-5.56294	7.38597e-21	2.54888e-19	Up Regulate
BnaA04g09980D	0	8.73994	-5.5628	0.000808654	0.00355619	Up Regulate
BnaC09g35790D	0	8.73885	-5.56237	0.00122039	0.0051455	Up Regulate
BnaC05g47200D	7.17393	339.567	-5.55768	1.38649e-09	1.54949e-08	Up Regulate
BnaA04g10250D	0.351655	16.9736	-5.55541	0.000491692	0.00227475	Up Regulate
novel.5248	0	8.67086	-5.55256	0.000861483	0.0037656	Up Regulate
BnaA07g35710D	0	8.67525	-5.55247	0.00646726	0.0223627	Up Regulate
BnaA06g08570D	0	8.70326	-5.55182	0.000919602	0.00399452	Up Regulate
BnaA06g20190D	0	8.68389	-5.5499	0.0015518	0.00637133	Up Regulate
BnaC04g47490D	0.351655	16.8743	-5.54959	0.00016136	0.000830501	Up Regulate
BnaAnng13550D	0	8.65039	-5.54954	0.00125281	0.0052682	Up Regulate
BnaC06g31080D	0	8.64929	-5.54952	0.00090295	0.00392873	Up Regulate
BnaA09g27670D	0	8.6817	-5.54879	0.000913859	0.00397265	Up Regulate
BnaC08g22000D	3.32753	156.187	-5.5477	3.60842e-25	1.77714e-23	Up Regulate
BnaC01g39320D	1.42032	63.3096	-5.5462	5.88545e-10	6.83697e-09	Up Regulate
BnaCnng60800D	22.6267	1051	-5.53838	0.00079395	0.00349996	Up Regulate
BnaC02g13610D	0	8.60932	-5.53794	0.00180191	0.00727702	Up Regulate
BnaC04g01680D	0.356222	16.7481	-5.53709	9.86762e-05	0.000531095	Up Regulate
novel.2548	7.8712	358.546	-5.53643	3.24993e-51	6.51664e-49	Up Regulate
novel.916	0.356222	16.7254	-5.53539	9.73848e-05	0.000524918	Up Regulate
BnaA10g01100D	0	8.58995	-5.53506	0.000949486	0.00411136	Up Regulate
BnaC03g29740D	0	8.56619	-5.53133	0.00086799	0.00379154	Up Regulate
novel.38	0	8.56509	-5.53102	0.000884026	0.00385513	Up Regulate
BnaC02g32440D	3.9893	185.313	-5.53031	6.5738e-29	4.13985e-27	Up Regulate
novel.3062	23.753	1084.63	-5.52773	9.18818e-121	1.21932e-117	Up Regulate
BnaA03g09550D	0	8.54133	-5.52738	0.00103168	0.00442761	Up Regulate
novel.1878	0	8.48944	-5.52661	0.0131734	0.0412767	Up Regulate
BnaC08g09240D	0.356222	16.6099	-5.52655	0.000101424	0.000544478	Up Regulate
BnaCnng72250D	1.42032	62.1511	-5.52531	1.14569e-10	1.43729e-09	Up Regulate
BnaCnng51040D	2.76403	128.863	-5.52497	0.00184853	0.00744511	Up Regulate
BnaCnng52460D	1.00885	46.1274	-5.52278	9.06155e-09	9.16045e-08	Up Regulate
BnaAnng18910D	0.356222	16.4965	-5.52211	0.000261833	0.001287	Up Regulate
BnaA02g23060D	0.351655	16.4965	-5.52211	0.000261965	0.00128756	Up Regulate
BnaC09g18430D	22.6839	1040.85	-5.52076	1.3511e-06	1.0075e-05	Up Regulate
novel.2279	0	8.4658	-5.52039	0.0025568	0.00992869	Up Regulate
BnaAnng33950D	1.05496	46.3606	-5.51837	1.57565e-08	1.54181e-07	Up Regulate
BnaAnng27840D	0	8.42692	-5.51007	0.000943337	0.00408643	Up Regulate
BnaA09g03760D	0	8.39342	-5.50942	0.00174784	0.00708692	Up Regulate
novel.2036	41.6495	1873.64	-5.50649	1.80924e-90	1.21149e-87	Up Regulate
BnaA09g20420D	0	8.43667	-5.506	0.00119597	0.00505101	Up Regulate
novel.617	53.139	2412.62	-5.50464	3.94606e-15	7.86496e-14	Up Regulate
BnaA05g11510D	0	8.37831	-5.50151	0.00701428	0.0239872	Up Regulate
BnaA04g08000D	0.70331	30.8064	-5.49975	5.26662e-05	0.000298749	Up Regulate
BnaCnng46820D	0	8.35674	-5.49899	0.0012813	0.00537468	Up Regulate
BnaA07g04170D	0	8.39025	-5.49866	0.00113702	0.00482803	Up Regulate
novel.695	0	8.39025	-5.49866	0.00113702	0.00482803	Up Regulate
novel.4846	0.300976	16.2764	-5.49757	0.000149012	0.000773221	Up Regulate
BnaC05g48730D	1.7213	75.8198	-5.49738	9.5103e-13	1.47094e-11	Up Regulate
novel.4656	2.46158	110.019	-5.49713	0.000268266	0.00131571	Up Regulate
BnaA03g15740D	0	8.33627	-5.49619	0.0012457	0.00524252	Up Regulate
BnaA04g06280D	0.601952	29.728	-5.49618	4.59219e-06	3.14393e-05	Up Regulate
BnaA06g18720D	0	8.33847	-5.49551	0.00743151	0.0252284	Up Regulate
BnaA04g05320D	2.47985	106.575	-5.4952	2.12166e-17	5.33801e-16	Up Regulate
BnaCnng75640D	0	8.27901	-5.49138	0.00201109	0.00802371	Up Regulate
BnaA08g25940D	0	8.34382	-5.49137	0.00112857	0.00479577	Up Regulate
BnaC01g10230D	1.25915	59.5455	-5.48957	3.20739e-10	3.84339e-09	Up Regulate
novel.1669	0	8.35247	-5.48902	0.00260873	0.0100995	Up Regulate
BnaC08g44940D	0	8.32226	-5.48824	0.00116018	0.00491663	Up Regulate
BnaA04g17050D	0	8.32116	-5.48785	0.00109024	0.00465049	Up Regulate
BnaC07g12900D	0.70331	30.2709	-5.48762	3.88789e-06	2.69359e-05	Up Regulate
BnaC09g07630D	2.1145	90.885	-5.48755	5.17423e-15	1.01794e-13	Up Regulate
BnaA07g36470D	1.00429	44.9961	-5.48591	2.13511e-08	2.05645e-07	Up Regulate
BnaC09g29740D	0.356222	16.0907	-5.48281	0.000144406	0.000751456	Up Regulate
[truncated: 14,563 more rows]

## Sheet: Table S3
Table S3. Differentially expressed genes between deficiency and sufficient boron conditions in Zhongshuang 11.
id	baseMean_ZS_+B	baseMean_ZS_-B	log2FoldChange(-B vs +B)	pval	padj	Regulation
BnaC05g29700D	0.432898	1008.14	-11.3898	1.14865e-10	2.11234e-07	Up Regulate
BnaC09g41400D	0	165.929	-9.74839	0.000194809	0.0321073	Up Regulate
BnaC05g15130D	0	157.3	-9.67104	6.84014e-16	4.77996e-12	Up Regulate
BnaC09g46740D	0	156.918	-9.66776	2.22676e-06	0.000921998	Up Regulate
BnaC04g30640D	0.432898	209.095	-9.12004	4.27715e-09	4.39546e-06	Up Regulate
novel.3028	0	83.7338	-8.76235	2.14241e-07	0.000125751	Up Regulate
BnaA05g16900D	0.432898	148.367	-8.62497	3.11043e-07	0.000172508	Up Regulate
BnaA02g13470D	11.2384	4257.86	-8.5662	3.25247e-12	9.47025e-09	Up Regulate
BnaC06g13460D	0	69.8522	-8.49986	6.88317e-05	0.0148438	Up Regulate
BnaC02g38930D	0.432898	130.613	-8.44106	1.36175e-06	0.000613937	Up Regulate
BnaAnng25530D	0.591061	220.208	-8.42783	1.06014e-05	0.00321771	Up Regulate
BnaC05g15140D	0	56.5868	-8.1957	5.52607e-11	1.13579e-07	Up Regulate
BnaC02g04670D	16.4332	4700.97	-8.16469	1.42447e-08	1.19932e-05	Up Regulate
BnaC01g01920D	1.43436	326.09	-7.8514	4.98925e-10	6.97307e-07	Up Regulate
BnaA08g09890D	0	41.2951	-7.7448	4.11185e-08	2.99313e-05	Up Regulate
BnaA04g10250D	0.432898	73.9079	-7.61771	1.03002e-08	8.84697e-06	Up Regulate
BnaAnng22470D	0	33.8867	-7.45999	7.47995e-08	5.07482e-05	Up Regulate
BnaA05g12830D	0.432898	62.0905	-7.36585	9.9227e-08	6.54159e-05	Up Regulate
BnaC02g05760D	0	29.8982	-7.27179	2.91363e-07	0.000163925	Up Regulate
BnaC07g32310D	0	24.1337	-6.96356	2.34906e-06	0.000959968	Up Regulate
BnaA02g30000D	7.16111	801.15	-6.82335	0.000150736	0.0271483	Up Regulate
BnaA10g13290D	2.83213	298.586	-6.78847	4.00065e-08	2.94284e-05	Up Regulate
novel.1552	0	19.194	-6.64144	3.52155e-06	0.00131599	Up Regulate
BnaC08g33580D	0	19.0017	-6.62314	1.64809e-05	0.00455218	Up Regulate
BnaC07g32300D	89.3874	8602.81	-6.58955	0.000162118	0.0284647	Up Regulate
BnaC04g27830D	1.19962	91.3807	-6.41755	2.8291e-10	4.29783e-07	Up Regulate
BnaC07g36040D	0.432898	31.1094	-6.36708	4.17129e-06	0.00152615	Up Regulate
BnaC03g61190D	39.325	3077.65	-6.29363	3.63128e-06	0.00134977	Up Regulate
BnaA06g06800D	1.06225	76.7642	-6.2006	9.256e-09	8.29255e-06	Up Regulate
BnaA03g51990D	0	13.6889	-6.15204	7.49083e-06	0.00244611	Up Regulate
BnaC09g48400D	0.333819	26.1298	-6.11651	9.46425e-06	0.00291353	Up Regulate
BnaA10g22220D	0.766717	45.1679	-5.99997	9.06683e-07	0.000431534	Up Regulate
BnaA08g19640D	0	11.2805	-5.87384	0.000341034	0.047855	Up Regulate
novel.1171	2.43581	135.408	-5.80355	2.44845e-18	2.13875e-14	Up Regulate
BnaC01g43160D	0	10.6461	-5.78759	4.39451e-05	0.0104099	Up Regulate
BnaA06g03580D	0	10.1162	-5.70541	0.000156412	0.0279545	Up Regulate
BnaA05g01020D	1.43436	72.8392	-5.701	1.68536e-09	1.93073e-06	Up Regulate
BnaA05g02120D	8.43389	428.245	-5.68001	1.74512e-05	0.00474394	Up Regulate
BnaC07g33490D	0	9.79068	-5.6707	0.000270722	0.0413064	Up Regulate
BnaCnng21720D	9.40207	469.681	-5.65138	9.31426e-08	6.25856e-05	Up Regulate
BnaA06g33980D	0	9.66353	-5.6493	7.5714e-05	0.0159848	Up Regulate
BnaA03g42920D	0	9.5017	-5.62799	0.000191043	0.0316844	Up Regulate
BnaA03g41380D	0.432898	17.4373	-5.53248	0.000130117	0.0242472	Up Regulate
BnaA08g17620D	75.8927	3114.27	-5.36039	0.00012039	0.0226765	Up Regulate
BnaA09g09490D	3.53635	144.257	-5.35696	8.94799e-07	0.000431237	Up Regulate
novel.508	0.333819	14.833	-5.30774	9.55771e-05	0.0190829	Up Regulate
novel.2256	6.94546	248.319	-5.18478	6.84494e-06	0.00227777	Up Regulate
novel.5256	7.00955	241.799	-5.11183	0.000277225	0.0417786	Up Regulate
BnaC09g09650D	6.60322	207.461	-4.98428	5.73022e-05	0.0130434	Up Regulate
BnaC03g47240D	2.04792	63.2096	-4.9356	1.25825e-10	2.18025e-07	Up Regulate
BnaC09g21880D	2.1245	63.4381	-4.92189	3.61705e-09	3.77258e-06	Up Regulate
novel.4947	2.36094	63.9767	-4.90442	1.31038e-10	2.18025e-07	Up Regulate
BnaC02g06960D	44.2807	1246.14	-4.81752	1.10124e-06	0.000499714	Up Regulate
BnaA07g36410D	0.728429	19.5076	-4.81168	0.00017256	0.0295555	Up Regulate
BnaC08g07910D	1.53343	38.4696	-4.73514	3.24285e-05	0.00806453	Up Regulate
novel.110	2.1245	54.124	-4.69551	9.41684e-10	1.19647e-06	Up Regulate
novel.93	2.22357	52.2051	-4.6184	6.18796e-08	4.23942e-05	Up Regulate
BnaA05g11510D	1.29869	26.4527	-4.6045	6.17089e-06	0.00206329	Up Regulate
BnaA01g09020D	14.3813	344.371	-4.6017	3.84567e-05	0.00933121	Up Regulate
novel.3863	1.00146	24.9635	-4.59798	6.73877e-05	0.0146246	Up Regulate
BnaC04g01790D	17.2117	388.645	-4.51177	3.73583e-05	0.00909629	Up Regulate
BnaC03g71210D	2.06541	40.5873	-4.49671	2.22778e-08	1.80438e-05	Up Regulate
BnaCnng30250D	0.865796	15.4896	-4.43795	0.000177695	0.0300667	Up Regulate
BnaA03g19400D	7.23928	153.466	-4.42198	4.8801e-07	0.000258353	Up Regulate
BnaC04g56090D	4.36386	89.3995	-4.39252	2.79459e-09	2.95892e-06	Up Regulate
BnaC01g10590D	9.94983	200.619	-4.39093	1.46967e-26	3.42339e-22	Up Regulate
BnaC03g31170D	1.16133	21.5894	-4.36005	8.86325e-06	0.00275277	Up Regulate
BnaA08g09810D	5.23136	103.953	-4.35872	8.40166e-05	0.0171791	Up Regulate
BnaCnng12230D	4.15162	81.4478	-4.34883	1.48054e-07	9.23765e-05	Up Regulate
BnaA02g17570D	2.63397	48.8088	-4.31183	1.29444e-10	2.18025e-07	Up Regulate
BnaC03g64380D	7.77297	138.561	-4.26209	1.15675e-18	1.15478e-14	Up Regulate
BnaA02g23330D	1.61502	32.3885	-4.25844	5.94597e-07	0.000310082	Up Regulate
novel.4347	4.30307	79.1085	-4.22569	9.76159e-10	1.21812e-06	Up Regulate
BnaA01g09010D	2.06541	32.9549	-4.18335	1.0329e-06	0.000471763	Up Regulate
novel.4203	2.39923	38.455	-4.11898	7.75218e-06	0.00250801	Up Regulate
BnaCnng74060D	3.26503	50.8488	-4.10258	1.68588e-07	0.000103343	Up Regulate
novel.2064	1.02396	17.0252	-4.04881	9.7542e-05	0.0193499	Up Regulate
novel.1133	2.24437	36.597	-3.97909	8.09135e-05	0.0167287	Up Regulate
BnaC03g74370D	1.19962	16.6337	-3.96642	9.14065e-05	0.0184612	Up Regulate
BnaC06g18890D	57.9845	868.804	-3.91083	1.63775e-05	0.00454168	Up Regulate
BnaA10g12130D	1.19962	15.9155	-3.90238	0.000138729	0.0255017	Up Regulate
BnaA04g07330D	1.10054	15.3047	-3.86418	0.000325606	0.0467034	Up Regulate
BnaC04g56820D	105.93	1536.9	-3.8626	4.45188e-07	0.000237482	Up Regulate
novel.2552	4.06833	56.8314	-3.85093	7.96089e-07	0.000394549	Up Regulate
BnaC07g42070D	2.93121	38.1272	-3.84099	1.94194e-05	0.00519942	Up Regulate
BnaAnng27960D	8.22165	110.958	-3.82896	1.89451e-10	3.00887e-07	Up Regulate
BnaC03g73300D	1.63251	20.8679	-3.82865	0.000246977	0.0386973	Up Regulate
BnaA04g16610D	2.39923	26.0134	-3.59345	4.38518e-06	0.00158298	Up Regulate
BnaA02g12860D	11.4867	129.566	-3.57654	4.53625e-12	1.25528e-08	Up Regulate
BnaA03g56740D	2.08621	24.4029	-3.55202	8.46128e-06	0.00265149	Up Regulate
BnaC04g33090D	1.61502	19.3282	-3.52506	0.000260993	0.0402046	Up Regulate
BnaA09g19180D	11.2102	123.005	-3.49666	1.27864e-09	1.54057e-06	Up Regulate
BnaC09g05460D	2.46002	24.5741	-3.48174	3.45859e-05	0.00854027	Up Regulate
BnaA07g28040D	1.96463	22.5641	-3.47377	0.000315808	0.0457862	Up Regulate
BnaA09g10710D	2.51911	26.8891	-3.46313	7.65767e-06	0.00248896	Up Regulate
novel.3037	8.29482	90.0752	-3.46097	4.27019e-07	0.000229542	Up Regulate
BnaC04g39390D	3.12766	29.3781	-3.33535	5.17144e-05	0.0120061	Up Regulate
BnaC05g07430D	2.5174	27.0233	-3.32945	4.38055e-06	0.00158298	Up Regulate
BnaA04g18940D	3.36741	34.0001	-3.31666	6.74619e-07	0.00034664	Up Regulate
BnaAnng26770D	9.62432	93.8896	-3.26182	2.04166e-09	2.30118e-06	Up Regulate
BnaC07g42110D	12.2775	110.23	-3.20451	1.37059e-15	7.36753e-12	Up Regulate
BnaA02g35570D	2.1245	18.7546	-3.1657	8.5185e-05	0.0173551	Up Regulate
BnaCnng23510D	2.28266	21.1207	-3.15406	3.6191e-05	0.00884288	Up Regulate
BnaC09g35780D	2.83213	22.9083	-3.15035	0.000212449	0.0344458	Up Regulate
BnaC05g24710D	19.9047	169.268	-3.11507	8.91674e-16	5.19259e-12	Up Regulate
BnaA01g28010D	2.81464	23.5099	-3.08523	0.000261199	0.0402046	Up Regulate
BnaC04g33500D	9.42127	75.5162	-3.07162	2.8474e-07	0.000161771	Up Regulate
BnaA07g12780D	39.7308	328.365	-3.04338	9.95399e-05	0.0196496	Up Regulate
BnaC08g34220D	9.42617	80.101	-3.03816	1.84382e-11	4.29493e-08	Up Regulate
BnaA03g30310D	6.56664	51.2502	-3.02874	8.09974e-06	0.00255474	Up Regulate
BnaA07g00970D	3.62135	26.9699	-3.02687	6.1191e-05	0.0135523	Up Regulate
novel.2702	7.62889	58.762	-3.01118	3.44608e-07	0.000189619	Up Regulate
BnaA04g12170D	3.83359	29.2919	-3.00676	0.000101235	0.0199278	Up Regulate
BnaA03g26380D	20.1218	162.063	-2.9878	3.20218e-10	4.7611e-07	Up Regulate
novel.298	3.40069	25.5164	-2.97792	0.000181546	0.0304967	Up Regulate
BnaA01g18540D	7.41153	57.2294	-2.93324	1.58613e-06	0.000705989	Up Regulate
BnaC01g21120D	5.29875	41.9188	-2.93042	0.000153118	0.0274361	Up Regulate
BnaC02g02140D	50.0283	371.166	-2.91736	6.00267e-19	6.99121e-15	Up Regulate
BnaC09g10980D	3.01109	22.8286	-2.89341	0.000126943	0.0238461	Up Regulate
BnaC01g25620D	2.55739	17.8202	-2.85984	0.000225643	0.0362486	Up Regulate
BnaA08g09760D	12.4324	85.6205	-2.85454	5.27387e-12	1.32319e-08	Up Regulate
BnaC08g22200D	6.7681	47.5462	-2.84085	8.11238e-09	7.66083e-06	Up Regulate
BnaC02g04610D	6.75391	50.4379	-2.84034	5.77142e-05	0.0130902	Up Regulate
BnaC09g08480D	7.87194	54.2943	-2.74275	9.37795e-09	8.29545e-06	Up Regulate
BnaC09g32630D	5.25045	34.1865	-2.71653	4.07469e-07	0.000220731	Up Regulate
BnaA05g01660D	5.03821	31.9641	-2.70558	1.48353e-05	0.00423147	Up Regulate
novel.4560	3.56386	23.8253	-2.69435	0.000241882	0.0381556	Up Regulate
BnaA03g08410D	4.2282	25.2557	-2.67401	7.08018e-05	0.0150844	Up Regulate
BnaC05g32080D	11.6691	70.6543	-2.65379	0.000136348	0.0252737	Up Regulate
BnaA10g20040D	6.57495	42.2066	-2.64925	6.10134e-06	0.00204984	Up Regulate
BnaC02g12810D	22.1591	132.069	-2.57917	1.76403e-16	1.36969e-12	Up Regulate
BnaC08g34200D	4.88164	30.7339	-2.56234	0.000127282	0.0238461	Up Regulate
BnaCnng20030D	45.8232	264.412	-2.53407	0.000179647	0.0303234	Up Regulate
BnaAnng06460D	6.68811	39.1293	-2.4857	1.49791e-05	0.00423788	Up Regulate
BnaC07g16830D	7.10021	40.0772	-2.47966	2.62727e-06	0.00106302	Up Regulate
BnaC03g15310D	7.80784	42.7403	-2.46967	0.000309822	0.0452943	Up Regulate
BnaA08g29220D	19.4577	104.303	-2.4416	7.89526e-06	0.00253367	Up Regulate
BnaA03g56650D	70.2665	378.887	-2.43276	7.98164e-06	0.00253529	Up Regulate
BnaA04g04790D	529.375	2861.08	-2.43036	3.0701e-62	2.14542e-57	Up Regulate
BnaC02g30150D	4.95663	24.9734	-2.41816	0.000165203	0.0287178	Up Regulate
BnaC08g34210D	6.66902	35.127	-2.41041	2.77043e-06	0.00110629	Up Regulate
novel.3274	17.1659	88.0958	-2.36141	3.47305e-05	0.00854578	Up Regulate
BnaC02g45160D	10.5825	54.5379	-2.35237	9.12431e-09	8.28073e-06	Up Regulate
BnaA06g32890D	5.88651	29.6126	-2.3382	0.000201025	0.032822	Up Regulate
BnaA02g01530D	7.59219	38.9029	-2.33419	0.000290135	0.0434153	Up Regulate
BnaC05g04380D	8.92747	45.1064	-2.30435	3.1981e-06	0.00122666	Up Regulate
BnaAnng06500D	34.0087	164.308	-2.27691	5.30179e-12	1.32319e-08	Up Regulate
novel.2458	6.68481	32.0137	-2.27437	2.66122e-05	0.0067625	Up Regulate
novel.492	14.7082	72.0544	-2.27307	5.93736e-06	0.00200439	Up Regulate
novel.3075	34.0454	162.159	-2.2704	1.13541e-10	2.11234e-07	Up Regulate
BnaC04g27320D	863.66	4137.4	-2.25811	1.18263e-53	4.13216e-49	Up Regulate
BnaC06g38640D	10.883	52.3532	-2.24889	0.00025321	0.0393213	Up Regulate
BnaC02g45830D	18.0183	82.1067	-2.23831	5.28944e-08	3.65971e-05	Up Regulate
BnaC02g10630D	78.4673	366.357	-2.22785	1.05332e-13	4.08928e-10	Up Regulate
BnaC03g23190D	55.156	256.923	-2.2264	1.49317e-09	1.76855e-06	Up Regulate
BnaA09g28160D	25.1512	114.076	-2.21226	3.0848e-06	0.0012043	Up Regulate
BnaA05g09930D	105.499	476.318	-2.17795	4.67042e-12	1.25528e-08	Up Regulate
BnaA01g17170D	12.1451	54.3132	-2.16828	0.000274708	0.0417055	Up Regulate
BnaC02g17200D	26.6746	115.534	-2.14661	5.48643e-05	0.0126534	Up Regulate
BnaC07g11000D	37.4985	161.214	-2.13632	6.4162e-10	8.62251e-07	Up Regulate
novel.2313	12.8461	55.3434	-2.12255	2.34785e-05	0.00609927	Up Regulate
BnaA01g01200D	164.749	701.129	-2.09272	0.000115811	0.022112	Up Regulate
BnaC02g37630D	25.4091	103.39	-2.04615	5.13975e-05	0.0119724	Up Regulate
novel.643	10.1496	41.8879	-2.02922	3.07245e-06	0.0012043	Up Regulate
BnaCnng47680D	11.4916	46.8206	-2.01259	2.22976e-06	0.000921998	Up Regulate
novel.953	22.4654	90.0489	-2.00736	3.38813e-06	0.00127982	Up Regulate
BnaC03g24360D	18.7484	74.0693	-2.00284	3.38243e-08	2.54159e-05	Up Regulate
BnaC06g32880D	13.0458	51.6764	-1.96661	5.72236e-06	0.00195581	Up Regulate
BnaA01g00580D	51.6888	197.998	-1.95528	1.29669e-13	4.76917e-10	Up Regulate
BnaA04g23670D	832.345	3148.83	-1.92173	7.70151e-15	3.58793e-11	Up Regulate
BnaA09g45930D	32.3936	121.945	-1.91869	2.03472e-06	0.000872319	Up Regulate
BnaC08g12900D	103.433	387.75	-1.90288	3.7066e-22	6.47553e-18	Up Regulate
BnaAnng19040D	29.9168	112.831	-1.90225	3.49506e-08	2.59828e-05	Up Regulate
BnaC03g65530D	10.1513	36.9369	-1.87632	0.000294814	0.043648	Up Regulate
BnaA09g23800D	53.5805	193.301	-1.87085	1.14838e-05	0.00344421	Up Regulate
BnaAnng35600D	25.1267	92.4643	-1.86438	1.58013e-05	0.00441686	Up Regulate
BnaA07g25540D	34.6547	123.204	-1.85647	7.0203e-06	0.00230322	Up Regulate
BnaC03g39560D	87.4722	308.881	-1.81584	1.78126e-15	8.89117e-12	Up Regulate
BnaC03g34530D	58.6768	202.058	-1.79256	4.54742e-10	6.62038e-07	Up Regulate
BnaA06g28350D	9.47694	32.2259	-1.77791	0.000349014	0.0485846	Up Regulate
BnaC06g30840D	11.6813	40.5562	-1.76867	6.8223e-05	0.01476	Up Regulate
BnaC04g21960D	94.3879	314.259	-1.75008	2.27241e-08	1.80453e-05	Up Regulate
BnaA10g03290D	19.4959	65.4731	-1.74524	3.43036e-06	0.0012888	Up Regulate
BnaA01g11510D	74.1944	244.505	-1.73539	5.27277e-06	0.00186094	Up Regulate
BnaA04g06040D	48.8434	161.488	-1.72175	2.72104e-10	4.22553e-07	Up Regulate
BnaA10g30040D	17.9451	57.9077	-1.70935	9.41879e-05	0.0188594	Up Regulate
BnaC05g22720D	28.823	93.7578	-1.6812	6.8361e-09	6.63491e-06	Up Regulate
BnaC02g27750D	182.858	586.601	-1.67916	1.03812e-08	8.84697e-06	Up Regulate
BnaA03g22900D	379.407	1211.36	-1.67813	4.51468e-14	1.85582e-10	Up Regulate
novel.5101	16.9768	54.5193	-1.67121	3.22986e-06	0.00122666	Up Regulate
BnaAnng12620D	16.3283	51.2721	-1.66343	0.000142523	0.0260092	Up Regulate
BnaA01g06770D	108.902	337.247	-1.63482	1.44917e-10	2.3551e-07	Up Regulate
BnaA09g31440D	58.2483	178.485	-1.63449	0.000137608	0.0253726	Up Regulate
BnaC03g33350D	60.7811	190.089	-1.63187	5.7375e-06	0.00195581	Up Regulate
BnaA09g14450D	59.4929	180.502	-1.62159	0.000108889	0.0211213	Up Regulate
BnaA06g26350D	58.8825	178.963	-1.60909	0.000345196	0.0481781	Up Regulate
BnaC08g33500D	43.0501	132.016	-1.59992	5.38191e-05	0.0124534	Up Regulate
BnaCnng10230D	26.4257	77.6107	-1.58804	0.000143294	0.0260092	Up Regulate
BnaC03g15670D	55.851	165.973	-1.56671	4.20676e-08	3.03065e-05	Up Regulate
BnaA03g03740D	137.823	402.783	-1.55879	6.19515e-09	6.18462e-06	Up Regulate
BnaA03g18290D	104.245	300.819	-1.52374	1.17038e-05	0.00349519	Up Regulate
BnaA06g35110D	208.325	590.534	-1.51141	1.76767e-07	0.000106488	Up Regulate
BnaCnng45430D	40.0208	112.651	-1.5043	1.50826e-07	9.3273e-05	Up Regulate
BnaC09g02030D	55.1053	156.882	-1.49576	5.37409e-06	0.00187773	Up Regulate
BnaC01g19760D	23.0198	63.4815	-1.48209	7.46492e-05	0.0158078	Up Regulate
BnaA10g20610D	139.659	386.536	-1.48082	5.13795e-08	3.59045e-05	Up Regulate
BnaC04g42050D	76.9352	209.694	-1.44583	0.000315449	0.0457862	Up Regulate
BnaC02g45840D	39.5744	108.53	-1.44396	9.35841e-07	0.00043891	Up Regulate
BnaA03g48550D	88.4939	235.878	-1.41755	5.03883e-06	0.00178741	Up Regulate
BnaC01g08150D	103.29	272.849	-1.40117	8.75634e-05	0.0177363	Up Regulate
BnaC03g14570D	125.105	328.054	-1.40053	0.000103133	0.0201878	Up Regulate
BnaCnng31930D	483.727	1270.84	-1.39431	2.24641e-08	1.80438e-05	Up Regulate
BnaC08g22170D	274.257	714.38	-1.38754	2.52071e-08	1.97921e-05	Up Regulate
BnaC08g00960D	148.568	385.217	-1.37617	7.18426e-11	1.43441e-07	Up Regulate
BnaC04g54510D	1640.25	4235.49	-1.36971	4.59134e-09	4.64996e-06	Up Regulate
BnaA07g28370D	65.8455	167.568	-1.36747	7.85353e-05	0.0164315	Up Regulate
BnaC02g29210D	62.347	161.644	-1.36614	8.33951e-10	1.07921e-06	Up Regulate
BnaCnng75510D	33.4706	86.4829	-1.36072	0.000330428	0.0470278	Up Regulate
BnaA10g00380D	791.875	2020.8	-1.35199	2.09395e-06	0.00089224	Up Regulate
BnaC09g07050D	153.866	386.758	-1.33121	5.99603e-05	0.0134027	Up Regulate
BnaC02g25630D	151.286	378.572	-1.32696	1.25916e-05	0.00365111	Up Regulate
BnaA04g21230D	196.453	491.396	-1.32575	2.82513e-12	8.97377e-09	Up Regulate
BnaCnng54710D	95.3379	236.692	-1.32354	5.69242e-05	0.0129997	Up Regulate
BnaA08g22920D	254.291	634.079	-1.32338	2.22376e-08	1.80438e-05	Up Regulate
BnaA10g01190D	94.1495	231.514	-1.3073	4.58459e-08	3.26914e-05	Up Regulate
BnaC08g28030D	197.175	479.149	-1.28088	4.31951e-11	9.43286e-08	Up Regulate
BnaC06g00500D	33.3175	80.8225	-1.26952	4.04124e-05	0.00974604	Up Regulate
BnaA05g23530D	47.5347	114.193	-1.26531	3.91105e-07	0.000213522	Up Regulate
BnaC09g37540D	74.5255	177.884	-1.26478	1.67306e-09	1.93073e-06	Up Regulate
BnaA07g37130D	45.0265	106.723	-1.26333	1.46526e-05	0.00419646	Up Regulate
BnaA09g02570D	105.468	253.836	-1.25883	0.000217168	0.0351295	Up Regulate
BnaC04g25290D	142.122	337.554	-1.25828	0.000239227	0.0379941	Up Regulate
BnaC08g17570D	154.721	361.685	-1.23433	1.03622e-12	3.44818e-09	Up Regulate
BnaA08g07440D	83.1877	191.512	-1.22092	1.23868e-05	0.00362176	Up Regulate
BnaA02g16520D	96.3044	221.483	-1.21584	1.20213e-05	0.00356489	Up Regulate
BnaC05g42190D	234.262	539.915	-1.20932	1.20485e-10	2.15888e-07	Up Regulate
BnaA07g07050D	82.5606	189.284	-1.20724	0.000259443	0.040111	Up Regulate
BnaA02g20270D	260.981	603.026	-1.20669	7.14058e-07	0.000361587	Up Regulate
BnaA03g48890D	57.2573	129.881	-1.19533	1.7461e-05	0.00474394	Up Regulate
BnaC01g42610D	63.5348	146.226	-1.18738	1.37704e-06	0.000616853	Up Regulate
BnaC06g30900D	130.863	292.992	-1.17316	0.0002975	0.0439526	Up Regulate
BnaAnng14580D	83.796	186.841	-1.16873	1.21753e-07	7.73477e-05	Up Regulate
BnaA01g28390D	165.058	369.282	-1.1646	1.02951e-07	6.72368e-05	Up Regulate
BnaA03g24370D	37.3626	83.6694	-1.16381	6.96794e-05	0.0149364	Up Regulate
BnaC01g12410D	118.655	262.892	-1.16076	3.56163e-05	0.00873299	Up Regulate
BnaA03g50200D	91.2159	201.257	-1.14767	6.31547e-09	6.21594e-06	Up Regulate
BnaC03g37680D	950.731	2101.62	-1.14672	3.01862e-12	9.1715e-09	Up Regulate
BnaC03g23770D	105.775	231.872	-1.14404	9.98032e-07	0.000458839	Up Regulate
BnaC03g28310D	240.456	526.088	-1.13505	1.49436e-05	0.00423788	Up Regulate
BnaA02g22030D	145.191	320.889	-1.13353	2.18028e-07	0.000125917	Up Regulate
BnaC05g13800D	659.982	1444.86	-1.13342	8.64608e-12	2.08344e-08	Up Regulate
BnaA04g15640D	42.6165	92.6515	-1.13329	0.000327337	0.0467785	Up Regulate
novel.4667	146.578	320.119	-1.12379	2.99785e-08	2.2771e-05	Up Regulate
BnaA09g52000D	56.0293	122.061	-1.12025	0.000174835	0.0297991	Up Regulate
BnaA03g22890D	191.527	414.678	-1.11899	0.000275093	0.0417055	Up Regulate
BnaA01g14560D	80.2214	172.376	-1.11713	5.05361e-08	3.56718e-05	Up Regulate
BnaA06g23500D	278.708	599.617	-1.11109	2.1209e-05	0.00563539	Up Regulate
BnaA03g59840D	63.3276	137.274	-1.10148	2.55761e-05	0.00654682	Up Regulate
BnaA01g11920D	296.075	632.059	-1.10041	1.63779e-05	0.00454168	Up Regulate
BnaA01g06750D	106.05	224.132	-1.08714	1.20392e-05	0.00356489	Up Regulate
BnaA03g32320D	175.86	370.018	-1.08429	2.73957e-09	2.94529e-06	Up Regulate
BnaC01g19640D	640.685	1352.57	-1.08151	9.77544e-08	6.50588e-05	Up Regulate
BnaC06g14510D	87.4082	183.702	-1.07974	9.98845e-09	8.72504e-06	Up Regulate
BnaC04g03030D	653.983	1380.61	-1.0797	6.96958e-06	0.00229737	Up Regulate
BnaA02g07120D	373.378	785.083	-1.07442	2.50206e-05	0.00642817	Up Regulate
BnaC01g31810D	113.145	239.432	-1.06966	5.01807e-07	0.00026366	Up Regulate
novel.2463	116.381	242.793	-1.06193	8.6948e-06	0.00271251	Up Regulate
novel.1535	44.3661	92.7319	-1.05945	0.000157573	0.0280903	Up Regulate
BnaC07g36340D	351.398	730.654	-1.05852	1.96183e-06	0.000846262	Up Regulate
BnaC06g35220D	333.194	689.774	-1.0468	6.83895e-10	9.01722e-07	Up Regulate
BnaA07g38980D	172.676	354.011	-1.04539	4.75326e-06	0.00169471	Up Regulate
BnaA02g02250D	147.372	301.543	-1.04371	0.00026261	0.0403328	Up Regulate
BnaA05g00770D	272.761	560.947	-1.03695	0.000182445	0.0305011	Up Regulate
BnaA09g56490D	244.164	497.896	-1.02821	0.00029969	0.0441827	Up Regulate
BnaA03g36130D	235.508	479.244	-1.02786	0.000339296	0.0477069	Up Regulate
BnaA06g21470D	90.0694	183.055	-1.02704	2.88065e-05	0.00729358	Up Regulate
BnaA06g12060D	277.19	561.116	-1.01881	1.18922e-07	7.62422e-05	Up Regulate
BnaC02g36990D	121.069	244.566	-1.01751	1.25404e-05	0.00365111	Up Regulate
BnaA06g40370D	136.691	277.183	-1.01701	4.39459e-06	0.00158298	Up Regulate
BnaC03g78270D	698.154	1409.21	-1.01481	2.81618e-08	2.18664e-05	Up Regulate
BnaA01g30490D	843.318	1700.18	-1.01383	2.29017e-05	0.00597162	Up Regulate
BnaA10g18800D	155.425	75.9516	1.02812	0.000142998	0.0260092	Down Regulate
BnaAnng15780D	74.1733	35.5267	1.05485	0.000264327	0.0405075	Down Regulate
BnaC04g38620D	135.089	64.8913	1.05677	3.14405e-05	0.00787489	Down Regulate
BnaA05g08210D	88.5137	42.2474	1.06424	4.98316e-05	0.0116855	Down Regulate
BnaC05g31270D	211.648	101.488	1.06596	2.14266e-06	0.000901996	Down Regulate
BnaC09g14800D	87.1991	41.6414	1.06693	6.73574e-05	0.0146246	Down Regulate
BnaA10g12320D	132.307	61.8622	1.09602	3.09367e-05	0.00777657	Down Regulate
BnaA07g03830D	128.757	59.4168	1.10933	0.000276194	0.0417764	Down Regulate
BnaA06g23560D	276.355	123.794	1.15922	8.73679e-07	0.000423983	Down Regulate
BnaA07g13450D	69.4113	30.9383	1.17369	0.000197184	0.032346	Down Regulate
BnaC08g26910D	725.383	314.938	1.20266	9.0644e-09	8.28073e-06	Down Regulate
BnaC01g15510D	95.9821	41.3587	1.2051	0.000243209	0.0382786	Down Regulate
BnaCnng64430D	69.0068	29.6995	1.2148	0.000301661	0.044292	Down Regulate
novel.4538	188.555	81.0353	1.22032	7.98133e-06	0.00253529	Down Regulate
BnaA08g22720D	118.081	50.4335	1.22445	2.1594e-07	0.000125751	Down Regulate
BnaC04g23890D	63.4483	26.0492	1.28184	5.8889e-05	0.0132749	Down Regulate
BnaC06g40170D	76.7554	31.2011	1.3001	4.62204e-05	0.0108752	Down Regulate
BnaAnng30260D	267.535	106.675	1.3274	1.74819e-14	7.63533e-11	Down Regulate
BnaC02g24860D	256.352	100.317	1.35182	8.40752e-05	0.0171791	Down Regulate
BnaA02g32770D	158.034	59.6328	1.4084	0.000101605	0.0199445	Down Regulate
novel.5244	161.413	59.5962	1.42991	1.02164e-05	0.0031176	Down Regulate
BnaA05g34940D	59.9179	22.1495	1.43464	0.000136854	0.0253003	Down Regulate
BnaC03g64710D	64.8197	23.568	1.44578	0.000115721	0.022112	Down Regulate
BnaC06g36040D	147.15	52.8502	1.47442	0.000160529	0.0283281	Down Regulate
BnaC01g02390D	210.844	74.5637	1.49873	0.000167471	0.0288253	Down Regulate
BnaC02g27110D	219.403	76.7975	1.5171	5.13064e-13	1.79267e-09	Down Regulate
BnaC03g34510D	186.771	62.3317	1.58417	8.11596e-06	0.00255474	Down Regulate
BnaA04g27870D	147.433	48.6623	1.59038	1.40523e-05	0.00404111	Down Regulate
BnaAnng30250D	301.693	96.576	1.6448	5.68849e-19	6.99121e-15	Down Regulate
BnaCnng44030D	337.502	104.845	1.68271	8.04726e-16	5.11228e-12	Down Regulate
BnaC07g48800D	86.0949	26.0305	1.72762	0.000163688	0.0286684	Down Regulate
BnaAnng09110D	51.8737	15.2252	1.77229	2.61982e-05	0.0066816	Down Regulate
BnaC01g14220D	307.689	90.2594	1.77271	4.85709e-11	1.02854e-07	Down Regulate
BnaA08g21150D	251.332	72.7175	1.78432	5.52434e-06	0.00190662	Down Regulate
BnaC03g08180D	32.8063	8.91289	1.89917	0.000184259	0.0307308	Down Regulate
BnaC09g23580D	89.5468	23.9323	1.90102	1.14365e-10	2.11234e-07	Down Regulate
BnaC07g05770D	347.458	91.7996	1.91914	8.33426e-09	7.76542e-06	Down Regulate
BnaA07g03710D	418.536	102.391	2.03188	2.09678e-11	4.72662e-08	Down Regulate
BnaC06g05910D	74.3059	16.3663	2.17288	2.73705e-06	0.00109924	Down Regulate
novel.1122	94.5872	20.096	2.22388	4.61587e-06	0.00165416	Down Regulate
novel.3509	30.1998	6.33694	2.27332	6.72622e-05	0.0146246	Down Regulate
BnaC01g40890D	30.9065	5.56954	2.46578	7.79608e-05	0.0163603	Down Regulate
BnaA02g04830D	41.3272	6.53423	2.64112	0.000248889	0.0389097	Down Regulate
BnaC07g43370D	29.3067	4.03509	2.83559	6.96306e-06	0.00229737	Down Regulate
BnaCnng54890D	40.091	4.58882	3.13591	0.000160067	0.0283281	Down Regulate
novel.2795	46.4043	4.88866	3.22195	1.22885e-05	0.00360813	Down Regulate
BnaC08g19990D	21.7146	2.10723	3.31204	0.0001801	0.0303267	Down Regulate
BnaC02g30820D	9.59682	0	5.78964	5.67656e-05	0.0129997	Down Regulate
BnaCnng73620D	10.8864	0	5.96382	0.000112941	0.0217422	Down Regulate

## Sheet: Table S4
Table S4. Gene ontology analysis for differentially expressed genes between deficiency and sufficient boron conditions in Westar 10 (BP:biological process; CC, cellular component; MF, molecular function)
GO.ID	Category	Term	Ratio	Pvalue	-Log10(P-value)
GO:0009834	BP	plant-type secondary cell wall biogenesis	0.72093	4.20412e-21	20.3763
GO:0045492	BP	xylan biosynthetic process	0.796296	1.49159e-11	10.8264
GO:0009809	BP	lignin biosynthetic process	0.536364	6.42012e-10	9.19246
GO:1990961	BP	xenobiotic detoxification by transmembrane export across the plasma membrane	0.504587	1.32635e-08	7.87734
GO:2000652	BP	regulation of secondary cell wall biogenesis	0.660714	1.40824e-08	7.85132
GO:0008643	BP	carbohydrate transport	0.326389	3.53963e-06	5.45104
GO:0005975	BP	carbohydrate metabolic process	0.24661	8.96276e-06	5.04756
GO:0015936	BP	coenzyme A metabolic process	0.0208333	1.86666e-05	4.72893
GO:0010597	BP	green leaf volatile biosynthetic process	0.330472	1.90117e-05	4.72098
GO:0006878	BP	cellular copper ion homeostasis	0.605263	2.07566e-05	4.68284
GO:0015749	BP	monosaccharide transmembrane transport	0.666667	2.59353e-05	4.58611
GO:0000723	BP	telomere maintenance	0.047619	2.95653e-05	4.52922
GO:0001676	BP	long-chain fatty acid metabolic process	0.578947	5.13612e-05	4.28937
GO:0046274	BP	lignin catabolic process	0.583333	6.9634e-05	4.15718
GO:0006511	BP	ubiquitin-dependent protein catabolic process	0.120666	0.000110226	3.95772
GO:0009698	BP	phenylpropanoid metabolic process	0.411765	0.000128786	3.89013
GO:0044209	BP	AMP salvage	0.923077	0.000136495	3.86488
GO:0006865	BP	amino acid transport	0.337278	0.000144393	3.84045
GO:1901575	BP	organic substance catabolic process	0.295918	0.000159674	3.79677
GO:0006556	BP	S-adenosylmethionine biosynthetic process	1	0.000164332	3.78428
GO:0016126	BP	sterol biosynthetic process	0.0442478	0.000183931	3.73534
GO:0009414	BP	response to water deprivation	0.240927	0.000219087	3.65938
GO:0006633	BP	fatty acid biosynthetic process	0.290323	0.0002273	3.6434
GO:0032508	BP	DNA duplex unwinding	0.0969697	0.000254461	3.59438
GO:0006796	BP	phosphate-containing compound metabolic process	0.34507	0.000278497	3.55518
GO:0080092	BP	regulation of pollen tube growth	0.361345	0.000291357	3.53557
GO:0016567	BP	protein ubiquitination	0.149254	0.000291971	3.53466
GO:0080135	BP	regulation of cellular response to stress	1	0.000327961	3.48418
GO:0010143	BP	cutin biosynthetic process	0.512195	0.000303289	3.51814
GO:0031408	BP	oxylipin biosynthetic process	0.4	0.00030682	3.51312
GO:1901957	BP	regulation of cutin biosynthetic process	1	0.000327961	3.48418
GO:0071456	BP	cellular response to hypoxia	0.245679	0.00032394	3.48953
GO:0006558	BP	L-phenylalanine metabolic process	0.558824	0.000361923	3.44138
GO:0019853	BP	L-ascorbic acid biosynthetic process	0.512821	0.000423441	3.37321
GO:0080027	BP	response to herbivore	0.440678	0.000435894	3.36062
GO:0019760	BP	glucosinolate metabolic process	0.33121	0.000509737	3.29265
GO:0016109	BP	tetraterpenoid biosynthetic process	0.909091	0.000539227	3.26823
GO:0006281	BP	DNA repair	0.143989	0.000543237	3.26501
GO:0009074	BP	aromatic amino acid family catabolic process	0.785714	0.000660827	3.17991
GO:0019682	BP	glyceraldehyde-3-phosphate metabolic process	1	0.000657377	3.18219
GO:0006166	BP	purine ribonucleoside salvage	0.705882	0.00074275	3.12916
GO:0009812	BP	flavonoid metabolic process	0.705882	0.00074275	3.12916
GO:0071470	BP	cellular response to osmotic stress	0.705882	0.00074275	3.12916
GO:0006338	BP	chromatin remodeling	0.0884956	0.000756987	3.12091
GO:0016117	BP	carotenoid biosynthetic process	0.65	0.000789035	3.1029
GO:0009555	BP	pollen development	0.248438	0.000822509	3.08486
GO:0006310	BP	DNA recombination	0.138739	0.000858327	3.06635
GO:0009073	BP	aromatic amino acid family biosynthetic process	0.548387	0.000874973	3.05801
GO:0010941	BP	regulation of cell death	0.733333	0.000985744	3.00624
GO:0072506	BP	trivalent inorganic anion homeostasis	0.666667	0.00106436	2.97291
GO:0090376	BP	seed trichome differentiation	0.583333	0.00109579	2.96027
GO:0008652	BP	cellular amino acid biosynthetic process	0.40625	0.00115392	2.93782
GO:0048466	BP	androecium development	1	0.00132471	2.87788
GO:0080186	BP	developmental vegetative growth	0.551724	0.00128716	2.89037
GO:0019310	BP	inositol catabolic process	1	0.00132471	2.87788
GO:0009753	BP	response to jasmonic acid	0.262255	0.00145048	2.83849
GO:0006817	BP	phosphate ion transport	0.257778	0.0016048	2.79458
GO:0010017	BP	red or far-red light signaling pathway	0.423077	0.00187654	2.72664
GO:0009651	BP	response to salt stress	0.226813	0.00188042	2.72575
GO:0048609	BP	multicellular organismal reproductive process	0.714286	0.00191859	2.71702
GO:0030036	BP	actin cytoskeleton organization	0.5	0.00201968	2.69472
GO:0009611	BP	response to wounding	0.238158	0.00203738	2.69093
GO:0006904	BP	vesicle docking involved in exocytosis	0.6	0.0020555	2.68708
GO:0016123	BP	xanthophyll biosynthetic process	0.888889	0.00216349	2.66485
GO:0048316	BP	seed development	0.298913	0.00223374	2.65097
GO:0019438	BP	aromatic compound biosynthetic process	0.276364	0.00235343	2.6283
GO:0052543	BP	callose deposition in cell wall	0.44186	0.00240226	2.61938
GO:0046856	BP	phosphatidylinositol dephosphorylation	0.382353	0.00243651	2.61323
GO:0000281	BP	mitotic cytokinesis	0.75	0.00255475	2.59265
GO:0016145	BP	S-glycoside catabolic process	0.34	0.00271533	2.56618
GO:0019759	BP	glycosinolate catabolic process	0.34	0.00271533	2.56618
GO:0044419	BP	biological process involved in interspecies interaction between organisms	0.047619	0.00274781	2.56101
GO:1900378	BP	positive regulation of secondary metabolite biosynthetic process	0.666667	0.00275709	2.55955
GO:0001678	BP	cellular glucose homeostasis	0.666667	0.00275709	2.55955
GO:0000096	BP	sulfur amino acid metabolic process	0.666667	0.00275709	2.55955
GO:0046394	BP	carboxylic acid biosynthetic process	0.571429	0.00277919	2.55608
GO:0042537	BP	benzene-containing compound metabolic process	0.470588	0.00297216	2.52693
GO:0071555	BP	cell wall organization	0.235219	0.00305067	2.5156
GO:0010942	BP	positive regulation of cell death	0.434783	0.00309579	2.50923
GO:0009451	BP	RNA modification	0.101215	0.00317261	2.49858
GO:0009827	BP	plant-type cell wall modification	0.425532	0.00333577	2.4768
GO:0080142	BP	regulation of salicylic acid biosynthetic process	0.439024	0.00336389	2.47316
GO:0051336	BP	regulation of hydrolase activity	0.8	0.00336838	2.47258
GO:0006743	BP	ubiquinone metabolic process	0.8	0.00336838	2.47258
GO:0003006	BP	developmental process involved in reproduction	0.472222	0.00341672	2.46639
GO:0010051	BP	xylem and phloem pattern formation	0.344444	0.00362905	2.44021
GO:0046855	BP	inositol phosphate dephosphorylation	0.373134	0.00366395	2.43605
GO:0019693	BP	ribose phosphate metabolic process	0.545455	0.00369648	2.43221
GO:0006882	BP	cellular zinc ion homeostasis	0.692308	0.00373383	2.42785
GO:0006825	BP	copper ion transport	0.692308	0.00373383	2.42785
GO:0018130	BP	heterocycle biosynthetic process	0.28866	0.00377492	2.42309
GO:0006952	BP	defense response	0.213169	0.00389516	2.40947
GO:0010090	BP	trichome morphogenesis	0.0689655	0.00390976	2.40785
GO:0006614	BP	SRP-dependent cotranslational protein targeting to membrane	0.428571	0.0039115	2.40766
GO:0090502	BP	RNA phosphodiester bond hydrolysis, endonucleolytic	0.132921	0.00404485	2.3931
GO:0046939	BP	nucleotide phosphorylation	0.408163	0.00410523	2.38666
GO:0005985	BP	sucrose metabolic process	0.392857	0.00421068	2.37565
GO:0033306	BP	phytol metabolic process	0.875	0.0043683	2.35969
GO:0006970	BP	response to osmotic stress	0.275862	0.00481141	2.31773
GO:0006520	BP	cellular amino acid metabolic process	0.308824	0.00484078	2.31509
GO:0042989	BP	sequestering of actin monomers	0.588235	0.00529494	2.27614
GO:0046294	BP	formaldehyde catabolic process	0.588235	0.00529494	2.27614
GO:0046490	BP	isopentenyl diphosphate metabolic process	0.642857	0.00529947	2.27577
GO:0010395	BP	rhamnogalacturonan I metabolic process	1	0.00549896	2.25972
GO:0006568	BP	tryptophan metabolic process	1	0.00549896	2.25972
GO:0009738	BP	abscisic acid-activated signaling pathway	0.245361	0.00561384	2.25074
GO:0009624	BP	response to nematode	0.264808	0.00564547	2.2483
GO:0010444	BP	guard mother cell differentiation	0.466667	0.00583773	2.23376
GO:0009739	BP	response to gibberellin	0.270916	0.00647549	2.18873
GO:0009409	BP	response to cold	0.226638	0.00652812	2.18521
GO:0044275	BP	cellular carbohydrate catabolic process	0.777778	0.00673553	2.17163
GO:0044248	BP	cellular catabolic process	0.267717	0.00685512	2.16399
GO:0019395	BP	fatty acid oxidation	0.666667	0.00726335	2.13886
GO:0051238	BP	sequestering of metal ion	0.666667	0.00726335	2.13886
GO:0009932	BP	cell tip growth	0.392157	0.00755776	2.12161
GO:1902222	BP	erythrose 4-phosphate/phosphoenolpyruvate family amino acid catabolic process	0.521739	0.00758419	2.12009
GO:0009617	BP	response to bacterium	0.247619	0.00761284	2.11845
GO:0009860	BP	pollen tube growth	0.247031	0.00771279	2.11279
GO:0008654	BP	phospholipid biosynthetic process	0.32967	0.00779775	2.10803
GO:0019915	BP	lipid storage	0.372881	0.00803825	2.09484
GO:1905392	BP	plant organ morphogenesis	0.464286	0.0082391	2.08412
GO:1900367	BP	positive regulation of defense response to insect	0.5	0.00857082	2.06698
GO:0051260	BP	protein homooligomerization	0.377358	0.00878193	2.05641
GO:0006261	BP	DNA-templated DNA replication	0.391304	0.00887898	2.05164
GO:0070828	BP	heterochromatin organization	0.857143	0.00888321	2.05143
GO:0009423	BP	chorismate biosynthetic process	0.414634	0.00950717	2.02195
GO:0005982	BP	starch metabolic process	0.448276	0.00986945	2.00571
GO:0046901	BP	tetrahydrofolylpolyglutamate biosynthetic process	0.7	0.00993596	2.00279
GO:1901663	BP	quinone biosynthetic process	0.7	0.00993596	2.00279
GO:2000123	BP	positive regulation of stomatal complex development	0.7	0.00993596	2.00279
GO:0007035	BP	vacuolar acidification	0.046875	0.0101134	1.9951
GO:0010371	BP	regulation of gibberellin biosynthetic process	0.615385	0.0101609	1.99307
GO:0007623	BP	circadian rhythm	0.257426	0.0104342	1.98154
GO:0031123	BP	RNA 3'-end processing	0.0232558	0.0106964	1.97076
GO:0009832	BP	plant-type cell wall biogenesis	0.303279	0.0110994	1.9547
GO:0032259	BP	methylation	0.220018	0.0111073	1.95439
GO:0006285	BP	base-excision repair, AP site formation	1	0.0113825	1.94376
GO:0009819	BP	drought recovery	0.395349	0.0111091	1.95432
GO:0071491	BP	cellular response to red light	1	0.0113825	1.94376
GO:0071490	BP	cellular response to far red light	1	0.0113825	1.94376
GO:0016116	BP	carotenoid metabolic process	0.461538	0.011692	1.93211
GO:0007049	BP	cell cycle	0.24115	0.011773	1.92911
GO:0009744	BP	response to sucrose	0.267241	0.0120362	1.91951
GO:0010214	BP	seed coat development	0.319149	0.0122812	1.91076
GO:0080024	BP	indolebutyric acid metabolic process	0.529412	0.0130941	1.88292
GO:0033075	BP	isoquinoline alkaloid biosynthetic process	0.424242	0.0133877	1.87329
GO:2000008	BP	regulation of protein localization to cell surface	0.0377358	0.013514	1.86922
GO:0006144	BP	purine nucleobase metabolic process	0.75	0.0135301	1.8687
GO:1901137	BP	carbohydrate derivative biosynthetic process	0.377778	0.0137541	1.86157
GO:0042398	BP	cellular modified amino acid biosynthetic process	0.571429	0.0138336	1.85907
GO:0015843	BP	methylammonium transport	0.636364	0.0141153	1.85031
GO:0046156	BP	siroheme metabolic process	0.636364	0.0141153	1.85031
GO:0000097	BP	sulfur amino acid biosynthetic process	0.636364	0.0141153	1.85031
GO:0023052	BP	signaling	0.0491803	0.0142047	1.84757
GO:0034599	BP	cellular response to oxidative stress	0.318182	0.0142326	1.84672
GO:0016102	BP	diterpenoid biosynthetic process	0.0588235	0.014353	1.84306
GO:0006508	BP	proteolysis	0.158005	0.0144202	1.84103
GO:0010119	BP	regulation of stomatal movement	0.258555	0.0146329	1.83467
GO:0006833	BP	water transport	0.325	0.0149473	1.82544
GO:1902358	BP	sulfate transmembrane transport	0.390244	0.0155253	1.80896
GO:0043631	BP	RNA polyadenylation	0.025641	0.0155974	1.80695
GO:0006099	BP	tricarboxylic acid cycle	0.274286	0.0158507	1.79995
GO:0045454	BP	cell redox homeostasis	0.300885	0.0159301	1.79778
GO:0000105	BP	histidine biosynthetic process	0.357143	0.0159745	1.79657
GO:0044271	BP	cellular nitrogen compound biosynthetic process	0.277108	0.0170995	1.76702
GO:0016310	BP	phosphorylation	0.205336	0.0176431	1.75343
GO:0010043	BP	response to zinc ion	0.270718	0.0176534	1.75317
GO:0061458	BP	reproductive system development	0.833333	0.0182325	1.73915
GO:0000461	BP	endonucleolytic cleavage to generate mature 3'-end of SSU-rRNA from (SSU-rRNA, 5.8S rRNA, LSU-rRNA)	0.833333	0.0182325	1.73915
GO:0019079	BP	viral genome replication	0.833333	0.0182325	1.73915
GO:0043248	BP	proteasome assembly	0.0416667	0.0184624	1.73371
GO:0030490	BP	maturation of SSU-rRNA	0.5	0.0185032	1.73275
GO:0006730	BP	one-carbon metabolic process	0.309278	0.0188307	1.72513
GO:0006793	BP	phosphorus metabolic process	0.583333	0.0194125	1.71192
GO:0042178	BP	xenobiotic catabolic process	0.583333	0.0194125	1.71192
GO:0052318	BP	regulation of phytoalexin metabolic process	0.666667	0.0196379	1.7069
GO:0015840	BP	urea transport	0.666667	0.0196379	1.7069
GO:0009067	BP	aspartate family amino acid biosynthetic process	0.666667	0.0196379	1.7069
GO:0015790	BP	UDP-xylose transmembrane transport	0.666667	0.0196379	1.7069
GO:0019318	BP	hexose metabolic process	0.44	0.0196551	1.70652
GO:0032543	BP	mitochondrial translation	0.0508475	0.0205273	1.68767
GO:1903426	BP	regulation of reactive oxygen species biosynthetic process	0.47619	0.0208551	1.68079
GO:0072521	BP	purine-containing compound metabolic process	0.290323	0.020949	1.67884
GO:0009306	BP	protein secretion	0.369565	0.0215122	1.66732
GO:0007163	BP	establishment or maintenance of cell polarity	0.384615	0.0217179	1.66318
GO:0051782	BP	negative regulation of cell division	0.0277778	0.023227	1.63401
GO:0050794	BP	regulation of cellular process	0.027027	0.0232302	1.63395
GO:0010286	BP	heat acclimation	0.27972	0.0238461	1.62258
GO:0001709	BP	cell fate determination	0.0263158	0.0238974	1.62165
GO:0010074	BP	maintenance of meristem identity	0.0263158	0.0238974	1.62165
GO:0033108	BP	mitochondrial respiratory chain complex assembly	0.5	0.0239137	1.62135
GO:0015783	BP	GDP-fucose transmembrane transport	0.5	0.0239137	1.62135
GO:0110096	BP	cellular response to aldehyde	1	0.0239476	1.62074
GO:0080051	BP	cutin transport	1	0.0239476	1.62074
GO:0051457	BP	maintenance of protein location in nucleus	1	0.0239476	1.62074
GO:0006658	BP	phosphatidylserine metabolic process	1	0.0239476	1.62074
GO:1902223	BP	erythrose 4-phosphate/phosphoenolpyruvate family amino acid biosynthetic process	0.5	0.0239137	1.62135
GO:0009233	BP	menaquinone metabolic process	0.5	0.0239137	1.62135
GO:0016114	BP	terpenoid biosynthetic process	0.328125	0.0241716	1.61669
GO:0032434	BP	regulation of proteasomal ubiquitin-dependent protein catabolic process	1	0.0239476	1.62074
GO:0048235	BP	pollen sperm cell differentiation	0.292453	0.0248148	1.60529
GO:0009741	BP	response to brassinosteroid	0.106509	0.025608	1.59162
GO:0051028	BP	mRNA transport	0.103226	0.0258133	1.58816
GO:0048442	BP	sepal development	0.538462	0.0259544	1.58579
GO:1901348	BP	positive regulation of secondary cell wall biogenesis	0.538462	0.0259544	1.58579
GO:0019684	BP	photosynthesis, light reaction	0.0434783	0.026679	1.57383
GO:0080155	BP	regulation of double fertilization forming a zygote and endosperm	0.0684932	0.0269261	1.56983
GO:0031640	BP	killing of cells of another organism	0.12585	0.0273253	1.56343
GO:0044038	BP	cell wall macromolecule biosynthetic process	0.714286	0.0273278	1.56339
GO:0007602	BP	phototransduction	0.6	0.0273794	1.56258
GO:0018874	BP	benzoate metabolic process	0.5	0.0275556	1.55979
GO:0009247	BP	glycolipid biosynthetic process	0.5	0.0275556	1.55979
GO:0016134	BP	saponin metabolic process	0.338983	0.027678	1.55787
GO:0009791	BP	post-embryonic development	0.252	0.028173	1.55017
GO:0048658	BP	anther wall tapetum development	0.388889	0.0285684	1.54411
GO:0000045	BP	autophagosome assembly	0.0535714	0.0285764	1.54399
GO:0016144	BP	S-glycoside biosynthetic process	0.3	0.0292496	1.53388
GO:0018022	BP	peptidyl-lysine methylation	0.473684	0.0305997	1.51428
GO:0010114	BP	response to red light	0.265896	0.0309835	1.50887
GO:1902600	BP	proton transmembrane transport	0.140952	0.0312988	1.50447
GO:0043413	BP	macromolecule glycosylation	0.301075	0.0314405	1.50251
GO:0006139	BP	nucleobase-containing compound metabolic process	0.301075	0.0314405	1.50251
GO:0009873	BP	ethylene-activated signaling pathway	0.139442	0.031748	1.49828
GO:0046907	BP	intracellular transport	0.107784	0.0320173	1.49462
GO:0009926	BP	auxin polar transport	0.297872	0.0322033	1.4921
GO:0010389	BP	regulation of G2/M transition of mitotic cell cycle	0.416667	0.0328031	1.48409
GO:0051156	BP	glucose 6-phosphate metabolic process	0.416667	0.0328031	1.48409
GO:0042364	BP	water-soluble vitamin biosynthetic process	0.333333	0.0332676	1.47798
GO:0060320	BP	rejection of self pollen	0.118721	0.0336126	1.4735
GO:0006351	BP	DNA-templated transcription	0.145897	0.0337255	1.47204
GO:0009644	BP	response to high light intensity	0.26257	0.033808	1.47098
GO:0009095	BP	aromatic amino acid family biosynthetic process, prephenate pathway	0.5	0.0338511	1.47043
GO:0072524	BP	pyridine-containing compound metabolic process	0.287037	0.0339694	1.46891
GO:0070647	BP	protein modification by small protein conjugation or removal	0.0285714	0.0349689	1.45632
GO:0071472	BP	cellular response to salt stress	0.0956522	0.0355849	1.44873
GO:0034440	BP	lipid oxidation	0.327273	0.0357334	1.44693
GO:0010047	BP	fruit dehiscence	0.340426	0.0363894	1.43903
GO:0010117	BP	photoprotection	0.423077	0.0365558	1.43704
GO:0008216	BP	spermidine metabolic process	0.423077	0.0365558	1.43704
GO:0009965	BP	leaf morphogenesis	0.115183	0.0366875	1.43548
GO:0010618	BP	aerenchyma formation	0.545455	0.0368939	1.43304
GO:0006553	BP	lysine metabolic process	0.545455	0.0368939	1.43304
GO:0046417	BP	chorismate metabolic process	0.545455	0.0368939	1.43304
GO:0010226	BP	response to lithium ion	0.545455	0.0368939	1.43304
GO:0006355	BP	regulation of DNA-templated transcription	0.170269	0.037358	1.42762
GO:0048653	BP	anther development	0.295455	0.0376626	1.42409
GO:0048468	BP	cell development	0.8	0.0378909	1.42147
GO:0009084	BP	glutamine family amino acid biosynthetic process	0.8	0.0378909	1.42147
GO:0034087	BP	establishment of mitotic sister chromatid cohesion	0.8	0.0378909	1.42147
GO:0042325	BP	regulation of phosphorylation	0.8	0.0378909	1.42147
GO:0018205	BP	peptidyl-lysine modification	0.0655738	0.0380857	1.41924
GO:0006383	BP	transcription by RNA polymerase III	0.0465116	0.0381565	1.41843
GO:0002098	BP	tRNA wobble uridine modification	0.0588235	0.0388318	1.41081
GO:0051276	BP	chromosome organization	0.0454545	0.0388391	1.41073
GO:0061062	BP	regulation of nematode larval development	0.625	0.0388557	1.41054
GO:0006529	BP	asparagine biosynthetic process	0.625	0.0388557	1.41054
GO:0019567	BP	arabinose biosynthetic process	0.625	0.0388557	1.41054
GO:0048587	BP	regulation of short-day photoperiodism, flowering	0.625	0.0388557	1.41054
GO:0033214	BP	siderophore-dependent iron import into cell	0.625	0.0388557	1.41054
GO:0046506	BP	sulfolipid biosynthetic process	0.625	0.0388557	1.41054
GO:0051651	BP	maintenance of location in cell	0.625	0.0388557	1.41054
GO:0000724	BP	double-strand break repair via homologous recombination	0.292135	0.0393218	1.40537
GO:0022412	BP	cellular process involved in reproduction in multicellular organism	0.428571	0.0400488	1.39741
GO:0006555	BP	methionine metabolic process	0.428571	0.0400488	1.39741
GO:0043155	BP	negative regulation of photosynthesis, light reaction	0.333333	0.0422116	1.37457
GO:0051321	BP	meiotic cell cycle	0.113095	0.0428548	1.368
GO:0009553	BP	embryo sac development	0.117647	0.0446138	1.35053
GO:0071244	BP	cellular response to carbon dioxide	0.470588	0.0453052	1.34385
GO:0009267	BP	cellular response to starvation	0.470588	0.0453052	1.34385
GO:0009100	BP	glycoprotein metabolic process	0.470588	0.0453052	1.34385
GO:1990937	BP	xylan acetylation	0.470588	0.0453052	1.34385
GO:0072666	BP	establishment of protein localization to vacuole	0.361111	0.0455865	1.34116
GO:0006974	BP	cellular response to DNA damage stimulus	0.0973451	0.0458211	1.33893
GO:0006826	BP	iron ion transport	0.409091	0.0465084	1.33247
GO:0009699	BP	phenylpropanoid biosynthetic process	0.281818	0.0465893	1.33171
GO:0009836	BP	fruit ripening, climacteric	0.281818	0.0465893	1.33171
GO:1901700	BP	response to oxygen-containing compound	0.274194	0.0467062	1.33063
GO:0042726	BP	flavin-containing compound metabolic process	0.279279	0.0474745	1.32354
GO:1902074	BP	response to salt	0.272	0.047721	1.32129
GO:0051555	BP	flavonol biosynthetic process	0.3125	0.0480667	1.31816
GO:0072330	BP	monocarboxylic acid biosynthetic process	0.3125	0.0480667	1.31816
GO:0046942	BP	carboxylic acid transport	0.5	0.0482833	1.3162
GO:0009828	BP	plant-type cell wall loosening	0.5	0.0482833	1.3162
GO:0006620	BP	post-translational protein targeting to endoplasmic reticulum membrane	0.5	0.0482833	1.3162
GO:0030307	BP	positive regulation of cell growth	0.0757576	0.0484922	1.31433
GO:0006744	BP	ubiquinone biosynthetic process	0.297297	0.04871	1.31238
GO:0044282	BP	small molecule catabolic process	0.333333	0.0492785	1.30734
GO:0072659	BP	protein localization to plasma membrane	0.351351	0.0494137	1.30615
GO:0007154	BP	cell communication	0.0735294	0.049934	1.3016
GO:0008234	MF	cysteine-type peptidase activity	0.0672131	6.27107e-13	12.2027
GO:0015297	MF	antiporter activity	0.330532	1.46353e-07	6.8346
GO:0015293	MF	symporter activity	0.329457	8.69599e-06	5.06068
GO:0005507	MF	copper ion binding	0.28215	9.87976e-06	5.00525
GO:0004420	MF	hydroxymethylglutaryl-CoA reductase (NADPH) activity	0.0206186	1.88699e-05	4.72423
GO:0015145	MF	monosaccharide transmembrane transporter activity	0.666667	2.59353e-05	4.58611
GO:0071949	MF	FAD binding	0.357576	2.73117e-05	4.56365
GO:0042910	MF	xenobiotic transmembrane transporter activity	0.336683	4.06516e-05	4.39092
GO:0004427	MF	inorganic diphosphate phosphatase activity	0.522727	0.000126232	3.89883
GO:0043531	MF	ADP binding	0.279012	0.000150351	3.82289
GO:0004066	MF	asparagine synthase (glutamine-hydrolyzing) activity	0.916667	0.000270859	3.56726
GO:0016791	MF	phosphatase activity	0.358333	0.000316107	3.50017
GO:0016620	MF	oxidoreductase activity, acting on the aldehyde or oxo group of donors, NAD or NADP as acceptor	0.461538	0.000388505	3.4106
GO:0004467	MF	long-chain fatty acid-CoA ligase activity	0.566667	0.000428722	3.36782
GO:0008289	MF	lipid binding	0.270531	0.000436604	3.35991
GO:0003678	MF	DNA helicase activity	0.0588235	0.000459811	3.33742
GO:0052716	MF	hydroquinone:oxygen oxidoreductase activity	0.527778	0.000491214	3.30873
GO:0016207	MF	4-coumarate-CoA ligase activity	0.513514	0.000593901	3.22629
GO:0016656	MF	monodehydroascorbate reductase (NADH) activity	0.555556	0.00106881	2.9711
GO:0004478	MF	methionine adenosyltransferase activity	0.9	0.00107761	2.96754
GO:0008235	MF	metalloexopeptidase activity	0.9	0.00107761	2.96754
GO:0050113	MF	inositol oxygenase activity	1	0.00132471	2.87788
GO:0008312	MF	7S RNA binding	0.551724	0.00128716	2.89037
GO:0003999	MF	adenine phosphoribosyltransferase activity	1	0.00132471	2.87788
GO:0005536	MF	glucose binding	0.769231	0.00129839	2.88659
GO:0004106	MF	chorismate mutase activity	0.6875	0.0014319	2.84409
GO:0016413	MF	O-acetyltransferase activity	0.342105	0.00156081	2.80665
GO:0004439	MF	phosphatidylinositol-4,5-bisphosphate 5-phosphatase activity	0.463415	0.00181747	2.74053
GO:0004805	MF	trehalose-phosphatase activity	0.423077	0.00187654	2.72664
GO:0102229	MF	amylopectin maltohydrolase activity	0.6	0.0020555	2.68708
GO:0019137	MF	thioglucosidase activity	0.343434	0.00252366	2.59797
GO:0102799	MF	glucosinolate glucohydrolase activity	0.343434	0.00252366	2.59797
GO:0015204	MF	urea transmembrane transporter activity	0.75	0.00255475	2.59265
GO:0004471	MF	malate dehydrogenase (decarboxylating) (NAD+) activity	0.666667	0.00275709	2.55955
GO:0106290	MF	trans-cinnamate-CoA ligase activity	0.666667	0.00275709	2.55955
GO:0140078	MF	class I DNA-(apurinic or apyrimidinic site) endonuclease activity	1	0.00268739	2.57067
GO:0016161	MF	beta-amylase activity	0.571429	0.00277919	2.55608
GO:0004031	MF	aldehyde oxidase activity	1	0.00268739	2.57067
GO:0010333	MF	terpene synthase activity	0.0594059	0.00292909	2.53327
GO:0016531	MF	copper chaperone activity	0.8	0.00336838	2.47258
GO:0008526	MF	phosphatidylinositol transfer activity	0.8	0.00336838	2.47258
GO:0034485	MF	phosphatidylinositol-3,4,5-trisphosphate 5-phosphatase activity	0.483871	0.00343726	2.46379
GO:0003825	MF	alpha,alpha-trehalose-phosphate synthase (UDP-forming) activity	0.518519	0.00352667	2.45264
GO:0061809	MF	NAD+ nucleotidase, cyclic ADP-ribose generating	0.407407	0.0036379	2.43915
GO:0052689	MF	carboxylic ester hydrolase activity	0.36	0.00383914	2.41577
GO:0005372	MF	water transmembrane transporter activity	0.361111	0.00476732	2.32173
GO:0004523	MF	RNA-DNA hybrid ribonuclease activity	0.124454	0.00486446	2.31297
GO:0004842	MF	ubiquitin-protein transferase activity	0.133648	0.00518871	2.28494
GO:0004396	MF	hexokinase activity	0.588235	0.00529494	2.27614
GO:0008422	MF	beta-glucosidase activity	0.310078	0.00539415	2.26808
GO:0031624	MF	ubiquitin conjugating enzyme binding	0.0673077	0.00539564	2.26796
GO:0004722	MF	protein serine/threonine phosphatase activity	0.0979381	0.00586986	2.23137
GO:0016881	MF	acid-amino acid ligase activity	0.432432	0.00666385	2.17627
GO:0003958	MF	NADPH-hemoprotein reductase activity	0.777778	0.00673553	2.17163
GO:0070401	MF	NADP+ binding	0.777778	0.00673553	2.17163
GO:0016298	MF	lipase activity	0.302158	0.00713745	2.14646
GO:0000030	MF	mannosyltransferase activity	0.666667	0.00726335	2.13886
GO:0016279	MF	protein-lysine N-methyltransferase activity	0.521739	0.00758419	2.12009
GO:0042085	MF	5-methyltetrahydropteroyltri-L-glutamate-dependent methyltransferase activity	0.857143	0.00888321	2.05143
GO:0042084	MF	5-methyltetrahydrofolate-dependent methyltransferase activity	0.857143	0.00888321	2.05143
GO:0004032	MF	alditol:NADP+ 1-oxidoreductase activity	0.857143	0.00888321	2.05143
GO:0004326	MF	tetrahydrofolylpolyglutamate synthase activity	0.7	0.00993596	2.00279
GO:0070696	MF	transmembrane receptor protein serine/threonine kinase binding	0.0238095	0.0104857	1.9794
GO:0000829	MF	inositol heptakisphosphate kinase activity	0.0238095	0.0104857	1.9794
GO:0016301	MF	kinase activity	0.209865	0.010657	1.97237
GO:0051117	MF	ATPase binding	0.0803571	0.0115104	1.93891
GO:0051980	MF	iron-nicotianamine transmembrane transporter activity	1	0.0113825	1.94376
GO:0000064	MF	L-ornithine transmembrane transporter activity	1	0.0113825	1.94376
GO:0000703	MF	oxidized pyrimidine nucleobase lesion DNA N-glycosylase activity	1	0.0113825	1.94376
GO:0097573	MF	glutathione oxidoreductase activity	0.294118	0.0118882	1.92488
GO:0052886	MF	9,9'-dicis-carotene:quinone oxidoreductase activity	0.424242	0.0133877	1.87329
GO:0052887	MF	7,9,9'-tricis-neurosporene:quinone oxidoreductase activity	0.424242	0.0133877	1.87329
GO:0016719	MF	carotene 7,8-desaturase activity	0.424242	0.0133877	1.87329
GO:0030552	MF	cAMP binding	0.0377358	0.013514	1.86922
GO:0030553	MF	cGMP binding	0.0377358	0.013514	1.86922
GO:0102721	MF	ubiquinol:oxygen oxidoreductase activity	0.75	0.0135301	1.8687
GO:0019776	MF	Atg8 ligase activity	0.75	0.0135301	1.8687
GO:0052692	MF	raffinose alpha-galactosidase activity	0.75	0.0135301	1.8687
GO:0045486	MF	naringenin 3-dioxygenase activity	0.75	0.0135301	1.8687
GO:0046715	MF	active borate transmembrane transporter activity	0.571429	0.0138336	1.85907
GO:0004596	MF	peptide alpha-N-acetyltransferase activity	0.636364	0.0141153	1.85031
GO:0005198	MF	structural molecule activity	0.0840336	0.0141791	1.84835
GO:0051119	MF	sugar transmembrane transporter activity	0.329114	0.0142374	1.84657
GO:0016747	MF	acyltransferase activity, transferring groups other than amino-acyl groups	0.302752	0.0144701	1.83953
GO:0033612	MF	receptor serine/threonine kinase binding	0.100592	0.0146008	1.83562
GO:0000828	MF	inositol hexakisphosphate kinase activity	0.025641	0.0155974	1.80695
GO:0016829	MF	lyase activity	0.237792	0.0157428	1.80292
GO:0140658	MF	ATP-dependent chromatin remodeler activity	0.08	0.0163626	1.78615
GO:0033857	MF	diphosphoinositol-pentakisphosphate kinase activity	0.0243902	0.0163669	1.78603
GO:0046982	MF	protein heterodimerization activity	0.240876	0.0166283	1.77915
GO:0050135	MF	NAD(P)+ nucleosidase activity	0.338462	0.0169105	1.77184
GO:0008172	MF	S-methyltransferase activity	0.533333	0.0183851	1.73553
GO:0043169	MF	cation binding	0.5	0.0185032	1.73275
GO:0046527	MF	glucosyltransferase activity	0.27027	0.0185814	1.73092
GO:0016905	MF	myosin heavy chain kinase activity	0.0408163	0.0186272	1.72985
GO:0047259	MF	glucomannan 4-beta-mannosyltransferase activity	0.583333	0.0194125	1.71192
GO:0106292	MF	superoxide-generating NADPH oxidase activity	0.666667	0.0196379	1.7069
GO:0005464	MF	UDP-xylose transmembrane transporter activity	0.666667	0.0196379	1.7069
GO:0003998	MF	acylphosphatase activity	0.666667	0.0196379	1.7069
GO:0004105	MF	choline-phosphate cytidylyltransferase activity	0.666667	0.0196379	1.7069
GO:0005351	MF	carbohydrate:proton symporter activity	0.44	0.0196551	1.70652
GO:0008794	MF	arsenate reductase (glutaredoxin) activity	0.394737	0.0202461	1.69366
GO:0003676	MF	nucleic acid binding	0.155284	0.0215232	1.66709
GO:0008889	MF	glycerophosphodiester phosphodiesterase activity	0.333333	0.0226538	1.64486
GO:0102092	MF	5-diphosphoinositol pentakisphosphate 3-kinase activity	0.0277778	0.023227	1.63401
GO:0000827	MF	inositol-1,3,4,5,6-pentakisphosphate kinase activity	0.0277778	0.023227	1.63401
GO:0003978	MF	UDP-glucose 4-epimerase activity	0.5	0.0239137	1.62135
GO:0046905	MF	15-cis-phytoene synthase activity	1	0.0239476	1.62074
GO:0016767	MF	geranylgeranyl-diphosphate geranylgeranyltransferase activity	1	0.0239476	1.62074
GO:0016297	MF	acyl-[acyl-carrier-protein] hydrolase activity	0.5	0.0239137	1.62135
GO:0004315	MF	3-oxoacyl-[acyl-carrier-protein] synthase activity	0.5	0.0239137	1.62135
GO:0004489	MF	methylenetetrahydrofolate reductase (NAD(P)H) activity	1	0.0239476	1.62074
GO:0047769	MF	arogenate dehydratase activity	0.5	0.0239137	1.62135
GO:0044620	MF	ACP phosphopantetheine attachment site binding	0.454545	0.023997	1.61984
GO:0140414	MF	phosphopantetheine-dependent carrier activity	0.454545	0.023997	1.61984
GO:0016773	MF	phosphotransferase activity, alcohol group as acceptor	0.253906	0.0246653	1.60791
GO:0003690	MF	double-stranded DNA binding	0.146113	0.0254715	1.59395
GO:0009916	MF	alternative oxidase activity	0.538462	0.0259544	1.58579
GO:0140825	MF	lactoperoxidase activity	0.120623	0.0272528	1.56459
GO:0015193	MF	L-proline transmembrane transporter activity	0.714286	0.0273278	1.56339
GO:0003885	MF	D-arabinono-1,4-lactone oxidase activity	0.6	0.0273794	1.56258
GO:0052833	MF	inositol monophosphate 4-phosphatase activity	0.6	0.0273794	1.56258
GO:0016836	MF	hydro-lyase activity	0.6	0.0273794	1.56258
GO:0052832	MF	inositol monophosphate 3-phosphatase activity	0.6	0.0273794	1.56258
GO:0030515	MF	snoRNA binding	0.0634921	0.0274869	1.56087
GO:0004185	MF	serine-type carboxypeptidase activity	0.277372	0.0277901	1.55611
GO:0015299	MF	solute:proton antiporter activity	0.0842105	0.0285724	1.54405
GO:0016151	MF	nickel cation binding	0.473684	0.0305997	1.51428
GO:0004316	MF	3-oxoacyl-[acyl-carrier-protein] reductase (NADPH) activity	0.355556	0.0314561	1.5023
GO:0003714	MF	transcription corepressor activity	0.096	0.0324395	1.48893
GO:0008194	MF	UDP-glycosyltransferase activity	0.242623	0.0328507	1.48346
GO:0019904	MF	protein domain specific binding	0.253275	0.033257	1.47812
GO:0004445	MF	inositol-polyphosphate 5-phosphatase activity	0.387097	0.0334387	1.47575
GO:0016229	MF	steroid dehydrogenase activity	0.45	0.0347547	1.45899
GO:0005179	MF	hormone activity	0.0956522	0.0355849	1.44873
GO:0016790	MF	thiolester hydrolase activity	0.545455	0.0368939	1.43304
GO:0015369	MF	calcium:proton antiporter activity	0.545455	0.0368939	1.43304
GO:0052747	MF	sinapyl alcohol dehydrogenase activity	0.545455	0.0368939	1.43304
GO:0046983	MF	protein dimerization activity	0.156122	0.0373795	1.42737
GO:0090438	MF	camelliol C synthase activity	0.8	0.0378909	1.42147
GO:0004001	MF	adenosine kinase activity	0.8	0.0378909	1.42147
GO:0015078	MF	proton transmembrane transporter activity	0.0655738	0.0380857	1.41924
GO:0019843	MF	rRNA binding	0.124498	0.0386505	1.41284
GO:0019779	MF	Atg8 activating enzyme activity	0.625	0.0388557	1.41054
GO:0098599	MF	palmitoyl hydrolase activity	0.625	0.0388557	1.41054
GO:0015200	MF	methylammonium transmembrane transporter activity	0.625	0.0388557	1.41054
GO:0019786	MF	Atg8-specific peptidase activity	0.625	0.0388557	1.41054
GO:0004014	MF	adenosylmethionine decarboxylase activity	0.407407	0.0390815	1.40803
GO:0015450	MF	protein-transporting ATPase activity	0.428571	0.0400488	1.39741
GO:0061659	MF	ubiquitin-like protein ligase activity	0.107383	0.0402184	1.39558
GO:0003899	MF	DNA-directed 5'-3' RNA polymerase activity	0.119403	0.042585	1.37074
GO:0015267	MF	channel activity	0.275	0.0437993	1.35853
GO:0102483	MF	scopolin beta-glucosidase activity	0.297619	0.0454919	1.34207
GO:0004869	MF	cysteine-type endopeptidase inhibitor activity	0.294118	0.0467256	1.33044
GO:0045551	MF	cinnamyl-alcohol dehydrogenase activity	0.5	0.0482833	1.3162
GO:0004449	MF	isocitrate dehydrogenase (NAD+) activity	0.5	0.0482833	1.3162
GO:0048040	MF	UDP-glucuronate decarboxylase activity	0.5	0.0482833	1.3162
GO:0008186	MF	ATP-dependent activity, acting on RNA	0.333333	0.0492785	1.30734
GO:0005886	CC	plasma membrane	0.216469	1.52544e-10	9.8166
GO:0005829	CC	cytosol	0.212481	6.00643e-08	7.22138
GO:0000325	CC	plant-type vacuole	0.230937	2.44547e-05	4.61164
GO:0005737	CC	cytoplasm	0.204452	0.000121022	3.91714
GO:0099503	CC	secretory vesicle	0.264865	0.000126154	3.8991
GO:0005856	CC	cytoskeleton	0.298507	0.000255548	3.59253
GO:0080008	CC	Cul4-RING E3 ubiquitin ligase complex	0.078534	0.000491669	3.30833
GO:0019866	CC	organelle inner membrane	0.316092	0.000914375	3.03888
GO:0032588	CC	trans-Golgi network membrane	0.0169492	0.000968621	3.01385
GO:0009505	CC	plant-type cell wall	0.225564	0.00145641	2.83672
GO:0031969	CC	chloroplast membrane	0.285141	0.00146999	2.83269
GO:0009331	CC	glycerol-3-phosphate dehydrogenase complex	0.818182	0.00169095	2.77187
GO:0005798	CC	Golgi-associated vesicle	0.818182	0.00169095	2.77187
GO:0090406	CC	pollen tube	0.296482	0.00183447	2.73649
GO:0005773	CC	vacuole	0.229874	0.00199196	2.70072
GO:0012505	CC	endomembrane system	0.233446	0.00216451	2.66464
GO:0005783	CC	endoplasmic reticulum	0.212214	0.00352531	2.4528
GO:0005730	CC	nucleolus	0.146635	0.00359417	2.4444
GO:0016021	CC	integral component of membrane	0.189136	0.00498911	2.30198
GO:0012511	CC	monolayer-surrounded lipid storage body	0.383333	0.00553932	2.25654
GO:0000974	CC	Prp19 complex	0.0461538	0.0069334	2.15905
GO:0009507	CC	chloroplast	0.206104	0.00729164	2.13718
GO:0098588	CC	bounding membrane of organelle	0.233786	0.00752832	2.1233
GO:0110165	CC	cellular anatomical entity	0.0714286	0.00979205	2.00913
GO:0009570	CC	chloroplast stroma	0.225368	0.00984203	2.00692
GO:0071944	CC	cell periphery	0.245524	0.0119474	1.92273
GO:0000775	CC	chromosome, centromeric region	0.386364	0.0122944	1.91029
GO:0000275	CC	mitochondrial proton-transporting ATP synthase complex, catalytic sector F(1)	0.5	0.0125385	1.90176
GO:0005742	CC	mitochondrial outer membrane translocase complex	0.571429	0.0138336	1.85907
GO:0045177	CC	apical part of cell	0.478261	0.0143342	1.84363
GO:0031225	CC	anchored component of membrane	0.23871	0.0151025	1.82095
GO:0033179	CC	proton-transporting V-type ATPase, V0 domain	0.0825688	0.0151647	1.81917
GO:0048500	CC	signal recognition particle	0.833333	0.0182325	1.73915
GO:0005761	CC	mitochondrial ribosome	0.44	0.0196551	1.70652
GO:0005684	CC	U2-type spliceosomal complex	0.027027	0.0232302	1.63395
GO:0031226	CC	intrinsic component of plasma membrane	0.286885	0.0264617	1.57738
GO:0031224	CC	intrinsic component of membrane	0.282258	0.0279519	1.55359
GO:0022625	CC	cytosolic large ribosomal subunit	0.103448	0.0288255	1.54022
GO:0005794	CC	Golgi apparatus	0.20284	0.0289038	1.53904
GO:0005746	CC	mitochondrial respirasome	0.363636	0.0297633	1.52632
GO:0009535	CC	chloroplast thylakoid membrane	0.145743	0.0300321	1.52241
GO:0005744	CC	TIM23 mitochondrial import inner membrane translocase complex	0.355556	0.0314561	1.5023
GO:0070505	CC	pollen coat	0.416667	0.0328031	1.48409
GO:0031967	CC	organelle envelope	0.24	0.0330406	1.48095
GO:0010287	CC	plastoglobule	0.283333	0.0333088	1.47744
GO:0046930	CC	pore complex	0.45	0.0347547	1.45899
GO:0030894	CC	replisome	0.0860215	0.0378056	1.42244
GO:0097427	CC	microtubule bundle	0.8	0.0378909	1.42147
GO:0031417	CC	NatC complex	0.8	0.0378909	1.42147
GO:0030686	CC	90S preribosome	0.0588235	0.0388318	1.41081
GO:0055037	CC	recycling endosome	0.625	0.0388557	1.41054
GO:0005778	CC	peroxisomal membrane	0.0645161	0.0389146	1.40989
GO:0031984	CC	organelle subcompartment	0.214649	0.0398926	1.39911
GO:0005777	CC	peroxisome	0.213733	0.0409041	1.38823
GO:0045283	CC	fumarate reductase complex	0.470588	0.0453052	1.34385
GO:0005576	CC	extracellular region	0.2	0.0453601	1.34333
GO:0106093	CC	EDS1 disease-resistance complex	0.5	0.0482833	1.3162

## Sheet: Table S5
Table S5. Gene ontology analysis for differentially expressed genes between deficiency and sufficient boron conditions in Zhuangshuang 11 (BP:biological process; CC, cellular component; MF, molecular function)
GO.ID	Category	Term	Ratio	Pvalue	-Log10(P-value)
GO:0080051	BP	cutin transport	1	8.42197e-09	8.07459
GO:0055085	BP	transmembrane transport	0.0121884	2.98605e-07	6.5249
GO:0010222	BP	stem vascular tissue pattern formation	0.222222	8.48253e-07	6.07147
GO:0009667	BP	plastid inner membrane organization	1	7.31001e-07	6.13608
GO:0015908	BP	fatty acid transport	0.210526	1.02414e-06	5.98964
GO:0098869	BP	cellular oxidant detoxification	0.0170828	2.62973e-06	5.58009
GO:0034620	BP	cellular response to unfolded protein	0.108108	1.11714e-05	4.95189
GO:0010345	BP	suberin biosynthetic process	0.0625	1.05479e-05	4.97683
GO:0009651	BP	response to salt stress	0.011822	1.01222e-05	4.99473
GO:0046713	BP	borate transport	0.25	1.62637e-05	4.78878
GO:0033075	BP	isoquinoline alkaloid biosynthetic process	0.0930233	1.93686e-05	4.7129
GO:0051259	BP	protein complex oligomerization	0.0909091	2.1074e-05	4.67625
GO:0010588	BP	cotyledon vascular tissue pattern formation	0.0869565	2.48121e-05	4.60534
GO:0080029	BP	cellular response to boron-containing substance levels	0.1875	3.42951e-05	4.46477
GO:0090709	BP	regulation of timing of plant organ formation	1	6.63647e-05	4.17806
GO:0009408	BP	response to heat	0.0172084	8.7258e-05	4.05919
GO:0042335	BP	cuticle development	0.0597015	9.90779e-05	4.00402
GO:0042542	BP	response to hydrogen peroxide	0.0263158	0.000148431	3.82847
GO:0015700	BP	arsenite transport	0.103448	0.000169996	3.76956
GO:1901745	BP	prephenate(2-) metabolic process	0.5	0.00016518	3.78204
GO:0009809	BP	lignin biosynthetic process	0.0304878	0.000277135	3.55731
GO:0046685	BP	response to arsenic-containing substance	0.0857143	0.000284882	3.54533
GO:1902022	BP	L-lysine transport	0.333333	0.000306976	3.5129
GO:0006833	BP	water transport	0.0392157	0.000462295	3.33508
GO:0071450	BP	cellular response to oxygen radical	0.25	0.000491181	3.30876
GO:0042744	BP	hydrogen peroxide catabolic process	0.0191083	0.000779006	3.10846
GO:0061077	BP	chaperone-mediated protein folding	0.0545455	0.000991933	3.00352
GO:0051938	BP	L-glutamate import	0.166667	0.000984549	3.00676
GO:0009819	BP	drought recovery	0.0526316	0.00109468	2.96071
GO:0009269	BP	response to desiccation	0.0491803	0.00131978	2.8795
GO:0046417	BP	chorismate metabolic process	0.133333	0.00146171	2.83514
GO:0000303	BP	response to superoxide	0.125	0.00164081	2.78494
GO:0051260	BP	protein homooligomerization	0.0428571	0.00192713	2.71509
GO:0010017	BP	red or far-red light signaling pathway	0.0422535	0.00200364	2.69818
GO:0006457	BP	protein folding	0.0121951	0.00191971	2.71676
GO:0006801	BP	superoxide metabolic process	0.105263	0.00223726	2.65028
GO:0006979	BP	response to oxidative stress	0.00981354	0.002657	2.57561
GO:0050826	BP	response to freezing	0.0384615	0.0025923	2.58631
GO:0009718	BP	anthocyanin-containing compound biosynthetic process	0.0240964	0.00264663	2.57731
GO:0015783	BP	GDP-fucose transmembrane transport	0.0909091	0.00292106	2.53446
GO:0016114	BP	terpenoid biosynthetic process	0.0365854	0.00297172	2.52699
GO:0044210	BP	'de novo' CTP biosynthetic process	0.0909091	0.00292106	2.53446
GO:0009615	BP	response to virus	0.0228571	0.00318402	2.49702
GO:0009074	BP	aromatic amino acid family catabolic process	0.0869565	0.00316809	2.4992
GO:0010286	BP	heat acclimation	0.0223464	0.00344507	2.4628
GO:0043650	BP	dicarboxylic acid biosynthetic process	0.0833333	0.00342456	2.46539
GO:0080168	BP	abscisic acid transport	0.0833333	0.00342456	2.46539
GO:0051173	BP	positive regulation of nitrogen compound metabolic process	0.08	0.00369041	2.43293
GO:0019856	BP	pyrimidine nucleobase biosynthetic process	0.0833333	0.00342456	2.46539
GO:0051176	BP	positive regulation of sulfur metabolic process	0.08	0.00369041	2.43293
GO:0006869	BP	lipid transport	0.0163399	0.00410413	2.38678
GO:0072334	BP	UDP-galactose transmembrane transport	0.0714286	0.00454354	2.34261
GO:0006950	BP	response to stress	0.0153374	0.00532382	2.27378
GO:1902222	BP	erythrose 4-phosphate/phosphoenolpyruvate family amino acid catabolic process	0.0606061	0.00614692	2.21134
GO:1901182	BP	regulation of camalexin biosynthetic process	1	0.00666765	2.17603
GO:0032259	BP	methylation	0.00819672	0.00628039	2.20201
GO:0015786	BP	UDP-glucose transmembrane transport	0.0571429	0.00685032	2.16429
GO:0052322	BP	positive regulation of phytoalexin biosynthetic process	1	0.00666765	2.17603
GO:0006865	BP	amino acid transport	0.018018	0.00721786	2.14159
GO:0071456	BP	cellular response to hypoxia	0.009	0.00733434	2.13464
GO:0009624	BP	response to nematode	0.0139665	0.0077762	2.10923
GO:0042128	BP	nitrate assimilation	0.0254237	0.00793592	2.1004
GO:0048193	BP	Golgi vesicle transport	0.05	0.0087596	2.05752
GO:0006972	BP	hyperosmotic response	0.0487805	0.00916682	2.03778
GO:0009737	BP	response to abscisic acid	0.00778485	0.00900911	2.04532
GO:0006641	BP	triglyceride metabolic process	0.0465116	0.0100061	1.99973
GO:1900070	BP	negative regulation of cellular hyperosmotic salinity response	0.5	0.00998484	2.00066
GO:0009073	BP	aromatic amino acid family biosynthetic process	0.0434783	0.0113264	1.94591
GO:0006633	BP	fatty acid biosynthetic process	0.0126582	0.011481	1.94002
GO:0050821	BP	protein stabilization	0.0218978	0.0117779	1.92893
GO:0048658	BP	anther wall tapetum development	0.0416667	0.0122468	1.91198
GO:0015749	BP	monosaccharide transmembrane transport	0.0416667	0.0122468	1.91198
GO:0055088	BP	lipid homeostasis	0.0408163	0.0127189	1.89555
GO:0006558	BP	L-phenylalanine metabolic process	0.0392157	0.0136865	1.86371
GO:0099587	BP	inorganic ion import across plasma membrane	0.25	0.0165862	1.78025
GO:0034587	BP	piRNA metabolic process	0.25	0.0165862	1.78025
GO:0044272	BP	sulfur compound biosynthetic process	0.0188679	0.0173534	1.76062
GO:0001676	BP	long-chain fatty acid metabolic process	0.0344828	0.0173137	1.76161
GO:0009616	BP	RNAi-mediated antiviral immune response	0.2	0.0198704	1.70179
GO:0015860	BP	purine nucleoside transmembrane transport	0.0333333	0.0184169	1.73478
GO:0009063	BP	cellular amino acid catabolic process	0.031746	0.0201258	1.69625
GO:0010252	BP	auxin homeostasis	0.0185185	0.0182093	1.73971
GO:0071474	BP	cellular hyperosmotic response	0.2	0.0198704	1.70179
GO:0052543	BP	callose deposition in cell wall	0.0333333	0.0184169	1.73478
GO:0090279	BP	regulation of calcium ion import	0.2	0.0198704	1.70179
GO:0035279	BP	miRNA-mediated gene silencing by mRNA destabilization	0.2	0.0198704	1.70179
GO:0010249	BP	auxin conjugate metabolic process	0.2	0.0198704	1.70179
GO:1904823	BP	purine nucleobase transmembrane transport	0.0322581	0.0195491	1.70887
GO:0070918	BP	small regulatory ncRNA processing	0.2	0.0198704	1.70179
GO:0052317	BP	camalexin metabolic process	0.0307692	0.0213006	1.67161
GO:0044403	BP	biological process involved in symbiotic interaction	0.166667	0.0231436	1.63557
GO:0010450	BP	inflorescence meristem growth	0.166667	0.0231436	1.63557
GO:0048448	BP	stamen morphogenesis	0.166667	0.0231436	1.63557
GO:0009631	BP	cold acclimation	0.0165746	0.0241675	1.61677
GO:0009700	BP	indole phytoalexin biosynthetic process	0.028169	0.0249902	1.60223
GO:0006796	BP	phosphate-containing compound metabolic process	0.0159574	0.0265969	1.57517
GO:0007218	BP	neuropeptide signaling pathway	0.142857	0.026406	1.5783
GO:1990575	BP	mitochondrial L-ornithine transmembrane transport	0.142857	0.026406	1.5783
GO:0071704	BP	organic substance metabolic process	0.016129	0.0258899	1.58687
GO:0051649	BP	establishment of localization in cell	0.142857	0.026406	1.5783
GO:0048833	BP	specification of floral organ number	0.142857	0.026406	1.5783
GO:0110096	BP	cellular response to aldehyde	0.142857	0.026406	1.5783
GO:0051762	BP	sesquiterpene biosynthetic process	0.0263158	0.0282483	1.54901
GO:0042754	BP	negative regulation of circadian rhythm	0.125	0.0296575	1.52787
GO:0010150	BP	leaf senescence	0.00986193	0.0295219	1.52986
GO:0019438	BP	aromatic compound biosynthetic process	0.0115274	0.0308144	1.51125
GO:0009617	BP	response to bacterium	0.00963391	0.0321354	1.49302
GO:0080027	BP	response to herbivore	0.0240964	0.0330769	1.48048
GO:0015878	BP	biotin transport	0.111111	0.0328982	1.48283
GO:0009801	BP	cinnamic acid ester metabolic process	0.111111	0.0328982	1.48283
GO:0080026	BP	response to indolebutyric acid	0.1	0.0361282	1.44215
GO:0008652	BP	cellular amino acid biosynthetic process	0.0227273	0.0367086	1.43523
GO:1901598	BP	(-)-pinoresinol metabolic process	0.1	0.0361282	1.44215
GO:0009636	BP	response to toxic substance	0.0227273	0.0367086	1.43523
GO:1901362	BP	organic cyclic compound biosynthetic process	0.0106383	0.0393903	1.40461
GO:0007623	BP	circadian rhythm	0.0106101	0.0397079	1.40112
GO:0009611	BP	response to wounding	0.00749465	0.0399559	1.39842
GO:1901503	BP	ether biosynthetic process	0.0909091	0.0393473	1.40508
GO:0009644	BP	response to high light intensity	0.0134529	0.0406175	1.39129
GO:0006744	BP	ubiquinone biosynthetic process	0.0212766	0.041258	1.38449
GO:0010866	BP	regulation of triglyceride biosynthetic process	0.0833333	0.0425558	1.37104
GO:1904963	BP	regulation of phytol biosynthetic process	0.0833333	0.0425558	1.37104
GO:0006817	BP	phosphate ion transport	0.00891266	0.0423973	1.37266
GO:0048461	BP	flower structural organization	0.0769231	0.0457536	1.33957
GO:0032472	BP	Golgi calcium ion transport	0.0769231	0.0457536	1.33957
GO:0010589	BP	leaf proximal/distal pattern formation	0.0769231	0.0457536	1.33957
GO:0032468	BP	Golgi calcium ion homeostasis	0.0769231	0.0457536	1.33957
GO:0033306	BP	phytol metabolic process	0.0714286	0.0489407	1.31033
GO:0010928	BP	regulation of auxin mediated signaling pathway	0.0196078	0.0476325	1.3221
GO:0046189	BP	phenol-containing compound biosynthetic process	0.0714286	0.0489407	1.31033
GO:0008612	BP	peptidyl-lysine modification to peptidyl-hypusine	0.0714286	0.0489407	1.31033
GO:0009961	BP	response to 1-aminocyclopropane-1-carboxylic acid	0.0714286	0.0489407	1.31033
GO:0052318	BP	regulation of phytoalexin metabolic process	0.0714286	0.0489407	1.31033
GO:0015245	MF	fatty acid transmembrane transporter activity	0.307692	2.79641e-07	6.5534
GO:0010279	MF	indole-3-acetic acid amido synthetase activity	0.428571	4.34275e-06	5.36224
GO:0015105	MF	arsenite transmembrane transporter activity	0.272727	1.30432e-05	4.88462
GO:0015562	MF	efflux transmembrane transporter activity	0.105263	1.2315e-05	4.90957
GO:0015267	MF	channel activity	0.0408163	1.40274e-05	4.85302
GO:0046715	MF	active borate transmembrane transporter activity	0.157895	5.41013e-05	4.26679
GO:0020037	MF	heme binding	0.0107889	5.3966e-05	4.26788
GO:0051082	MF	unfolded protein binding	0.019656	8.83066e-05	4.05401
GO:0016532	MF	superoxide dismutase copper chaperone activity	0.5	0.00016518	3.78204
GO:0004666	MF	prostaglandin-endoperoxide synthase activity	0.5	0.00016518	3.78204
GO:0016688	MF	L-ascorbate peroxidase activity	0.09375	0.000222665	3.65235
GO:0005372	MF	water transmembrane transporter activity	0.0425532	0.000343249	3.46439
GO:0008289	MF	lipid binding	0.015444	0.000435136	3.36137
GO:0003723	MF	RNA binding	0.000323834	0.000633791	3.19805
GO:0140359	MF	ABC-type transporter activity	0.0192308	0.000754167	3.12253
GO:0004031	MF	aldehyde oxidase activity	0.166667	0.000984549	3.00676
GO:0045548	MF	phenylalanine ammonia-lyase activity	0.125	0.00164081	2.78494
GO:0051787	MF	misfolded protein binding	0.0454545	0.00163943	2.78531
GO:0016844	MF	strictosidine synthase activity	0.0428571	0.00192713	2.71509
GO:0003883	MF	CTP synthase activity	0.117647	0.00182981	2.73759
GO:0031072	MF	heat shock protein binding	0.0428571	0.00192713	2.71509
GO:0031625	MF	ubiquitin protein ligase binding	0.019685	0.00187739	2.72644
GO:0005515	MF	protein binding	0.00177026	0.00227244	2.64351
GO:0016701	MF	oxidoreductase activity, acting on single donors with incorporation of molecular oxygen	0.0952381	0.00268353	2.57129
GO:0022857	MF	transmembrane transporter activity	0.0110803	0.00341438	2.46669
GO:0004106	MF	chorismate mutase activity	0.08	0.00369041	2.43293
GO:0008168	MF	methyltransferase activity	0.00835655	0.00379227	2.4211
GO:0005457	MF	GDP-fucose transmembrane transporter activity	0.0769231	0.00396556	2.4017
GO:0004497	MF	monooxygenase activity	0.00978261	0.00436161	2.36035
GO:0005459	MF	UDP-galactose transmembrane transporter activity	0.0689655	0.00484624	2.3146
GO:0005460	MF	UDP-glucose transmembrane transporter activity	0.0666667	0.00515799	2.28752
GO:0016621	MF	cinnamoyl-CoA reductase activity	0.0645161	0.00547873	2.26132
GO:0005506	MF	iron ion binding	0.00878735	0.00567159	2.2463
GO:0004796	MF	thromboxane-A synthase activity	1	0.00666765	2.17603
GO:0004693	MF	cyclin-dependent protein serine/threonine kinase activity	0.0588235	0.00649425	2.18747
GO:0015085	MF	calcium ion transmembrane transporter activity	0.0588235	0.00649425	2.18747
GO:0016762	MF	xyloglucan:xyloglucosyl transferase activity	0.0265487	0.00707015	2.15057
GO:0004784	MF	superoxide dismutase activity	0.0526316	0.00797035	2.09852
GO:0046527	MF	glucosyltransferase activity	0.017316	0.00825359	2.08336
GO:0003993	MF	acid phosphatase activity	0.0247934	0.00848402	2.0714
GO:0008194	MF	UDP-glycosyltransferase activity	0.013369	0.009257	2.03353
GO:0005125	MF	cytokine activity	0.5	0.00998484	2.00066
GO:0015145	MF	monosaccharide transmembrane transporter activity	0.0416667	0.0122468	1.91198
GO:0018479	MF	benzaldehyde dehydrogenase (NAD+) activity	0.333333	0.013291	1.87644
GO:0008801	MF	beta-phosphoglucomutase activity	0.333333	0.013291	1.87644
GO:0022836	MF	gated channel activity	0.333333	0.013291	1.87644
GO:0070888	MF	E-box binding	0.333333	0.013291	1.87644
GO:0005319	MF	lipid transporter activity	0.0377358	0.014685	1.83313
GO:0030553	MF	cGMP binding	0.0377358	0.014685	1.83313
GO:0030552	MF	cAMP binding	0.0377358	0.014685	1.83313
GO:0004175	MF	endopeptidase activity	0.0201342	0.0146667	1.83367
GO:0140825	MF	lactoperoxidase activity	0.0140845	0.0163321	1.78696
GO:0016705	MF	oxidoreductase activity, acting on paired donors, with incorporation or reduction of molecular oxygen	0.00833333	0.0169168	1.77168
GO:0004303	MF	estradiol 17-beta-dehydrogenase activity	0.25	0.0165862	1.78025
GO:0005216	MF	ion channel activity	0.0357143	0.0162398	1.78942
GO:0042803	MF	protein homodimerization activity	0.00895141	0.0175671	1.7553
GO:0004721	MF	phosphoprotein phosphatase activity	0.0338983	0.0178616	1.74808
GO:0015211	MF	purine nucleoside transmembrane transporter activity	0.0333333	0.0184169	1.73478
GO:0018454	MF	acetoacetyl-CoA reductase activity	0.2	0.0198704	1.70179
GO:0004558	MF	alpha-1,4-glucosidase activity	0.2	0.0198704	1.70179
GO:0005345	MF	purine nucleobase transmembrane transporter activity	0.0322581	0.0195491	1.70887
GO:0070406	MF	glutamine binding	0.2	0.0198704	1.70179
GO:0045703	MF	ketoreductase activity	0.166667	0.0231436	1.63557
GO:0004435	MF	phosphatidylinositol phospholipase C activity	0.0289855	0.0237332	1.62464
GO:0004144	MF	diacylglycerol O-acyltransferase activity	0.027027	0.0269255	1.56984
GO:0102756	MF	very-long-chain 3-ketoacyl-CoA synthase activity	0.0266667	0.0275837	1.55935
GO:0015293	MF	symporter activity	0.0117994	0.0286637	1.54267
GO:0000064	MF	L-ornithine transmembrane transporter activity	0.111111	0.0328982	1.48283
GO:0015225	MF	biotin transmembrane transporter activity	0.111111	0.0328982	1.48283
GO:0003824	MF	catalytic activity	0.0144928	0.0338234	1.47078
GO:0008134	MF	transcription factor binding	0.1	0.0361282	1.44215
GO:0045552	MF	dihydrokaempferol 4-reductase activity	0.1	0.0361282	1.44215
GO:0003729	MF	mRNA binding	0.000905387	0.0382961	1.41685
GO:0004672	MF	protein kinase activity	0.000907441	0.0382697	1.41715
GO:0015193	MF	L-proline transmembrane transporter activity	0.0909091	0.0393473	1.40508
GO:0004768	MF	stearoyl-CoA 9-desaturase activity	0.0909091	0.0393473	1.40508
GO:0042349	MF	guiding stereospecific synthesis activity	0.0909091	0.0393473	1.40508
GO:0015200	MF	methylammonium transmembrane transporter activity	0.0833333	0.0425558	1.37104
GO:0022834	MF	ligand-gated channel activity	0.0714286	0.0489407	1.31033
GO:0102786	MF	stearoyl-[acp] desaturase activity	0.0714286	0.0489407	1.31033
GO:0045300	MF	acyl-[acyl-carrier-protein] desaturase activity	0.0714286	0.0489407	1.31033
GO:0009897	CC	external side of plasma membrane	0.666667	2.51332e-08	7.59975
GO:0016328	CC	lateral plasma membrane	0.333333	7.92237e-06	5.10114
GO:0009505	CC	plant-type cell wall	0.00928793	0.000444831	3.3518
GO:0005576	CC	extracellular region	0.00664717	0.00124523	2.90475
GO:0000323	CC	lytic vacuole	0.0714286	0.00454354	2.34261
GO:0043668	CC	exine	1	0.00666765	2.17603
GO:0005788	CC	endoplasmic reticulum lumen	0.0241935	0.00905384	2.04317
GO:0005773	CC	vacuole	0.00794913	0.0109264	1.96152
GO:0005886	CC	plasma membrane	0.00483559	0.0126944	1.89639
GO:0019898	CC	extrinsic component of membrane	0.020979	0.0131769	1.88019
GO:0031416	CC	NatB complex	0.25	0.0165862	1.78025
GO:0016021	CC	integral component of membrane	0.00389581	0.0190806	1.71941
GO:0097268	CC	cytoophidium	0.142857	0.026406	1.5783
GO:0005634	CC	nucleus	0.00257987	0.040898	1.3883

## Sheet: Table S6
Table S6. Annotation and expressions of BnaAQPs family genes in Westar 10 and Zhongshuang 11 under different boron conditions (W, Westar 10; ZS, Zhongshuang 11)
BnaAQPs family (Number)	Gene_ID	Gene_ID_Renamed	W_+B	W_-B	ZS_+B	ZS_-B
BnaNIPs (30)	BnaC07g35550D	BnaC07.NIP1;2	28.2955	16.0532	23.2886	29.5222
	BnaC01g11410D	BnaC01.NIP1;2	2.2353	0.55891	2.5723	1.90821
	BnaA03g43810D	BnaA03.NIP1;2	5.27958	6.59288	3.97853	4.79446
	BnaA01g09720D	BnaA01.NIP1;2	0.972356	1.7578	1.11438	1.35852
	BnaC04g10830D	BnaC04.NIP2;1a	0	0	0.0182284	0
	BnaC04g10820D	BnaC04.NIP2;1b	0	0	0.0481348	0
	BnaA05g09470D	BnaA05.NIP2;1a	0	0	0	0
	BnaA05g09450D	BnaA05.NIP2;1b	0	0	0	0
	BnaC08g07910D	BnaC08.NIP3;1	0	0.276604	0.072471	1.81062
	BnaA08g07040D	BnaA08.NIP3;1	0	0.0890784	0.0157257	0.0326462
	BnaA05g16550D	BnaA05.NIP3;1a	0	0.236728	0	18.4029
	BnaC05g29150D	BnaC05.NIP3;1a	0	0.0148128	0	3.09489
	BnaA05g16540D	BnaA05.NIP3;1b	0	0	0	0
	BnaC05g29140D	BnaC05.NIP3;1b	1.0312	0.802737	0.880374	1.00021
	BnaC04g34450D	BnaC04.NIP4;1a	1.38938	0.795702	1.46559	2.46283
	BnaA04g27980D	BnaA04.NIP4;1a	4.19623	2.23967	9.77706	6.81109
	BnaC04g30520D	BnaC04.NIP4;1b	0	0	0	0
	BnaA04g08310D	BnaA04.NIP4;1b	0	0	0	0
	BnaC06g42210D	BnaC06.NIP4;2	0	0	0	0
	BnaC03g28980D	BnaC03.NIP5;1	1.93155	4.39699	2.07505	3.15655
	BnaC02g29210D	BnaC02.NIP5;1	4.10339	8.05716	3.26379	8.44225
	BnaA07g16310D	BnaA07.NIP5;1	0.270397	0.127004	0.13856	0.299859
	BnaA03g24370D	BnaA03.NIP5;1	2.08816	9.52848	1.95745	4.37009
	BnaA02g22030D	BnaA02.NIP5;1	7.56997	20.7762	7.59423	16.7572
	BnaA02g36290D	BnaA02.NIP6;1c	5.70242	0.401639	4.86395	4.64439
	BnaC06g40240D	BnaC06.NIP6;1	10.5533	0.45842	13.2423	9.54763
	BnaA07g35330D	BnaA07.NIP6;1	14.5648	3.55617	16.0995	13.8384
	BnaA02g19440D	BnaA02.NIP6;1a	4.61503	4.8304	4.64993	5.19902
	BnaC05g45720D	BnaC05.NIP7;1	0.0208159	6.16652	2.86021	15.6812
	BnaA05g31180D	BnaA05.NIP7;1	0.397993	4.21891	4.83633	14.0984
BnaSIPs (12)	BnaC05g47470D	BnaC05.SIP1;1	0	25.724	0	0
	BnaA05g37440D	BnaA05.SIP1;1	64.8455	40.4675	61.8011	55.1219
	BnaC09g54320D	BnaC09.SIP1;2	0.0229366	0.57128	0.106367	0.100931
	BnaA10g16540D	BnaA10.SIP1;2	0.12526	0.674703	0.0780584	0.328618
	BnaCnng20470D	BnaCnn.SIP2;1	15.7752	18.557	14.0169	13.0179
	BnaC04g24760D	BnaC04.SIP2;1	3.29067	2.88077	3.42448	5.38391
	BnaC03g54990D	BnaC03.SIP2;1	0.0910725	0.0654142	0.322432	0.186581
	BnaA09g36250D	BnaA09.SIP2;1	0	0.0199185	0	0
	BnaA07g17050D	BnaA07.SIP2;1	16.3239	23.3101	18.1156	15.7026
	BnaA04g02840D	BnaA04.SIP2;1	10.012	0.20454	6.59754	10.9041
	BnaC08g27820D	BnaC08.SIP2;1a	0	0	0.0568646	0.0511113
	BnaC08g27810D	BnaC08.SIP2;1b	0.11253	0	0.0683896	0.0532773
BnaPIPs (53)	BnaAnng23190D	BnaAnn.PIP1;1	0.659238	1.59736	1.08548	0.552001
	BnaC08g31360D	BnaC08.PIP1;1	11.6961	15.501	16.35	14.3367
	BnaA04g00710D	BnaA04.PIP1;1	5.88172	10.583	6.44051	5.66913
	BnaA09g39170D	BnaA09.PIP1;1	0.5693	0.0489288	1.07304	1.37885
	BnaC04g04640D	BnaC04.PIP1;2a	175.119	192.308	186.984	212.119
	BnaC04g50590D	BnaC04.PIP1;2b	144.259	189.198	161.378	151.747
	BnaC03g25510D	BnaC03.PIP1;2	41.7308	44.7172	54.1476	56.6955
	BnaA05g05230D	BnaA05.PIP1;2a	106.907	192.787	119.164	127.783
	BnaA04g26560D	BnaA04.PIP1;2	163.951	242.1	214.524	210.33
	BnaA03g21210D	BnaA03.PIP1;2	28.6566	44.9016	29.0376	29.1249
	BnaA08g30940D	BnaA08.PIP1;2	0	0	0	0
	BnaC02g47240D	BnaC02.PIP1;2	0	0	0	0
	BnaA05g10080D	BnaA05.PIP1;2b	0	0	0	0
	BnaAnng32820D	BnaAnn.PIP1;2a	0	0	0	0
	BnaA09g36840D	BnaA09.PIP1;2	0	0	0	0
	BnaAnng23200D	BnaAnn,PIP1;2b	0	0	0	0
	BnaA10g00360D	BnaA10.PIP1;4	35.3756	19.9949	38.9175	33.2201
	BnaCnng08780D	BnaCnn.PIP1;4	3.49851	6.17112	2.73238	3.49006
	BnaC05g00440D	BnaC05.PIP1;4	33.1012	58.1808	36.6671	34.5571
	BnaCnng02360D	BnaCnn.PIP1;4	0	168.04	0.040341	0
	BnaC03g32130D	BnaC03.PIP1;4	28.2915	37.4708	24.9848	22.3884
	BnaA09g51960D	BnaA09.PIP1;4	185.779	170.092	188.432	191.249
	BnaA03g27130D	BnaA03.PIP1;4	54.5559	65.5734	53.7271	49.8055
	BnaC07g38190D	BnaC07.PIP1;5	24.3539	2.95317	22.9624	43.3962
	BnaA03g45950D	BnaA03.PIP1;5	43.4615	4.6256	45.6233	71.7286
	BnaCnng31040D	BnaCnn.PIP2;1	4.34506	2.43409	5.44771	7.27539
	BnaC06g14590D	BnaC06.PIP2;1	0.151121	0.289078	0.344933	0.287509
	BnaA09g33720D	BnaA09.PIP2;1	9.82415	15.0245	13.3296	16.8693
	BnaA07g02320D	BnaA07.PIP2;1	0	0.0437463	0	0
	BnaC04g08100D	BnaC04.PIP2;2a	11.8766	7.49494	10.9939	13.2686
	BnaC03g72010D	BnaC03.PIP2;2a	5.50753	0.854348	4.3642	4.89349
	BnaA05g07290D	BnaA05.PIP2;2a	0.31503	1.17821	0.635819	0.681635
	BnaA03g17020D	BnaA03.PIP2;2a	1.75766	3.22731	1.5705	3.15705
	BnaC03g20550D	BnaC03.PIP2;2b	0.339649	0.0641213	0.260907	0.687324
	BnaC04g08090D	BnaC04.PIP2;2b	13.8176	29.7102	19.0704	24.4544
	BnaA05g07300D	BnaA05.PIP2;2b	4.24173	6.66495	5.29671	7.54092
	BnaA03g17030D	BnaA03.PIP2;2b	0.267705	1.19534	0.314659	0.316125
	BnaC03g11160D	BnaC03.PIP2;4	0.301584	0.0442984	0.416377	0.590461
	BnaA10g13480D	BnaA10.PIP2;4	1.84367	2.95255	1.50223	1.56021
	BnaA03g08820D	BnaA03.PIP2;4	0.264806	0.219033	0.245501	0.183321
	BnaA02g06180D	BnaA02.PIP2;4	0	0	0	0
	BnaC09g53920D	BnaC09.PIP2;4	1.5914	0.24634	1.67627	1.48063
	BnaC08g25570D	BnaC08.PIP2;5	8.82577	25.2578	12.8641	12.5823
	BnaC06g15450D	BnaC06.PIP2;5	2.5332	11.4417	3.12414	4.50826
	BnaA09g34600D	BnaA09.PIP2;5	11.0694	11.0299	10.2793	9.89218
	BnaA07g16510D	BnaA07.PIP2;5	25.7928	35.3892	27.1337	30.7251
	BnaC03g72010D	BnaC03.PIP2;6	5.50753	0.854348	4.3642	4.89349
	BnaA03g18300D	BnaA03.PIP2;6	26.2454	20.3284	26.6888	25.4426
	BnaAnng11630D	BnaAnn.PIP2;7	84.5794	201.235	91.3577	96.394
	BnaC07g45370D	BnaC07.PIP2;7	7.11157	14.2115	7.12538	5.75556
	BnaC03g65520D	BnaC03.PIP2;7	233.665	314.182	305.411	300.765
	BnaC01g03410D	BnaC01.PIP2;7	67.901	80.7405	57.4255	61.9918
	BnaA08g10860D	BnaA08.PIP2;7	285.773	437.581	327.15	365.213
BnaTIPs (37)	BnaCnng24720D	BnaCnn.TIP1;1	109.824	128.027	118.099	139.784
	BnaAnng24130D	BnaAnn.TIP1;1a	5.02279	96.8329	9.43099	9.39337
	BnaAnng22640D	BnaAnn.TIP1;1b	96.0782	109.683	120.894	141.998
	BnaC07g23630D	BnaC07.TIP1;2	37.7419	69.6881	35.7862	50.7512
	BnaC02g36210D	BnaC02.TIP1;2	312.511	617.963	340.875	399.791
	BnaA06g32840D	BnaA06.TIP1;2	55.9236	108.403	62.5244	73.9178
	BnaA02g28130D	BnaA02.TIP1;2	177.589	490.916	220.454	270.182
	BnaCnng01570D	BnaCnn.TIP1;3	1.57177	0.787903	5.37877	3.0637
	BnaA09g51590D	BnaA09.TIP1;3	26.3402	2.6686	43.0191	33.8371
	BnaC02g27930D	BnaC02.TIP1;3	3.77534	0.198145	3.23776	5.39371
	BnaC01g44580D	BnaC01.TIP2;1	50.7575	8.14808	65.3606	71.4669
	BnaC06g05270D	BnaC06.TIP2;1	0.0671191	0	0	0
	BnaC05g37160D	BnaC05.TIP2;1	20.8058	49.538	26.1699	22.5903
	BnaC03g39560D	BnaC03.TIP2;1	6.3235	38.9807	5.01135	17.6445
	BnaA05g23460D	BnaA05.TIP2;1	64.3588	154.263	70.7934	79.0469
	BnaA03g34110D	BnaA03.TIP2;1	13.9039	22.817	14.4454	10.6539
	BnaA01g28120D	BnaA01.TIP2;1	0.570802	38.6166	1.12608	0.556716
	BnaC01g41690D	BnaC01.TIP2;2	1.47215	2.17586	7.31293	5.26193
	BnaA01g35340D	BnaA01.TIP2;2	0.306904	0.4036	0.950841	1.71838
	BnaC02g46870D	BnaC02.TIP2;3	0.0679214	0	0	0
	BnaA06g40020D	BnaA06.TIP2;3	0	0	0	0
	BnaC07g20220D	BnaC07.TIP2;3	0.0222084	0	0	0
	BnaA02g25440D	BnaA02.TIP2;3	0	0	0.0654725	0
	BnaCnng50290D	BnaCnn.TIP3;1	0	0	0	0
	BnaC06g34100D	BnaC06.TIP3;1a	0.153334	0.0217328	0.129236	0.149076
	BnaC06g23750D	BnaC06.TIP3;1b	0	0	0	0.0176776
	BnaA07g30640D	BnaA07.TIP3;1a	0	0.0204656	0	0
	BnaA07g22790D	BnaA07.TIP3;1b	0	0.0217328	0	0
	BnaA02g16380D	BnaA02.TIP3;1	0	0	0.0783752	0
	BnaC08g37510D	BnaC08.TIP3;2	0	0	0.0174273	0.0557135
	BnaC05g13770D	BnaC05.TIP3;2	0	0.0780731	0	0.107449
	BnaA09g44820D	BnaA09.TIP3;2	0.0570212	0	0	0.0361789
	BnaA06g12030D	BnaA06.TIP3;2	0	0	0.0348547	0.0200784
	BnaC04g38040D	BnaC04;TIP4;1	16.874	28.3489	22.4532	17.3255
	BnaA04g15110D	BnaA04.TIP4;1	19.1235	25.5792	24.4746	14.7349
	BnaCnng15220D	BnaCnn.TIP5;1	6.71545	4.53077	13.7353	17.904
	BnaA06g17390D	BnaA06.TIP5;1	6.63529	4.2585	13.2885	18.3108

## Sheet: Table S7
Table S7. Normalized FPKM values of differential expression genes in BnaAQPs family genes in Westar 10 and Zhongshuang 11 under different boron conditions (W, Westar 10; ZS, Zhongshuang 11)
Gene_ID	Gene_ID_Renamed	W_+B	W_-B	ZS_+B	ZS_-B
BnaC01g11410D	BnaC01.NIP1;2	0.47	-1.43	0.85	0.1
BnaC08g07910D	BnaC08.NIP3;1	-0.63	-0.31	-0.55	1.49
BnaC03g28980D	BnaC03.NIP5;1	-0.84	1.32	-0.71	0.23
BnaA03g24370D	BnaA03.NIP5;1	-0.68	1.42	-0.71	-0.03
BnaA02g22030D	BnaA02.NIP5;1	-0.84	1.14	-0.84	0.54
BnaA02g36290D	BnaA02.NIP6;1c	0.76	-1.47	0.4	0.31
BnaC06g40240D	BnaC06.NIP6;1	0.38	-1.44	0.86	0.2
BnaA07g35330D	BnaA07.NIP6;1	0.45	-1.48	0.71	0.32
BnaC05g45720D	BnaC05.NIP7;1	-0.9	0	-0.49	1.39
BnaC05g47470D	BnaC05.SIP1;1	-0.5	1.5	-0.5	-0.5
BnaC09g54320D	BnaA04.SIP2;1	0.64	-1.39	-0.07	0.82
BnaA04g02840D	BnaA09.PIP1;1	-0.34	-1.23	0.52	1.05
BnaA09g39170D	BnaCnn.PIP1;4	0.5	1.5	-0.5	-0.5
BnaCnng02360D	BnaC07.PIP1;5	0.06	-1.24	-0.03	1.21
BnaC07g38190D	BnaA03.PIP1;5	0.08	-1.33	0.15	1.1
BnaA03g45950D	BnaC03.PIP2;2a	0.77	-1.46	0.22	0.47
BnaC03g72010D	BnaC04.PIP2;2b	-1.16	1.16	-0.39	0.39
BnaC04g08090D	BnaA03.PIP2;2b	-0.57	1.5	-0.47	-0.46
BnaA03g17030D	BnaC09.PIP2;4	0.51	-1.49	0.64	0.34
BnaC09g53920D	BnaC08.PIP2;5	-0.85	1.45	-0.28	-0.32
BnaC08g25570D	BnaC06.PIP2;5	-0.7	1.47	-0.55	-0.22
BnaC06g15450D	BnaC03.PIP2;6	0.77	-1.46	0.22	0.47
BnaC03g72010D	BnaAnn.PIP2;7	-0.61	1.49	-0.49	-0.4
BnaAnng11630D	BnaAnn.TIP1;1a	-0.57	1.5	-0.47	-0.47
BnaA02g28130D	BnaA02.TIP1;2	-0.81	1.44	-0.5	-0.14
BnaA09g51590D	BnaA09.TIP1;3	-0.01	-1.38	0.96	0.43
BnaC02g27930D	BnaC02.TIP1;3	0.29	-1.36	0.04	1.03
BnaC01g44580D	BnaC01.TIP2;1	0.06	-1.43	0.58	0.79
BnaC05g37160D	BnaC05.TIP2;1	-0.67	1.48	-0.27	-0.54
BnaC03g39560D	BnaC03.TIP2;1	-0.68	1.4	-0.76	0.04
BnaA05g23460D	BnaA05.TIP2;1	-0.66	1.48	-0.51	-0.31
BnaA01g28120D	BnaA01.TIP2;1	-0.51	1.5	-0.48	-0.51

## Sheet: Table S8
Table S8. Annotation and expressions of BnaBORs family genes in Westar 10 and Zhongshuang 11 under different boron conditions (W, Westar 10; ZS, Zhongshuang 11)
Gene_ID	Gene_ID_Renamed	W_+B	W_-B	ZS_+B	ZS_-B
BnaC03g72490D	BnaC03.BOR1	15.4059	12.8409	13.6832	12.1707
BnaC04g51480D	BnaC04.BOR1a	17.6364	19.0711	17.6409	18.0497
BnaC04g00350D	BnaC04.BOR1b	6.36578	7.54107	5.90258	5.77439
BnaA05g00740D	BnaA05.BOR1	2.77348	2.70189	3.04746	2.90304
BnaA04g26910D	BnaA04.BOR1	10.2515	12.1405	15.1263	17.3781
BnaA03g21650D	BnaA03.BOR1	4.51452	5.9319	4.31331	5.27569
BnaC04g21390D	BnaC04.BOR2	28.9277	29.6513	51.8093	35.4376
BnaAnng31830D	BnaAnn.BOR2	33.4155	28.9759	119.831	96.7784
BnaC03g34730D	BnaC03.BOR3	13.8663	13.898	11.4107	11.7785
BnaA03g29440D	BnaA03.BOR3	4.26009	5.74061	3.59607	3.11295
BnaCnng08280D	BnaCnn.BOR4	0.119991	0.0237467	0.0532408	0.115595
BnaA02g35930D	BnaA02.BOR4a	0.131442	0.0761122	0.0996427	0.179031
BnaC05g11780D	BnaC05.BOR4	0.640744	0.413233	0.456674	0.841912
BnaA02g16980D	BnaA02.BOR4b	0	0.0101945	0.0129351	0.00907859
BnaA06g10160D	BnaA06.BOR4	3.33831	3.23818	2.78399	3.68744
BnaA06g27700D	BnaA06.BOR6	0.114949	0	0.0934978	0.216892
BnaC07g29340D	BnaC07.BOR6	0.0487828	0	0.123649	0.0782723
BnaC01g06010D	BnaC01.BOR7	1.82342	0.522285	2.65326	2.18433
BnaA01g04520D	BnaA01.BOR7	10.5761	5.95811	10.5831	10.1763
BnaC07g43840D	BnaC07.BOR7	0.454714	0.00822335	0.727061	0.453295
BnaA03g52100D	BnaA03.BOR7	1.76408	0.280569	2.70335	1.99758

## Sheet: Table S9
Table S9. Summary of hormone biosynthetic, catabolism, and signal genes.
Hormone	Type	Gene ID	Ath Gene	Ath Name	Description
ABA	Biosynthetic	BnaC05g12650D	AT1G16540	ABA3	Molybdenum cofactor sulfurase OS=Arabidopsis thaliana GN=ABA3 PE=1 SV=1
ABA	Biosynthetic	BnaA06g38330D	AT1G16540	ABA3	Molybdenum cofactor sulfurase OS=Arabidopsis thaliana GN=ABA3 PE=1 SV=1
ABA	Biosynthetic	BnaCnng38510D	AT1G30100	NCED5	Probable 9-cis-epoxycarotenoid dioxygenase NCED5, chloroplastic OS=Arabidopsis thaliana GN=NCED5 PE=1 SV=1
ABA	Biosynthetic	BnaA09g26450D	AT1G30100	NCED5	Probable 9-cis-epoxycarotenoid dioxygenase NCED5, chloroplastic OS=Arabidopsis thaliana GN=NCED5 PE=1 SV=1
ABA	Biosynthetic	BnaC06g41140D	AT1G52340	ABA2	Xanthoxin dehydrogenase OS=Arabidopsis thaliana GN=ABA2 PE=1 SV=1
ABA	Biosynthetic	BnaA06g01590D	AT1G52340	ABA2	Xanthoxin dehydrogenase OS=Arabidopsis thaliana GN=ABA2 PE=1 SV=1
ABA	Biosynthetic	BnaC03g69290D	AT1G52340	ABA2	Xanthoxin dehydrogenase OS=Arabidopsis thaliana GN=ABA2 PE=1 SV=1
ABA	Biosynthetic	BnaA08g01500D	AT1G52340	ABA2	Xanthoxin dehydrogenase OS=Arabidopsis thaliana GN=ABA2 PE=1 SV=1
ABA	Biosynthetic	BnaCnng76260D	AT1G65690	--	Protein YLS9 OS=Arabidopsis thaliana GN=YLS9 PE=2 SV=1
ABA	Biosynthetic	BnaA02g12230D	AT1G65690	--	Protein YLS9 OS=Arabidopsis thaliana GN=YLS9 PE=2 SV=1
ABA	Biosynthetic	BnaC06g14000D	AT1G65690	--	Protein YLS9 OS=Arabidopsis thaliana GN=YLS9 PE=2 SV=1
ABA	Biosynthetic	BnaA02g12820D	AT1G67080	ABA4	--
ABA	Biosynthetic	BnaC02g17160D	AT1G67080	ABA4	--
ABA	Biosynthetic	BnaC06g38870D	AT1G78390	NCED9	9-cis-epoxycarotenoid dioxygenase NCED9, chloroplastic OS=Arabidopsis thaliana GN=NCED9 PE=2 SV=1
ABA	Biosynthetic	BnaA07g39250D	AT1G78390	NCED9	9-cis-epoxycarotenoid dioxygenase NCED9, chloroplastic OS=Arabidopsis thaliana GN=NCED9 PE=2 SV=1
ABA	Biosynthetic	BnaCnng00510D	AT2G04240	XERICO	Probable E3 ubiquitin-protein ligase XERICO OS=Arabidopsis thaliana GN=XERICO PE=1 SV=1
ABA	Biosynthetic	BnaA07g04670D	AT2G04240	XERICO	Probable E3 ubiquitin-protein ligase XERICO OS=Arabidopsis thaliana GN=XERICO PE=1 SV=1
ABA	Biosynthetic	BnaC03g44440D	AT2G04240	XERICO	Probable E3 ubiquitin-protein ligase XERICO OS=Arabidopsis thaliana GN=XERICO PE=1 SV=1
ABA	Biosynthetic	BnaA05g15160D	AT2G04240	XERICO	Probable E3 ubiquitin-protein ligase XERICO OS=Arabidopsis thaliana GN=XERICO PE=1 SV=1
ABA	Biosynthetic	BnaA03g57680D	AT2G04240	XERICO	Probable E3 ubiquitin-protein ligase XERICO OS=Arabidopsis thaliana GN=XERICO PE=1 SV=1
ABA	Biosynthetic	BnaAnng14580D	AT2G27150	AAO3	Abscisic-aldehyde oxidase OS=Arabidopsis thaliana GN=AAO3 PE=1 SV=1
ABA	Biosynthetic	BnaC04g38650D	AT2G27150	AAO3	Abscisic-aldehyde oxidase OS=Arabidopsis thaliana GN=AAO3 PE=1 SV=1
ABA	Biosynthetic	BnaA04g15640D	AT2G27150	AAO3	Abscisic-aldehyde oxidase OS=Arabidopsis thaliana GN=AAO3 PE=1 SV=1
ABA	Biosynthetic	BnaCnng32090D	AT3G14440	NCED3	9-cis-epoxycarotenoid dioxygenase NCED3, chloroplastic OS=Arabidopsis thaliana GN=NCED3 PE=2 SV=1
ABA	Biosynthetic	BnaCnng32080D	AT3G14440	NCED3	9-cis-epoxycarotenoid dioxygenase NCED3, chloroplastic OS=Arabidopsis thaliana GN=NCED3 PE=2 SV=1
ABA	Biosynthetic	BnaC01g36910D	AT3G14440	NCED3	9-cis-epoxycarotenoid dioxygenase NCED3, chloroplastic OS=Arabidopsis thaliana GN=NCED3 PE=2 SV=1
ABA	Biosynthetic	BnaA01g29390D	AT3G14440	NCED3	9-cis-epoxycarotenoid dioxygenase NCED3, chloroplastic OS=Arabidopsis thaliana GN=NCED3 PE=2 SV=1
ABA	Biosynthetic	BnaC05g39200D	AT3G14440	NCED3	9-cis-epoxycarotenoid dioxygenase NCED3, chloroplastic OS=Arabidopsis thaliana GN=NCED3 PE=2 SV=1
ABA	Biosynthetic	BnaA05g25030D	AT3G14440	NCED3	9-cis-epoxycarotenoid dioxygenase NCED3, chloroplastic OS=Arabidopsis thaliana GN=NCED3 PE=2 SV=1
ABA	Biosynthetic	BnaA03g33390D	AT3G14440	NCED3	9-cis-epoxycarotenoid dioxygenase NCED3, chloroplastic OS=Arabidopsis thaliana GN=NCED3 PE=2 SV=1
ABA	Biosynthetic	BnaA03g33400D	AT3G14440	NCED3	9-cis-epoxycarotenoid dioxygenase NCED3, chloroplastic OS=Arabidopsis thaliana GN=NCED3 PE=2 SV=1
ABA	Biosynthetic	BnaC05g39180D	AT3G14440	NCED3	9-cis-epoxycarotenoid dioxygenase NCED3, chloroplastic OS=Arabidopsis thaliana GN=NCED3 PE=2 SV=1
ABA	Biosynthetic	BnaC05g39190D	AT3G14440	NCED3	9-cis-epoxycarotenoid dioxygenase NCED3, chloroplastic OS=Arabidopsis thaliana GN=NCED3 PE=2 SV=1
ABA	Biosynthetic	BnaC07g07580D	AT3G24220	NCED6	9-cis-epoxycarotenoid dioxygenase NCED6, chloroplastic OS=Arabidopsis thaliana GN=NCED6 PE=2 SV=1
ABA	Biosynthetic	BnaA07g06050D	AT3G24220	NCED6	9-cis-epoxycarotenoid dioxygenase NCED6, chloroplastic OS=Arabidopsis thaliana GN=NCED6 PE=2 SV=1
ABA	Biosynthetic	BnaC01g30750D	AT3G26744	SCRM	Transcription factor ICE1 OS=Arabidopsis thaliana GN=SCRM PE=1 SV=1
ABA	Biosynthetic	BnaC02g36310D	AT3G26744	SCRM	Transcription factor ICE1 OS=Arabidopsis thaliana GN=SCRM PE=1 SV=1
ABA	Biosynthetic	BnaA02g28220D	AT3G26744	SCRM	Transcription factor ICE1 OS=Arabidopsis thaliana GN=SCRM PE=1 SV=1
ABA	Biosynthetic	BnaA03g52850D	AT3G26744	SCRM	Transcription factor ICE1 OS=Arabidopsis thaliana GN=SCRM PE=1 SV=1
ABA	Biosynthetic	BnaC05g10730D	AT3G26744	SCRM	Transcription factor ICE1 OS=Arabidopsis thaliana GN=SCRM PE=1 SV=1
ABA	Biosynthetic	BnaC09g24550D	AT3G26744	SCRM	Transcription factor ICE1 OS=Arabidopsis thaliana GN=SCRM PE=1 SV=1
ABA	Biosynthetic	BnaC06g43220D	AT3G26744	SCRM	Transcription factor ICE1 OS=Arabidopsis thaliana GN=SCRM PE=1 SV=1
ABA	Biosynthetic	BnaA06g32660D	AT3G26790	FUS3	B3 domain-containing transcription factor FUS3 OS=Arabidopsis thaliana GN=FUS3 PE=2 SV=2
ABA	Biosynthetic	BnaC07g48930D	AT3G26790	FUS3	B3 domain-containing transcription factor FUS3 OS=Arabidopsis thaliana GN=FUS3 PE=2 SV=2
ABA	Biosynthetic	BnaC02g36350D	AT3G26790	FUS3	B3 domain-containing transcription factor FUS3 OS=Arabidopsis thaliana GN=FUS3 PE=2 SV=2
ABA	Biosynthetic	BnaA02g28280D	AT3G26790	FUS3	B3 domain-containing transcription factor FUS3 OS=Arabidopsis thaliana GN=FUS3 PE=2 SV=2
ABA	Biosynthetic	BnaC02g37360D	AT3G28455	CLE25	CLAVATA3/ESR (CLE)-related protein 25 OS=Arabidopsis thaliana GN=CLE25 PE=2 SV=1
ABA	Biosynthetic	BnaA02g29310D	AT3G28455	CLE25	CLAVATA3/ESR (CLE)-related protein 25 OS=Arabidopsis thaliana GN=CLE25 PE=2 SV=1
ABA	Biosynthetic	BnaC09g01690D	AT3G28455	CLE25	CLAVATA3/ESR (CLE)-related protein 25 OS=Arabidopsis thaliana GN=CLE25 PE=2 SV=1
ABA	Biosynthetic	BnaC07g25100D	AT3G28455	CLE25	CLAVATA3/ESR (CLE)-related protein 25 OS=Arabidopsis thaliana GN=CLE25 PE=2 SV=1
ABA	Biosynthetic	BnaAnng18680D	AT3G28455	CLE25	CLAVATA3/ESR (CLE)-related protein 25 OS=Arabidopsis thaliana GN=CLE25 PE=2 SV=1
ABA	Biosynthetic	BnaA06g31490D	AT3G28455	CLE25	CLAVATA3/ESR (CLE)-related protein 25 OS=Arabidopsis thaliana GN=CLE25 PE=2 SV=1
ABA	Biosynthetic	BnaA03g58230D	AT4G18350	NCED2	9-cis-epoxycarotenoid dioxygenase NCED2, chloroplastic OS=Arabidopsis thaliana GN=NCED2 PE=2 SV=1
ABA	Biosynthetic	BnaC07g35240D	AT4G18350	NCED2	9-cis-epoxycarotenoid dioxygenase NCED2, chloroplastic OS=Arabidopsis thaliana GN=NCED2 PE=2 SV=1
ABA	Biosynthetic	BnaA01g09090D	AT4G18350	NCED2	9-cis-epoxycarotenoid dioxygenase NCED2, chloroplastic OS=Arabidopsis thaliana GN=NCED2 PE=2 SV=1
ABA	Biosynthetic	BnaC01g10770D	AT4G18350	NCED2	9-cis-epoxycarotenoid dioxygenase NCED2, chloroplastic OS=Arabidopsis thaliana GN=NCED2 PE=2 SV=1
ABA	Biosynthetic	BnaC07g50180D	AT4G18780	CESA8	Cellulose synthase A catalytic subunit 8 [UDP-forming] OS=Arabidopsis thaliana GN=CESA8 PE=1 SV=1
ABA	Biosynthetic	BnaA03g58390D	AT4G18780	CESA8	Cellulose synthase A catalytic subunit 8 [UDP-forming] OS=Arabidopsis thaliana GN=CESA8 PE=1 SV=1
ABA	Biosynthetic	BnaA04g13710D	AT4G18780	CESA8	Cellulose synthase A catalytic subunit 8 [UDP-forming] OS=Arabidopsis thaliana GN=CESA8 PE=1 SV=1
ABA	Biosynthetic	BnaA05g11750D	AT4G18780	CESA8	Cellulose synthase A catalytic subunit 8 [UDP-forming] OS=Arabidopsis thaliana GN=CESA8 PE=1 SV=1
ABA	Biosynthetic	BnaC02g44340D	AT4G18780	CESA8	Cellulose synthase A catalytic subunit 8 [UDP-forming] OS=Arabidopsis thaliana GN=CESA8 PE=1 SV=1
ABA	Biosynthetic	BnaC03g01730D	AT5G04760	--	Transcription factor DIVARICATA OS=Antirrhinum majus GN=DIVARICATA PE=2 SV=1
ABA	Biosynthetic	BnaA03g01420D	AT5G04760	--	Transcription factor DIVARICATA OS=Antirrhinum majus GN=DIVARICATA PE=2 SV=1
ABA	Biosynthetic	BnaC02g02590D	AT5G04760	--	Transcription factor DIVARICATA OS=Antirrhinum majus GN=DIVARICATA PE=2 SV=1
ABA	Biosynthetic	BnaAnng01040D	AT5G04760	--	Transcription factor DIVARICATA OS=Antirrhinum majus GN=DIVARICATA PE=2 SV=1
ABA	Biosynthetic	BnaA05g28230D	AT5G04760	--	Transcription factor DIVARICATA OS=Antirrhinum majus GN=DIVARICATA PE=2 SV=1
ABA	Biosynthetic	BnaA10g25530D	AT5G04760	--	Transcription factor DIVARICATA OS=Antirrhinum majus GN=DIVARICATA PE=2 SV=1
ABA	Biosynthetic	BnaA03g55780D	AT5G08520	--	Transcription factor DIVARICATA OS=Antirrhinum majus GN=DIVARICATA PE=2 SV=1
ABA	Biosynthetic	BnaC09g47470D	AT5G08520	--	Transcription factor DIVARICATA OS=Antirrhinum majus GN=DIVARICATA PE=2 SV=1
ABA	Biosynthetic	BnaC02g01090D	AT5G08520	--	Transcription factor DIVARICATA OS=Antirrhinum majus GN=DIVARICATA PE=2 SV=1
ABA	Biosynthetic	BnaA10g22930D	AT5G08520	--	Transcription factor DIVARICATA OS=Antirrhinum majus GN=DIVARICATA PE=2 SV=1
ABA	Biosynthetic	BnaAnng06040D	AT5G08520	--	Transcription factor DIVARICATA OS=Antirrhinum majus GN=DIVARICATA PE=2 SV=1
ABA	Biosynthetic	BnaC09g36910D	AT5G20960	AAO1	Indole-3-acetaldehyde oxidase OS=Arabidopsis thaliana GN=AAO1 PE=1 SV=2
ABA	Biosynthetic	BnaA10g14600D	AT5G20960	AAO1	Indole-3-acetaldehyde oxidase OS=Arabidopsis thaliana GN=AAO1 PE=1 SV=2
ABA	Biosynthetic	BnaA02g05170D	AT5G20960	AAO1	Indole-3-acetaldehyde oxidase OS=Arabidopsis thaliana GN=AAO1 PE=1 SV=2
ABA	Biosynthetic	BnaAnng33020D	AT5G20960	AAO1	Indole-3-acetaldehyde oxidase OS=Arabidopsis thaliana GN=AAO1 PE=1 SV=2
ABA	Biosynthetic	BnaUnng02510D	AT5G20960	AAO1	Indole-3-acetaldehyde oxidase OS=Arabidopsis thaliana GN=AAO1 PE=1 SV=2
ABA	Biosynthetic	BnaA02g33410D	AT5G62470	MYB96	Myb-related protein 306 OS=Antirrhinum majus GN=MYB306 PE=2 SV=1
ABA	Biosynthetic	BnaA06g21900D	AT5G62470	MYB96	Myb-related protein 306 OS=Antirrhinum majus GN=MYB306 PE=2 SV=1
ABA	Biosynthetic	BnaA09g06090D	AT5G62470	MYB96	Myb-related protein 306 OS=Antirrhinum majus GN=MYB306 PE=2 SV=1
ABA	Biosynthetic	BnaCnng62710D	AT5G62470	MYB96	Myb-related protein 306 OS=Antirrhinum majus GN=MYB306 PE=2 SV=1
ABA	Biosynthetic	BnaC09g07550D	AT5G67030	ZEP	Zeaxanthin epoxidase, chloroplastic OS=Arabidopsis thaliana GN=ZEP PE=1 SV=1
ABA	Biosynthetic	BnaC07g16350D	AT5G67030	ZEP	Zeaxanthin epoxidase, chloroplastic OS=Arabidopsis thaliana GN=ZEP PE=1 SV=1
ABA	Biosynthetic	BnaA07g12170D	AT5G67030	ZEP	Zeaxanthin epoxidase, chloroplastic OS=Arabidopsis thaliana GN=ZEP PE=1 SV=1
ABA	Biosynthetic	BnaA09g07610D	AT5G67030	ZEP	Zeaxanthin epoxidase, chloroplastic OS=Arabidopsis thaliana GN=ZEP PE=1 SV=1
ABA	Biosynthetic	BnaC08g48380D	AT5G67030	ZEP	Zeaxanthin epoxidase, chloroplastic OS=Arabidopsis thaliana GN=ZEP PE=1 SV=1
ABA	Catabolism	BnaC05g05040D	AT1G07240	UGT71C5	UDP-glycosyltransferase 71C5 OS=Arabidopsis thaliana GN=UGT71C5 PE=2 SV=1
ABA	Catabolism	BnaA10g04700D	AT1G07240	UGT71C5	UDP-glycosyltransferase 71C5 OS=Arabidopsis thaliana GN=UGT71C5 PE=2 SV=1
ABA	Catabolism	BnaCnng00510D	AT2G04240	XERICO	Probable E3 ubiquitin-protein ligase XERICO OS=Arabidopsis thaliana GN=XERICO PE=1 SV=1
ABA	Catabolism	BnaA07g04670D	AT2G04240	XERICO	Probable E3 ubiquitin-protein ligase XERICO OS=Arabidopsis thaliana GN=XERICO PE=1 SV=1
ABA	Catabolism	BnaC03g44440D	AT2G04240	XERICO	Probable E3 ubiquitin-protein ligase XERICO OS=Arabidopsis thaliana GN=XERICO PE=1 SV=1
ABA	Catabolism	BnaA05g15160D	AT2G04240	XERICO	Probable E3 ubiquitin-protein ligase XERICO OS=Arabidopsis thaliana GN=XERICO PE=1 SV=1
ABA	Catabolism	BnaA03g57680D	AT2G04240	XERICO	Probable E3 ubiquitin-protein ligase XERICO OS=Arabidopsis thaliana GN=XERICO PE=1 SV=1
ABA	Catabolism	BnaA05g22950D	AT2G18790	PHYB	Phytochrome B OS=Arabidopsis thaliana GN=PHYB PE=1 SV=1
ABA	Catabolism	BnaC05g36390D	AT2G18790	PHYB	Phytochrome B OS=Arabidopsis thaliana GN=PHYB PE=1 SV=1
ABA	Catabolism	BnaC03g39830D	AT2G18790	PHYB	Phytochrome B OS=Arabidopsis thaliana GN=PHYB PE=1 SV=1
ABA	Catabolism	BnaA03g34390D	AT2G18790	PHYB	Phytochrome B OS=Arabidopsis thaliana GN=PHYB PE=1 SV=1
ABA	Catabolism	BnaC04g40260D	AT2G29090	CYP707A2	Abscisic acid 8'-hydroxylase 2 OS=Arabidopsis thaliana GN=CYP707A2 PE=2 SV=1
ABA	Catabolism	BnaC04g15310D	AT2G29090	CYP707A2	Abscisic acid 8'-hydroxylase 2 OS=Arabidopsis thaliana GN=CYP707A2 PE=2 SV=1
ABA	Catabolism	BnaA04g16900D	AT2G29090	CYP707A2	Abscisic acid 8'-hydroxylase 2 OS=Arabidopsis thaliana GN=CYP707A2 PE=2 SV=1
ABA	Catabolism	BnaCnng32820D	AT2G29090	CYP707A2	Abscisic acid 8'-hydroxylase 2 OS=Arabidopsis thaliana GN=CYP707A2 PE=2 SV=1
ABA	Catabolism	BnaC05g33590D	AT3G19270	CYP707A4	Abscisic acid 8'-hydroxylase 4 OS=Arabidopsis thaliana GN=CYP707A4 PE=2 SV=2
ABA	Catabolism	BnaCnng41300D	AT3G19270	CYP707A4	Abscisic acid 8'-hydroxylase 4 OS=Arabidopsis thaliana GN=CYP707A4 PE=2 SV=2
ABA	Catabolism	BnaA03g35180D	AT3G19270	CYP707A4	Abscisic acid 8'-hydroxylase 4 OS=Arabidopsis thaliana GN=CYP707A4 PE=2 SV=2
ABA	Catabolism	BnaA05g20890D	AT3G19270	CYP707A4	Abscisic acid 8'-hydroxylase 4 OS=Arabidopsis thaliana GN=CYP707A4 PE=2 SV=2
ABA	Catabolism	BnaC07g35800D	AT4G19230	CYP707A1	Abscisic acid 8'-hydroxylase 1 OS=Arabidopsis thaliana GN=CYP707A1 PE=2 SV=1
ABA	Catabolism	BnaA03g43960D	AT4G19230	CYP707A1	Abscisic acid 8'-hydroxylase 1 OS=Arabidopsis thaliana GN=CYP707A1 PE=2 SV=1
ABA	Catabolism	BnaC01g11650D	AT4G19230	CYP707A1	Abscisic acid 8'-hydroxylase 1 OS=Arabidopsis thaliana GN=CYP707A1 PE=2 SV=1
ABA	Catabolism	BnaAnng27240D	AT4G19230	CYP707A1	Abscisic acid 8'-hydroxylase 1 OS=Arabidopsis thaliana GN=CYP707A1 PE=2 SV=1
ABA	Catabolism	BnaCnng38220D	AT5G11240	--	WD repeat-containing protein 43 OS=Homo sapiens GN=WDR43 PE=1 SV=3
ABA	Catabolism	BnaA02g00910D	AT5G11240	--	WD repeat-containing protein 43 OS=Homo sapiens GN=WDR43 PE=1 SV=3
ABA	Catabolism	BnaA10g21220D	AT5G11240	--	WD repeat-containing protein 43 OS=Homo sapiens GN=WDR43 PE=1 SV=3
ABA	Catabolism	BnaA02g08380D	AT5G11240	--	WD repeat-containing protein 43 OS=Homo sapiens GN=WDR43 PE=1 SV=3
ABA	Catabolism	BnaCnng20190D	AT5G11240	--	WD repeat-containing protein 43 OS=Homo sapiens GN=WDR43 PE=1 SV=3
ABA	Catabolism	BnaC09g18860D	AT5G45340	CYP707A3	Abscisic acid 8'-hydroxylase 3 OS=Arabidopsis thaliana GN=CYP707A3 PE=1 SV=1
ABA	Catabolism	BnaA09g17560D	AT5G45340	CYP707A3	Abscisic acid 8'-hydroxylase 3 OS=Arabidopsis thaliana GN=CYP707A3 PE=1 SV=1
ABA	Catabolism	BnaCnng57040D	AT5G45340	CYP707A3	Abscisic acid 8'-hydroxylase 3 OS=Arabidopsis thaliana GN=CYP707A3 PE=1 SV=1
ABA	Catabolism	BnaC02g31560D	AT5G45340	CYP707A3	Abscisic acid 8'-hydroxylase 3 OS=Arabidopsis thaliana GN=CYP707A3 PE=1 SV=1
ABA	Catabolism	BnaAnng05520D	AT5G45340	CYP707A3	Abscisic acid 8'-hydroxylase 3 OS=Arabidopsis thaliana GN=CYP707A3 PE=1 SV=1
ABA	Catabolism	BnaC07g18360D	AT5G45340	CYP707A3	Abscisic acid 8'-hydroxylase 3 OS=Arabidopsis thaliana GN=CYP707A3 PE=1 SV=1
ABA	Signal	BnaC06g17940D	AT1G01360	PYL9	Abscisic acid receptor PYL9 OS=Arabidopsis thaliana GN=PYL9 PE=1 SV=1
ABA	Signal	BnaA10g00540D	AT1G01360	PYL9	Abscisic acid receptor PYL9 OS=Arabidopsis thaliana GN=PYL9 PE=1 SV=1
ABA	Signal	BnaC05g00620D	AT1G01360	PYL9	Abscisic acid receptor PYL9 OS=Arabidopsis thaliana GN=PYL9 PE=1 SV=1
ABA	Signal	BnaC05g17260D	AT1G01360	PYL9	Abscisic acid receptor PYL9 OS=Arabidopsis thaliana GN=PYL9 PE=1 SV=1
ABA	Signal	BnaA07g38130D	AT1G01360	PYL9	Abscisic acid receptor PYL9 OS=Arabidopsis thaliana GN=PYL9 PE=1 SV=1
ABA	Signal	BnaC05g05180D	AT1G07430	AIP1	Protein phosphatase 2C 3 OS=Arabidopsis thaliana GN=AIP1 PE=1 SV=1
ABA	Signal	BnaA10g04840D	AT1G07430	AIP1	Protein phosphatase 2C 3 OS=Arabidopsis thaliana GN=AIP1 PE=1 SV=1
ABA	Signal	BnaA01g23280D	AT1G07430	AIP1	Protein phosphatase 2C 3 OS=Arabidopsis thaliana GN=AIP1 PE=1 SV=1
ABA	Signal	BnaA09g49440D	AT1G07430	AIP1	Protein phosphatase 2C 3 OS=Arabidopsis thaliana GN=AIP1 PE=1 SV=1
ABA	Signal	BnaC06g06590D	AT1G07430	AIP1	Protein phosphatase 2C 3 OS=Arabidopsis thaliana GN=AIP1 PE=1 SV=1
ABA	Signal	BnaA09g48180D	AT1G10430	PP2A2	Serine/threonine-protein phosphatase PP2A catalytic subunit OS=Hevea brasiliensis GN=PP2A PE=2 SV=1
ABA	Signal	BnaC03g48230D	AT1G10430	PP2A2	Serine/threonine-protein phosphatase PP2A catalytic subunit OS=Hevea brasiliensis GN=PP2A PE=2 SV=1
ABA	Signal	BnaA06g06220D	AT1G10430	PP2A2	Serine/threonine-protein phosphatase PP2A catalytic subunit OS=Hevea brasiliensis GN=PP2A PE=2 SV=1
ABA	Signal	BnaC05g07970D	AT1G10430	PP2A2	Serine/threonine-protein phosphatase PP2A catalytic subunit OS=Hevea brasiliensis GN=PP2A PE=2 SV=1
ABA	Signal	BnaC09g36480D	AT1G10430	PP2A2	Serine/threonine-protein phosphatase PP2A catalytic subunit OS=Hevea brasiliensis GN=PP2A PE=2 SV=1
ABA	Signal	BnaA08g25520D	AT1G10940	SRK2A	Serine/threonine-protein kinase SRK2A OS=Arabidopsis thaliana GN=SRK2A PE=1 SV=1
ABA	Signal	BnaC05g08410D	AT1G10940	SRK2A	Serine/threonine-protein kinase SRK2A OS=Arabidopsis thaliana GN=SRK2A PE=1 SV=1
ABA	Signal	BnaC08g42270D	AT1G10940	SRK2A	Serine/threonine-protein kinase SRK2A OS=Arabidopsis thaliana GN=SRK2A PE=1 SV=1
ABA	Signal	BnaA06g06740D	AT1G10940	SRK2A	Serine/threonine-protein kinase SRK2A OS=Arabidopsis thaliana GN=SRK2A PE=1 SV=1
ABA	Signal	BnaA09g47860D	AT1G10940	SRK2A	Serine/threonine-protein kinase SRK2A OS=Arabidopsis thaliana GN=SRK2A PE=1 SV=1
ABA	Signal	BnaC08g14640D	AT1G10940	SRK2A	Serine/threonine-protein kinase SRK2A OS=Arabidopsis thaliana GN=SRK2A PE=1 SV=1
ABA	Signal	BnaA08g23040D	AT1G17550	HAB2	Protein phosphatase 2C 7 OS=Arabidopsis thaliana GN=HAB2 PE=1 SV=2
ABA	Signal	BnaC08g17440D	AT1G17550	HAB2	Protein phosphatase 2C 7 OS=Arabidopsis thaliana GN=HAB2 PE=1 SV=2
ABA	Signal	BnaC05g13670D	AT1G17550	HAB2	Protein phosphatase 2C 7 OS=Arabidopsis thaliana GN=HAB2 PE=1 SV=2
ABA	Signal	BnaA06g11830D	AT1G17550	HAB2	Protein phosphatase 2C 7 OS=Arabidopsis thaliana GN=HAB2 PE=1 SV=2
ABA	Signal	BnaA07g37150D	AT1G25490	PP2AA1	Serine/threonine-protein phosphatase 2A 65 kDa regulatory subunit A alpha isoform OS=Arabidopsis thaliana GN=PP2AA1 PE=1 SV=1
ABA	Signal	BnaA08g19440D	AT1G25490	PP2AA1	Serine/threonine-protein phosphatase 2A 65 kDa regulatory subunit A alpha isoform OS=Arabidopsis thaliana GN=PP2AA1 PE=1 SV=1
ABA	Signal	BnaC07g10740D	AT1G25490	PP2AA1	Serine/threonine-protein phosphatase 2A 65 kDa regulatory subunit A alpha isoform OS=Arabidopsis thaliana GN=PP2AA1 PE=1 SV=1
ABA	Signal	BnaCnng04640D	AT1G25490	PP2AA1	Serine/threonine-protein phosphatase 2A 65 kDa regulatory subunit A alpha isoform OS=Arabidopsis thaliana GN=PP2AA1 PE=1 SV=1
ABA	Signal	BnaC05g20600D	AT1G25490	PP2AA1	Serine/threonine-protein phosphatase 2A 65 kDa regulatory subunit A alpha isoform OS=Arabidopsis thaliana GN=PP2AA1 PE=1 SV=1
ABA	Signal	BnaA03g54310D	AT1G25490	PP2AA1	Serine/threonine-protein phosphatase 2A 65 kDa regulatory subunit A alpha isoform OS=Arabidopsis thaliana GN=PP2AA1 PE=1 SV=1
ABA	Signal	BnaCnng04650D	AT1G25490	PP2AA1	Serine/threonine-protein phosphatase 2A 65 kDa regulatory subunit A alpha isoform OS=Arabidopsis thaliana GN=PP2AA1 PE=1 SV=1
ABA	Signal	BnaC05g20620D	AT1G25490	PP2AA1	Serine/threonine-protein phosphatase 2A 65 kDa regulatory subunit A alpha isoform OS=Arabidopsis thaliana GN=PP2AA1 PE=1 SV=1
ABA	Signal	BnaC05g20610D	AT1G25490	PP2AA1	Serine/threonine-protein phosphatase 2A 65 kDa regulatory subunit A alpha isoform OS=Arabidopsis thaliana GN=PP2AA1 PE=1 SV=1
ABA	Signal	BnaCnng16920D	AT1G25490	PP2AA1	Serine/threonine-protein phosphatase 2A 65 kDa regulatory subunit A alpha isoform OS=Arabidopsis thaliana GN=PP2AA1 PE=1 SV=1
ABA	Signal	BnaAnng33670D	AT1G25490	PP2AA1	Serine/threonine-protein phosphatase 2A 65 kDa regulatory subunit A alpha isoform OS=Arabidopsis thaliana GN=PP2AA1 PE=1 SV=1
ABA	Signal	BnaA07g34200D	AT1G25490	PP2AA1	Serine/threonine-protein phosphatase 2A 65 kDa regulatory subunit A alpha isoform OS=Arabidopsis thaliana GN=PP2AA1 PE=1 SV=1
ABA	Signal	BnaA09g28590D	AT1G25490	PP2AA1	Serine/threonine-protein phosphatase 2A 65 kDa regulatory subunit A alpha isoform OS=Arabidopsis thaliana GN=PP2AA1 PE=1 SV=1
ABA	Signal	BnaC03g08210D	AT1G25490	PP2AA1	Serine/threonine-protein phosphatase 2A 65 kDa regulatory subunit A alpha isoform OS=Arabidopsis thaliana GN=PP2AA1 PE=1 SV=1
ABA	Signal	BnaC09g37810D	AT1G25490	PP2AA1	Serine/threonine-protein phosphatase 2A 65 kDa regulatory subunit A alpha isoform OS=Arabidopsis thaliana GN=PP2AA1 PE=1 SV=1
ABA	Signal	BnaA05g18480D	AT1G34120	IP5P1	Type I inositol polyphosphate 5-phosphatase 1 OS=Arabidopsis thaliana GN=IP5P1 PE=1 SV=2
ABA	Signal	BnaC05g28140D	AT1G34120	IP5P1	Type I inositol polyphosphate 5-phosphatase 1 OS=Arabidopsis thaliana GN=IP5P1 PE=1 SV=2
ABA	Signal	BnaC03g28740D	AT1G34120	IP5P1	Type I inositol polyphosphate 5-phosphatase 1 OS=Arabidopsis thaliana GN=IP5P1 PE=1 SV=2
ABA	Signal	BnaA03g24140D	AT1G34120	IP5P1	Type I inositol polyphosphate 5-phosphatase 1 OS=Arabidopsis thaliana GN=IP5P1 PE=1 SV=2
ABA	Signal	BnaC06g09080D	AT1G51800	--	Probable LRR receptor-like serine/threonine-protein kinase At1g51860 OS=Arabidopsis thaliana GN=At1g51860 PE=2 SV=2
ABA	Signal	BnaA01g28000D	AT1G51800	--	Probable LRR receptor-like serine/threonine-protein kinase At1g51860 OS=Arabidopsis thaliana GN=At1g51860 PE=2 SV=2
ABA	Signal	BnaCnng16810D	AT1G51800	--	Probable LRR receptor-like serine/threonine-protein kinase At1g51860 OS=Arabidopsis thaliana GN=At1g51860 PE=2 SV=2
ABA	Signal	BnaA05g15400D	AT1G51800	--	Probable LRR receptor-like serine/threonine-protein kinase At1g51860 OS=Arabidopsis thaliana GN=At1g51860 PE=2 SV=2
ABA	Signal	BnaCnng16820D	AT1G51800	--	Probable LRR receptor-like serine/threonine-protein kinase At1g51860 OS=Arabidopsis thaliana GN=At1g51860 PE=2 SV=2
ABA	Signal	BnaC01g28850D	AT1G60940	SRK2B	Serine/threonine-protein kinase SRK2A OS=Arabidopsis thaliana GN=SRK2A PE=1 SV=1
ABA	Signal	BnaA01g23120D	AT1G60940	SRK2B	Serine/threonine-protein kinase SRK2A OS=Arabidopsis thaliana GN=SRK2A PE=1 SV=1
ABA	Signal	BnaA06g06730D	AT1G60940	SRK2B	Serine/threonine-protein kinase SRK2A OS=Arabidopsis thaliana GN=SRK2A PE=1 SV=1
ABA	Signal	BnaCnng76260D	AT1G65690	--	Protein YLS9 OS=Arabidopsis thaliana GN=YLS9 PE=2 SV=1
ABA	Signal	BnaA02g12230D	AT1G65690	--	Protein YLS9 OS=Arabidopsis thaliana GN=YLS9 PE=2 SV=1
ABA	Signal	BnaC06g14000D	AT1G65690	--	Protein YLS9 OS=Arabidopsis thaliana GN=YLS9 PE=2 SV=1
ABA	Signal	BnaCnng19040D	AT1G66140	ZFP4	Zinc finger protein 4 OS=Arabidopsis thaliana GN=ZFP4 PE=2 SV=2
ABA	Signal	BnaC06g27430D	AT1G66140	ZFP4	Zinc finger protein 4 OS=Arabidopsis thaliana GN=ZFP4 PE=2 SV=2
ABA	Signal	BnaAnng20550D	AT1G66140	ZFP4	Zinc finger protein 4 OS=Arabidopsis thaliana GN=ZFP4 PE=2 SV=2
ABA	Signal	BnaA07g25620D	AT1G66140	ZFP4	Zinc finger protein 4 OS=Arabidopsis thaliana GN=ZFP4 PE=2 SV=2
ABA	Signal	BnaCnng26240D	AT1G69270	RPK1	Probable LRR receptor-like serine/threonine-protein kinase RPK1 OS=Arabidopsis thaliana GN=RPK1 PE=1 SV=1
ABA	Signal	BnaA02g14680D	AT1G69270	RPK1	Probable LRR receptor-like serine/threonine-protein kinase RPK1 OS=Arabidopsis thaliana GN=RPK1 PE=1 SV=1
ABA	Signal	BnaC06g30440D	AT1G69270	RPK1	Probable LRR receptor-like serine/threonine-protein kinase RPK1 OS=Arabidopsis thaliana GN=RPK1 PE=1 SV=1
ABA	Signal	BnaC06g31960D	AT1G70810	--	Protein C2-DOMAIN ABA-RELATED 7 OS=Arabidopsis thaliana GN=CAR7 PE=2 SV=1
ABA	Signal	BnaA07g28900D	AT1G70810	--	Protein C2-DOMAIN ABA-RELATED 7 OS=Arabidopsis thaliana GN=CAR7 PE=2 SV=1
ABA	Signal	BnaC06g24470D	AT1G70810	--	Protein C2-DOMAIN ABA-RELATED 7 OS=Arabidopsis thaliana GN=CAR7 PE=2 SV=1
ABA	Signal	BnaC06g24450D	AT1G70810	--	Protein C2-DOMAIN ABA-RELATED 7 OS=Arabidopsis thaliana GN=CAR7 PE=2 SV=1
ABA	Signal	BnaC06g33910D	AT1G72770	HAB1	Protein phosphatase 2C 16 OS=Arabidopsis thaliana GN=HAB1 PE=1 SV=1
ABA	Signal	BnaA07g30430D	AT1G72770	HAB1	Protein phosphatase 2C 16 OS=Arabidopsis thaliana GN=HAB1 PE=1 SV=1
ABA	Signal	BnaC02g46310D	AT1G72770	HAB1	Protein phosphatase 2C 16 OS=Arabidopsis thaliana GN=HAB1 PE=1 SV=1
ABA	Signal	BnaC02g21700D	AT1G73000	PYL3	Abscisic acid receptor PYL3 OS=Arabidopsis thaliana GN=PYL3 PE=1 SV=1
ABA	Signal	BnaC03g23260D	AT1G73000	PYL3	Abscisic acid receptor PYL3 OS=Arabidopsis thaliana GN=PYL3 PE=1 SV=1
ABA	Signal	BnaA02g16230D	AT1G73000	PYL3	Abscisic acid receptor PYL3 OS=Arabidopsis thaliana GN=PYL3 PE=1 SV=1
ABA	Signal	BnaC02g22300D	AT1G73580	--	Protein C2-DOMAIN ABA-RELATED 3 OS=Arabidopsis thaliana GN=CAR3 PE=3 SV=1
ABA	Signal	BnaA02g16490D	AT1G73580	--	Protein C2-DOMAIN ABA-RELATED 3 OS=Arabidopsis thaliana GN=CAR3 PE=3 SV=1
ABA	Signal	BnaC06g36000D	AT1G75240	ZHD5	Zinc-finger homeodomain protein 5 OS=Arabidopsis thaliana GN=ZHD5 PE=1 SV=1
ABA	Signal	BnaA07g31990D	AT1G75240	ZHD5	Zinc-finger homeodomain protein 5 OS=Arabidopsis thaliana GN=ZHD5 PE=1 SV=1
ABA	Signal	BnaA02g35950D	AT1G75240	ZHD5	Zinc-finger homeodomain protein 5 OS=Arabidopsis thaliana GN=ZHD5 PE=1 SV=1
ABA	Signal	BnaC06g22480D	AT1G75240	ZHD5	Zinc-finger homeodomain protein 5 OS=Arabidopsis thaliana GN=ZHD5 PE=1 SV=1
ABA	Signal	BnaCnng08060D	AT1G75240	ZHD5	Zinc-finger homeodomain protein 5 OS=Arabidopsis thaliana GN=ZHD5 PE=1 SV=1
ABA	Signal	BnaA07g21770D	AT1G75240	ZHD5	Zinc-finger homeodomain protein 5 OS=Arabidopsis thaliana GN=ZHD5 PE=1 SV=1
ABA	Signal	BnaC06g20490D	AT1G78290	SRK2C	Serine/threonine-protein kinase SRK2C OS=Arabidopsis thaliana GN=SRK2C PE=1 SV=1
ABA	Signal	BnaA07g20630D	AT1G78290	SRK2C	Serine/threonine-protein kinase SRK2C OS=Arabidopsis thaliana GN=SRK2C PE=1 SV=1
ABA	Signal	BnaA07g34170D	AT1G78290	SRK2C	Serine/threonine-protein kinase SRK2C OS=Arabidopsis thaliana GN=SRK2C PE=1 SV=1
ABA	Signal	BnaC06g38790D	AT1G78290	SRK2C	Serine/threonine-protein kinase SRK2C OS=Arabidopsis thaliana GN=SRK2C PE=1 SV=1
ABA	Signal	BnaA07g35350D	AT1G80730	ZFP1	Zinc finger protein 1 OS=Arabidopsis thaliana GN=ZFP1 PE=2 SV=1
ABA	Signal	BnaC02g46550D	AT1G80730	ZFP1	Zinc finger protein 1 OS=Arabidopsis thaliana GN=ZFP1 PE=2 SV=1
ABA	Signal	BnaAnng38730D	AT1G80730	ZFP1	Zinc finger protein 1 OS=Arabidopsis thaliana GN=ZFP1 PE=2 SV=1
ABA	Signal	BnaC06g40250D	AT1G80730	ZFP1	Zinc finger protein 1 OS=Arabidopsis thaliana GN=ZFP1 PE=2 SV=1
ABA	Signal	BnaC06g19460D	AT1G80730	ZFP1	Zinc finger protein 1 OS=Arabidopsis thaliana GN=ZFP1 PE=2 SV=1
ABA	Signal	BnaA07g20030D	AT1G80730	ZFP1	Zinc finger protein 1 OS=Arabidopsis thaliana GN=ZFP1 PE=2 SV=1
ABA	Signal	BnaA09g18490D	AT2G01150	RHA2B	Probable E3 ubiquitin-protein ligase RHA2B OS=Arabidopsis thaliana GN=RHA2B PE=1 SV=2
ABA	Signal	BnaC02g33670D	AT2G01150	RHA2B	Probable E3 ubiquitin-protein ligase RHA2B OS=Arabidopsis thaliana GN=RHA2B PE=1 SV=2
ABA	Signal	BnaC09g20430D	AT2G01150	RHA2B	Probable E3 ubiquitin-protein ligase RHA2B OS=Arabidopsis thaliana GN=RHA2B PE=1 SV=2
ABA	Signal	BnaC07g48760D	AT2G01150	RHA2B	Probable E3 ubiquitin-protein ligase RHA2B OS=Arabidopsis thaliana GN=RHA2B PE=1 SV=2
ABA	Signal	BnaA06g35120D	AT2G01150	RHA2B	Probable E3 ubiquitin-protein ligase RHA2B OS=Arabidopsis thaliana GN=RHA2B PE=1 SV=2
ABA	Signal	BnaA02g36840D	AT2G01150	RHA2B	Probable E3 ubiquitin-protein ligase RHA2B OS=Arabidopsis thaliana GN=RHA2B PE=1 SV=2
ABA	Signal	BnaC07g48820D	AT2G01540	--	Protein C2-DOMAIN ABA-RELATED 10 OS=Arabidopsis thaliana GN=CAR10 PE=2 SV=1
ABA	Signal	BnaA06g34840D	AT2G01540	--	Protein C2-DOMAIN ABA-RELATED 10 OS=Arabidopsis thaliana GN=CAR10 PE=2 SV=1
ABA	Signal	BnaA02g25740D	AT2G01540	--	Protein C2-DOMAIN ABA-RELATED 10 OS=Arabidopsis thaliana GN=CAR10 PE=2 SV=1
ABA	Signal	BnaC02g33980D	AT2G01540	--	Protein C2-DOMAIN ABA-RELATED 10 OS=Arabidopsis thaliana GN=CAR10 PE=2 SV=1
ABA	Signal	BnaC09g52190D	AT2G01540	--	Protein C2-DOMAIN ABA-RELATED 10 OS=Arabidopsis thaliana GN=CAR10 PE=2 SV=1
ABA	Signal	BnaA09g18680D	AT2G01540	--	Protein C2-DOMAIN ABA-RELATED 10 OS=Arabidopsis thaliana GN=CAR10 PE=2 SV=1
ABA	Signal	BnaC02g35030D	AT2G03440	NRP1	--
ABA	Signal	BnaA02g36940D	AT2G03440	NRP1	--
ABA	Signal	BnaA06g33680D	AT2G03440	NRP1	--
ABA	Signal	BnaC07g22320D	AT2G03440	NRP1	--
ABA	Signal	BnaCnng00700D	AT2G04550	IBR5	Protein-tyrosine-phosphatase IBR5 OS=Arabidopsis thaliana GN=IBR5 PE=1 SV=1
ABA	Signal	BnaA07g04540D	AT2G04550	IBR5	Protein-tyrosine-phosphatase IBR5 OS=Arabidopsis thaliana GN=IBR5 PE=1 SV=1
ABA	Signal	BnaC03g44190D	AT2G04550	IBR5	Protein-tyrosine-phosphatase IBR5 OS=Arabidopsis thaliana GN=IBR5 PE=1 SV=1
ABA	Signal	BnaA03g37770D	AT2G04550	IBR5	Protein-tyrosine-phosphatase IBR5 OS=Arabidopsis thaliana GN=IBR5 PE=1 SV=1
ABA	Signal	BnaA06g25560D	AT2G17800	ARAC1	Rac-like GTP-binding protein RHO1 OS=Pisum sativum GN=RHO1 PE=2 SV=1
ABA	Signal	BnaC03g48060D	AT2G17800	ARAC1	Rac-like GTP-binding protein RHO1 OS=Pisum sativum GN=RHO1 PE=2 SV=1
ABA	Signal	BnaC07g06770D	AT2G17800	ARAC1	Rac-like GTP-binding protein RHO1 OS=Pisum sativum GN=RHO1 PE=2 SV=1
ABA	Signal	BnaC09g09590D	AT2G17800	ARAC1	Rac-like GTP-binding protein RHO1 OS=Pisum sativum GN=RHO1 PE=2 SV=1
ABA	Signal	BnaA01g19510D	AT2G17800	ARAC1	Rac-like GTP-binding protein RHO1 OS=Pisum sativum GN=RHO1 PE=2 SV=1
ABA	Signal	BnaA09g09330D	AT2G17800	ARAC1	Rac-like GTP-binding protein RHO1 OS=Pisum sativum GN=RHO1 PE=2 SV=1
ABA	Signal	BnaAnng08340D	AT2G17800	ARAC1	Rac-like GTP-binding protein RHO1 OS=Pisum sativum GN=RHO1 PE=2 SV=1
ABA	Signal	BnaC01g02650D	AT2G17800	ARAC1	Rac-like GTP-binding protein RHO1 OS=Pisum sativum GN=RHO1 PE=2 SV=1
ABA	Signal	BnaCnng71610D	AT2G17800	ARAC1	Rac-like GTP-binding protein RHO1 OS=Pisum sativum GN=RHO1 PE=2 SV=1
ABA	Signal	BnaA07g03030D	AT2G17800	ARAC1	Rac-like GTP-binding protein RHO1 OS=Pisum sativum GN=RHO1 PE=2 SV=1
ABA	Signal	BnaA01g01610D	AT2G17800	ARAC1	Rac-like GTP-binding protein RHO1 OS=Pisum sativum GN=RHO1 PE=2 SV=1
ABA	Signal	BnaCnng64730D	AT2G17800	ARAC1	Rac-like GTP-binding protein RHO1 OS=Pisum sativum GN=RHO1 PE=2 SV=1
ABA	Signal	BnaC04g35560D	AT2G23030	SRK2J	Serine/threonine-protein kinase SRK2J OS=Arabidopsis thaliana GN=SRK2J PE=1 SV=1
ABA	Signal	BnaA04g13420D	AT2G23030	SRK2J	Serine/threonine-protein kinase SRK2J OS=Arabidopsis thaliana GN=SRK2J PE=1 SV=1
ABA	Signal	BnaC08g33530D	AT2G25170	PKL	CHD3-type chromatin-remodeling factor PICKLE OS=Arabidopsis thaliana GN=PKL PE=1 SV=1
ABA	Signal	BnaA09g55820D	AT2G25170	PKL	CHD3-type chromatin-remodeling factor PICKLE OS=Arabidopsis thaliana GN=PKL PE=1 SV=1
ABA	Signal	BnaC07g43570D	AT2G25170	PKL	CHD3-type chromatin-remodeling factor PICKLE OS=Arabidopsis thaliana GN=PKL PE=1 SV=1
ABA	Signal	BnaA03g51810D	AT2G25170	PKL	CHD3-type chromatin-remodeling factor PICKLE OS=Arabidopsis thaliana GN=PKL PE=1 SV=1
ABA	Signal	BnaA01g04960D	AT2G25170	PKL	CHD3-type chromatin-remodeling factor PICKLE OS=Arabidopsis thaliana GN=PKL PE=1 SV=1
ABA	Signal	BnaC01g06530D	AT2G25170	PKL	CHD3-type chromatin-remodeling factor PICKLE OS=Arabidopsis thaliana GN=PKL PE=1 SV=1
ABA	Signal	BnaA01g04940D	AT2G25170	PKL	CHD3-type chromatin-remodeling factor PICKLE OS=Arabidopsis thaliana GN=PKL PE=1 SV=1
ABA	Signal	BnaC01g06510D	AT2G25170	PKL	CHD3-type chromatin-remodeling factor PICKLE OS=Arabidopsis thaliana GN=PKL PE=1 SV=1
ABA	Signal	BnaA09g40690D	AT2G26040	PYL2	Abscisic acid receptor PYL2 OS=Arabidopsis thaliana GN=PYL2 PE=1 SV=1
ABA	Signal	BnaC08g33170D	AT2G26040	PYL2	Abscisic acid receptor PYL2 OS=Arabidopsis thaliana GN=PYL2 PE=1 SV=1
ABA	Signal	BnaC04g14090D	AT2G29380	HAI3	Probable protein phosphatase 2C 24 OS=Arabidopsis thaliana GN=At2g29380 PE=2 SV=1
ABA	Signal	BnaA05g12650D	AT2G29380	HAI3	Probable protein phosphatase 2C 24 OS=Arabidopsis thaliana GN=At2g29380 PE=2 SV=1
ABA	Signal	BnaC04g14780D	AT2G30020	--	Probable protein phosphatase 2C 25 OS=Arabidopsis thaliana GN=At2g30020 PE=1 SV=1
ABA	Signal	BnaA05g12330D	AT2G30020	--	Probable protein phosphatase 2C 25 OS=Arabidopsis thaliana GN=At2g30020 PE=1 SV=1
ABA	Signal	BnaA03g13650D	AT2G30020	--	Probable protein phosphatase 2C 25 OS=Arabidopsis thaliana GN=At2g30020 PE=1 SV=1
ABA	Signal	BnaC03g16540D	AT2G30020	--	Probable protein phosphatase 2C 25 OS=Arabidopsis thaliana GN=At2g30020 PE=1 SV=1
ABA	Signal	BnaA03g13640D	AT2G30020	--	Probable protein phosphatase 2C 25 OS=Arabidopsis thaliana GN=At2g30020 PE=1 SV=1
ABA	Signal	BnaC04g40810D	AT2G30020	--	Probable protein phosphatase 2C 25 OS=Arabidopsis thaliana GN=At2g30020 PE=1 SV=1
ABA	Signal	BnaA04g17200D	AT2G30020	--	Probable protein phosphatase 2C 25 OS=Arabidopsis thaliana GN=At2g30020 PE=1 SV=1
ABA	Signal	BnaUnng01260D	AT2G31470	DOR	F-box protein DOR OS=Arabidopsis thaliana GN=DOR PE=1 SV=2
ABA	Signal	BnaA01g18940D	AT2G31470	DOR	F-box protein DOR OS=Arabidopsis thaliana GN=DOR PE=1 SV=2
ABA	Signal	BnaC03g17890D	AT2G31470	DOR	F-box protein DOR OS=Arabidopsis thaliana GN=DOR PE=1 SV=2
ABA	Signal	BnaA04g18730D	AT2G31470	DOR	F-box protein DOR OS=Arabidopsis thaliana GN=DOR PE=1 SV=2
ABA	Signal	BnaC04g42900D	AT2G31470	DOR	F-box protein DOR OS=Arabidopsis thaliana GN=DOR PE=1 SV=2
ABA	Signal	BnaC04g13140D	AT2G31470	DOR	F-box protein DOR OS=Arabidopsis thaliana GN=DOR PE=1 SV=2
ABA	Signal	BnaC01g22780D	AT2G31470	DOR	F-box protein DOR OS=Arabidopsis thaliana GN=DOR PE=1 SV=2
ABA	Signal	BnaA04g18720D	AT2G31470	DOR	F-box protein DOR OS=Arabidopsis thaliana GN=DOR PE=1 SV=2
ABA	Signal	BnaA05g32970D	AT2G31470	DOR	F-box protein DOR OS=Arabidopsis thaliana GN=DOR PE=1 SV=2
ABA	Signal	BnaA04g18770D	AT2G31470	DOR	F-box protein DOR OS=Arabidopsis thaliana GN=DOR PE=1 SV=2
ABA	Signal	BnaC04g13150D	AT2G31470	DOR	F-box protein DOR OS=Arabidopsis thaliana GN=DOR PE=1 SV=2
ABA	Signal	BnaA04g18740D	AT2G31470	DOR	F-box protein DOR OS=Arabidopsis thaliana GN=DOR PE=1 SV=2
ABA	Signal	BnaA02g12940D	AT2G31470	DOR	F-box protein DOR OS=Arabidopsis thaliana GN=DOR PE=1 SV=2
ABA	Signal	BnaA05g31090D	AT2G31470	DOR	F-box protein DOR OS=Arabidopsis thaliana GN=DOR PE=1 SV=2
ABA	Signal	BnaC04g13180D	AT2G31470	DOR	F-box protein DOR OS=Arabidopsis thaliana GN=DOR PE=1 SV=2
ABA	Signal	BnaA05g10980D	AT2G31470	DOR	F-box protein DOR OS=Arabidopsis thaliana GN=DOR PE=1 SV=2
ABA	Signal	BnaC05g49080D	AT2G31470	DOR	F-box protein DOR OS=Arabidopsis thaliana GN=DOR PE=1 SV=2
ABA	Signal	BnaC04g50570D	AT2G31470	DOR	F-box protein DOR OS=Arabidopsis thaliana GN=DOR PE=1 SV=2
ABA	Signal	BnaAnng25370D	AT2G31470	DOR	F-box protein DOR OS=Arabidopsis thaliana GN=DOR PE=1 SV=2
ABA	Signal	BnaA10g24830D	AT2G31470	DOR	F-box protein DOR OS=Arabidopsis thaliana GN=DOR PE=1 SV=2
ABA	Signal	BnaUnng01490D	AT2G31470	DOR	F-box protein DOR OS=Arabidopsis thaliana GN=DOR PE=1 SV=2
ABA	Signal	BnaAnng20360D	AT2G31470	DOR	F-box protein DOR OS=Arabidopsis thaliana GN=DOR PE=1 SV=2
ABA	Signal	BnaC09g49750D	AT2G31470	DOR	F-box protein DOR OS=Arabidopsis thaliana GN=DOR PE=1 SV=2
ABA	Signal	BnaA04g18280D	AT2G31470	DOR	F-box protein DOR OS=Arabidopsis thaliana GN=DOR PE=1 SV=2
ABA	Signal	BnaA10g02740D	AT2G31470	DOR	F-box protein DOR OS=Arabidopsis thaliana GN=DOR PE=1 SV=2
ABA	Signal	BnaAnng20350D	AT2G31470	DOR	F-box protein DOR OS=Arabidopsis thaliana GN=DOR PE=1 SV=2
ABA	Signal	BnaA04g26550D	AT2G31470	DOR	F-box protein DOR OS=Arabidopsis thaliana GN=DOR PE=1 SV=2
ABA	Signal	BnaA05g32980D	AT2G31470	DOR	F-box protein DOR OS=Arabidopsis thaliana GN=DOR PE=1 SV=2
ABA	Signal	BnaA02g12950D	AT2G31470	DOR	F-box protein DOR OS=Arabidopsis thaliana GN=DOR PE=1 SV=2
ABA	Signal	BnaUnng01840D	AT2G31470	DOR	F-box protein DOR OS=Arabidopsis thaliana GN=DOR PE=1 SV=2
ABA	Signal	BnaC05g47240D	AT2G31470	DOR	F-box protein DOR OS=Arabidopsis thaliana GN=DOR PE=1 SV=2
ABA	Signal	BnaC06g09770D	AT2G31470	DOR	F-box protein DOR OS=Arabidopsis thaliana GN=DOR PE=1 SV=2
ABA	Signal	BnaUnng01500D	AT2G31470	DOR	F-box protein DOR OS=Arabidopsis thaliana GN=DOR PE=1 SV=2
ABA	Signal	BnaCnng56100D	AT2G31470	DOR	F-box protein DOR OS=Arabidopsis thaliana GN=DOR PE=1 SV=2
ABA	Signal	BnaC04g42650D	AT2G31470	DOR	F-box protein DOR OS=Arabidopsis thaliana GN=DOR PE=1 SV=2
ABA	Signal	BnaC04g12340D	AT2G31470	DOR	F-box protein DOR OS=Arabidopsis thaliana GN=DOR PE=1 SV=2
ABA	Signal	BnaC05g47230D	AT2G31470	DOR	F-box protein DOR OS=Arabidopsis thaliana GN=DOR PE=1 SV=2
ABA	Signal	BnaC05g45610D	AT2G31470	DOR	F-box protein DOR OS=Arabidopsis thaliana GN=DOR PE=1 SV=2
ABA	Signal	BnaC04g42700D	AT2G31470	DOR	F-box protein DOR OS=Arabidopsis thaliana GN=DOR PE=1 SV=2
ABA	Signal	BnaAnng01460D	AT2G31470	DOR	F-box protein DOR OS=Arabidopsis thaliana GN=DOR PE=1 SV=2
ABA	Signal	BnaC04g12800D	AT2G31470	DOR	F-box protein DOR OS=Arabidopsis thaliana GN=DOR PE=1 SV=2
ABA	Signal	BnaC04g42670D	AT2G31470	DOR	F-box protein DOR OS=Arabidopsis thaliana GN=DOR PE=1 SV=2
ABA	Signal	BnaC04g49820D	AT2G31470	DOR	F-box protein DOR OS=Arabidopsis thaliana GN=DOR PE=1 SV=2
ABA	Signal	BnaA05g10970D	AT2G31470	DOR	F-box protein DOR OS=Arabidopsis thaliana GN=DOR PE=1 SV=2
ABA	Signal	BnaA04g18790D	AT2G31470	DOR	F-box protein DOR OS=Arabidopsis thaliana GN=DOR PE=1 SV=2
ABA	Signal	BnaC09g49760D	AT2G31470	DOR	F-box protein DOR OS=Arabidopsis thaliana GN=DOR PE=1 SV=2
ABA	Signal	BnaA04g28900D	AT2G31470	DOR	F-box protein DOR OS=Arabidopsis thaliana GN=DOR PE=1 SV=2
ABA	Signal	BnaA05g25280D	AT2G31470	DOR	F-box protein DOR OS=Arabidopsis thaliana GN=DOR PE=1 SV=2
ABA	Signal	BnaC04g42640D	AT2G31470	DOR	F-box protein DOR OS=Arabidopsis thaliana GN=DOR PE=1 SV=2
ABA	Signal	BnaUnng02780D	AT2G31470	DOR	F-box protein DOR OS=Arabidopsis thaliana GN=DOR PE=1 SV=2
ABA	Signal	BnaUnng02790D	AT2G31470	DOR	F-box protein DOR OS=Arabidopsis thaliana GN=DOR PE=1 SV=2
ABA	Signal	BnaC04g42710D	AT2G31470	DOR	F-box protein DOR OS=Arabidopsis thaliana GN=DOR PE=1 SV=2
ABA	Signal	BnaC04g42910D	AT2G31470	DOR	F-box protein DOR OS=Arabidopsis thaliana GN=DOR PE=1 SV=2
ABA	Signal	BnaUnng00780D	AT2G31470	DOR	F-box protein DOR OS=Arabidopsis thaliana GN=DOR PE=1 SV=2
ABA	Signal	BnaC04g13190D	AT2G31470	DOR	F-box protein DOR OS=Arabidopsis thaliana GN=DOR PE=1 SV=2
ABA	Signal	BnaA04g28880D	AT2G31470	DOR	F-box protein DOR OS=Arabidopsis thaliana GN=DOR PE=1 SV=2
ABA	Signal	BnaAnng39020D	AT2G31470	DOR	F-box protein DOR OS=Arabidopsis thaliana GN=DOR PE=1 SV=2
ABA	Signal	BnaC04g42960D	AT2G31470	DOR	F-box protein DOR OS=Arabidopsis thaliana GN=DOR PE=1 SV=2
ABA	Signal	BnaAnng32830D	AT2G31470	DOR	F-box protein DOR OS=Arabidopsis thaliana GN=DOR PE=1 SV=2
ABA	Signal	BnaC04g43000D	AT2G31470	DOR	F-box protein DOR OS=Arabidopsis thaliana GN=DOR PE=1 SV=2
ABA	Signal	BnaA05g11310D	AT2G31470	DOR	F-box protein DOR OS=Arabidopsis thaliana GN=DOR PE=1 SV=2
ABA	Signal	BnaC02g17270D	AT2G31470	DOR	F-box protein DOR OS=Arabidopsis thaliana GN=DOR PE=1 SV=2
ABA	Signal	BnaC04g42990D	AT2G31470	DOR	F-box protein DOR OS=Arabidopsis thaliana GN=DOR PE=1 SV=2
ABA	Signal	BnaC04g40650D	AT2G31470	DOR	F-box protein DOR OS=Arabidopsis thaliana GN=DOR PE=1 SV=2
ABA	Signal	BnaCnng77820D	AT2G31470	DOR	F-box protein DOR OS=Arabidopsis thaliana GN=DOR PE=1 SV=2
ABA	Signal	BnaC03g17520D	AT2G31500	CPK24	Calcium-dependent protein kinase 24 OS=Arabidopsis thaliana GN=CPK24 PE=2 SV=1
ABA	Signal	BnaC04g42320D	AT2G31500	CPK24	Calcium-dependent protein kinase 24 OS=Arabidopsis thaliana GN=CPK24 PE=2 SV=1
ABA	Signal	BnaA03g14480D	AT2G31500	CPK24	Calcium-dependent protein kinase 24 OS=Arabidopsis thaliana GN=CPK24 PE=2 SV=1
ABA	Signal	BnaC04g13100D	AT2G31500	CPK24	Calcium-dependent protein kinase 24 OS=Arabidopsis thaliana GN=CPK24 PE=2 SV=1
ABA	Signal	BnaA05g11270D	AT2G31500	CPK24	Calcium-dependent protein kinase 24 OS=Arabidopsis thaliana GN=CPK24 PE=2 SV=1
ABA	Signal	BnaA04g18240D	AT2G31500	CPK24	Calcium-dependent protein kinase 24 OS=Arabidopsis thaliana GN=CPK24 PE=2 SV=1
ABA	Signal	BnaC04g12330D	AT2G32460	MYB101	--
ABA	Signal	BnaA05g10900D	AT2G32460	MYB101	--
ABA	Signal	BnaA04g18810D	AT2G32460	MYB101	--
ABA	Signal	BnaAnng27960D	AT2G32460	MYB101	--
ABA	Signal	BnaCnng51960D	AT2G32460	MYB101	--
ABA	Signal	BnaC04g43020D	AT2G32460	MYB101	--
ABA	Signal	BnaC04g11470D	AT2G33150	PED1	3-ketoacyl-CoA thiolase 2, peroxisomal OS=Arabidopsis thaliana GN=PED1 PE=1 SV=2
ABA	Signal	BnaA03g15290D	AT2G33150	PED1	3-ketoacyl-CoA thiolase 2, peroxisomal OS=Arabidopsis thaliana GN=PED1 PE=1 SV=2
ABA	Signal	BnaC03g18470D	AT2G33150	PED1	3-ketoacyl-CoA thiolase 2, peroxisomal OS=Arabidopsis thaliana GN=PED1 PE=1 SV=2
ABA	Signal	BnaC04g43560D	AT2G33150	PED1	3-ketoacyl-CoA thiolase 2, peroxisomal OS=Arabidopsis thaliana GN=PED1 PE=1 SV=2
ABA	Signal	BnaC08g00920D	AT2G33150	PED1	3-ketoacyl-CoA thiolase 2, peroxisomal OS=Arabidopsis thaliana GN=PED1 PE=1 SV=2
ABA	Signal	BnaA05g10480D	AT2G33150	PED1	3-ketoacyl-CoA thiolase 2, peroxisomal OS=Arabidopsis thaliana GN=PED1 PE=1 SV=2
ABA	Signal	BnaA04g19180D	AT2G33150	PED1	3-ketoacyl-CoA thiolase 2, peroxisomal OS=Arabidopsis thaliana GN=PED1 PE=1 SV=2
ABA	Signal	BnaC03g47990D	AT2G33150	PED1	3-ketoacyl-CoA thiolase 2, peroxisomal OS=Arabidopsis thaliana GN=PED1 PE=1 SV=2
ABA	Signal	BnaAnng07530D	AT2G36270	ABI5	Protein ABSCISIC ACID-INSENSITIVE 5 OS=Arabidopsis thaliana GN=ABI5 PE=1 SV=1
ABA	Signal	BnaA05g08020D	AT2G36270	ABI5	Protein ABSCISIC ACID-INSENSITIVE 5 OS=Arabidopsis thaliana GN=ABI5 PE=1 SV=1
ABA	Signal	BnaC04g09030D	AT2G36270	ABI5	Protein ABSCISIC ACID-INSENSITIVE 5 OS=Arabidopsis thaliana GN=ABI5 PE=1 SV=1
ABA	Signal	BnaA04g21960D	AT2G38310	PYL4	Abscisic acid receptor PYL4 OS=Arabidopsis thaliana GN=PYL4 PE=1 SV=1
ABA	Signal	BnaC04g56560D	AT2G38310	PYL4	Abscisic acid receptor PYL4 OS=Arabidopsis thaliana GN=PYL4 PE=1 SV=1
ABA	Signal	BnaA03g17720D	AT2G38310	PYL4	Abscisic acid receptor PYL4 OS=Arabidopsis thaliana GN=PYL4 PE=1 SV=1
ABA	Signal	BnaC03g21240D	AT2G38310	PYL4	Abscisic acid receptor PYL4 OS=Arabidopsis thaliana GN=PYL4 PE=1 SV=1
ABA	Signal	BnaC04g07010D	AT2G38310	PYL4	Abscisic acid receptor PYL4 OS=Arabidopsis thaliana GN=PYL4 PE=1 SV=1
ABA	Signal	BnaAnng13200D	AT2G38310	PYL4	Abscisic acid receptor PYL4 OS=Arabidopsis thaliana GN=PYL4 PE=1 SV=1
ABA	Signal	BnaA05g06250D	AT2G38910	CPK20	Calcium-dependent protein kinase 20 OS=Arabidopsis thaliana GN=CPK20 PE=3 SV=1
ABA	Signal	BnaC03g21760D	AT2G38910	CPK20	Calcium-dependent protein kinase 20 OS=Arabidopsis thaliana GN=CPK20 PE=3 SV=1
ABA	Signal	BnaA03g18230D	AT2G38910	CPK20	Calcium-dependent protein kinase 20 OS=Arabidopsis thaliana GN=CPK20 PE=3 SV=1
ABA	Signal	BnaC04g46030D	AT2G38910	CPK20	Calcium-dependent protein kinase 20 OS=Arabidopsis thaliana GN=CPK20 PE=3 SV=1
ABA	Signal	BnaA04g22510D	AT2G40180	PP2C5	Probable protein phosphatase 2C 30 OS=Arabidopsis thaliana GN=PP2C5 PE=2 SV=1
ABA	Signal	BnaCnng27940D	AT2G40180	PP2C5	Probable protein phosphatase 2C 30 OS=Arabidopsis thaliana GN=PP2C5 PE=2 SV=1
ABA	Signal	BnaA05g34520D	AT2G40180	PP2C5	Probable protein phosphatase 2C 30 OS=Arabidopsis thaliana GN=PP2C5 PE=2 SV=1
ABA	Signal	BnaC03g22500D	AT2G40180	PP2C5	Probable protein phosphatase 2C 30 OS=Arabidopsis thaliana GN=PP2C5 PE=2 SV=1
ABA	Signal	BnaA03g56500D	AT2G40180	PP2C5	Probable protein phosphatase 2C 30 OS=Arabidopsis thaliana GN=PP2C5 PE=2 SV=1
ABA	Signal	BnaC04g46830D	AT2G40180	PP2C5	Probable protein phosphatase 2C 30 OS=Arabidopsis thaliana GN=PP2C5 PE=2 SV=1
ABA	Signal	BnaA03g18970D	AT2G40220	ABI4	Ethylene-responsive transcription factor ABI4 OS=Arabidopsis thaliana GN=ABI4 PE=1 SV=2
ABA	Signal	BnaC03g72510D	AT2G40220	ABI4	Ethylene-responsive transcription factor ABI4 OS=Arabidopsis thaliana GN=ABI4 PE=1 SV=2
ABA	Signal	BnaCnng27900D	AT2G40220	ABI4	Ethylene-responsive transcription factor ABI4 OS=Arabidopsis thaliana GN=ABI4 PE=1 SV=2
ABA	Signal	BnaA04g29300D	AT2G40330	PYL6	Abscisic acid receptor PYL6 OS=Arabidopsis thaliana GN=PYL6 PE=1 SV=1
ABA	Signal	BnaC04g47050D	AT2G40330	PYL6	Abscisic acid receptor PYL6 OS=Arabidopsis thaliana GN=PYL6 PE=1 SV=1
ABA	Signal	BnaC03g22610D	AT2G40330	PYL6	Abscisic acid receptor PYL6 OS=Arabidopsis thaliana GN=PYL6 PE=1 SV=1
ABA	Signal	BnaA03g19030D	AT2G40330	PYL6	Abscisic acid receptor PYL6 OS=Arabidopsis thaliana GN=PYL6 PE=1 SV=1
ABA	Signal	BnaC04g04830D	AT2G40330	PYL6	Abscisic acid receptor PYL6 OS=Arabidopsis thaliana GN=PYL6 PE=1 SV=1
ABA	Signal	BnaA05g05420D	AT2G40330	PYL6	Abscisic acid receptor PYL6 OS=Arabidopsis thaliana GN=PYL6 PE=1 SV=1
ABA	Signal	BnaC04g01640D	AT2G41140	CRK1	CDPK-related kinase 1 OS=Arabidopsis thaliana GN=CRK1 PE=1 SV=1
ABA	Signal	BnaA05g02000D	AT2G41140	CRK1	CDPK-related kinase 1 OS=Arabidopsis thaliana GN=CRK1 PE=1 SV=1
ABA	Signal	BnaC03g23150D	AT2G41140	CRK1	CDPK-related kinase 1 OS=Arabidopsis thaliana GN=CRK1 PE=1 SV=1
ABA	Signal	BnaA03g19330D	AT2G41140	CRK1	CDPK-related kinase 1 OS=Arabidopsis thaliana GN=CRK1 PE=1 SV=1
ABA	Signal	BnaA04g23720D	AT2G41140	CRK1	CDPK-related kinase 1 OS=Arabidopsis thaliana GN=CRK1 PE=1 SV=1
ABA	Signal	BnaC04g56870D	AT2G41140	CRK1	CDPK-related kinase 1 OS=Arabidopsis thaliana GN=CRK1 PE=1 SV=1
ABA	Signal	BnaA05g02550D	AT2G41940	ZFP8	Zinc finger protein 8 OS=Arabidopsis thaliana GN=ZFP8 PE=2 SV=1
ABA	Signal	BnaCnng44070D	AT2G41940	ZFP8	Zinc finger protein 8 OS=Arabidopsis thaliana GN=ZFP8 PE=2 SV=1
ABA	Signal	BnaA04g24230D	AT2G41940	ZFP8	Zinc finger protein 8 OS=Arabidopsis thaliana GN=ZFP8 PE=2 SV=1
ABA	Signal	BnaC03g23550D	AT2G41940	ZFP8	Zinc finger protein 8 OS=Arabidopsis thaliana GN=ZFP8 PE=2 SV=1
ABA	Signal	BnaC04g48020D	AT2G41940	ZFP8	Zinc finger protein 8 OS=Arabidopsis thaliana GN=ZFP8 PE=2 SV=1
ABA	Signal	BnaA03g19660D	AT2G41940	ZFP8	Zinc finger protein 8 OS=Arabidopsis thaliana GN=ZFP8 PE=2 SV=1
ABA	Signal	BnaC03g24130D	AT2G43350	GPX3	Probable glutathione peroxidase 3, mitochondrial OS=Arabidopsis thaliana GN=GPX3 PE=1 SV=1
ABA	Signal	BnaA03g20200D	AT2G43350	GPX3	Probable glutathione peroxidase 3, mitochondrial OS=Arabidopsis thaliana GN=GPX3 PE=1 SV=1
ABA	Signal	BnaA05g34100D	AT3G01090	KIN10	SNF1-related protein kinase catalytic subunit alpha KIN10 OS=Arabidopsis thaliana GN=KIN10 PE=1 SV=2
ABA	Signal	BnaC05g48600D	AT3G01090	KIN10	SNF1-related protein kinase catalytic subunit alpha KIN10 OS=Arabidopsis thaliana GN=KIN10 PE=1 SV=2
ABA	Signal	BnaCnng29110D	AT3G01090	KIN10	SNF1-related protein kinase catalytic subunit alpha KIN10 OS=Arabidopsis thaliana GN=KIN10 PE=1 SV=2
ABA	Signal	BnaA03g27640D	AT3G01090	KIN10	SNF1-related protein kinase catalytic subunit alpha KIN10 OS=Arabidopsis thaliana GN=KIN10 PE=1 SV=2
ABA	Signal	BnaA01g33280D	AT3G01090	KIN10	SNF1-related protein kinase catalytic subunit alpha KIN10 OS=Arabidopsis thaliana GN=KIN10 PE=1 SV=2
ABA	Signal	BnaC03g32370D	AT3G01650	RGLG1	E3 ubiquitin-protein ligase RGLG1 OS=Arabidopsis thaliana GN=RGLG1 PE=1 SV=1
ABA	Signal	BnaA03g27370D	AT3G01650	RGLG1	E3 ubiquitin-protein ligase RGLG1 OS=Arabidopsis thaliana GN=RGLG1 PE=1 SV=1
ABA	Signal	BnaA05g33740D	AT3G01650	RGLG1	E3 ubiquitin-protein ligase RGLG1 OS=Arabidopsis thaliana GN=RGLG1 PE=1 SV=1
ABA	Signal	BnaC05g48940D	AT3G01650	RGLG1	E3 ubiquitin-protein ligase RGLG1 OS=Arabidopsis thaliana GN=RGLG1 PE=1 SV=1
ABA	Signal	BnaC03g32780D	AT3G02140	AFP4	Ninja-family protein AFP4 OS=Arabidopsis thaliana GN=AFP4 PE=1 SV=1
ABA	Signal	BnaA03g27740D	AT3G02140	AFP4	Ninja-family protein AFP4 OS=Arabidopsis thaliana GN=AFP4 PE=1 SV=1
ABA	Signal	BnaA05g37500D	AT3G02140	AFP4	Ninja-family protein AFP4 OS=Arabidopsis thaliana GN=AFP4 PE=1 SV=1
ABA	Signal	BnaC05g48490D	AT3G02140	AFP4	Ninja-family protein AFP4 OS=Arabidopsis thaliana GN=AFP4 PE=1 SV=1
ABA	Signal	BnaA05g37270D	AT3G03940	--	Casein kinase I isoform alpha OS=Drosophila melanogaster GN=CkIalpha PE=1 SV=1
ABA	Signal	BnaA01g33860D	AT3G03940	--	Casein kinase I isoform alpha OS=Drosophila melanogaster GN=CkIalpha PE=1 SV=1
ABA	Signal	BnaC01g40370D	AT3G03940	--	Casein kinase I isoform alpha OS=Drosophila melanogaster GN=CkIalpha PE=1 SV=1
ABA	Signal	BnaC05g47610D	AT3G03940	--	Casein kinase I isoform alpha OS=Drosophila melanogaster GN=CkIalpha PE=1 SV=1
ABA	Signal	BnaA01g33670D	AT3G04110	GLR1.1	Glutamate receptor 1.1 OS=Arabidopsis thaliana GN=GLR1.1 PE=2 SV=1
ABA	Signal	BnaC01g26650D	AT3G04110	GLR1.1	Glutamate receptor 1.1 OS=Arabidopsis thaliana GN=GLR1.1 PE=2 SV=1
ABA	Signal	BnaCnng10400D	AT3G04110	GLR1.1	Glutamate receptor 1.1 OS=Arabidopsis thaliana GN=GLR1.1 PE=2 SV=1
ABA	Signal	BnaC01g40220D	AT3G04110	GLR1.1	Glutamate receptor 1.1 OS=Arabidopsis thaliana GN=GLR1.1 PE=2 SV=1
ABA	Signal	BnaCnng10410D	AT3G04110	GLR1.1	Glutamate receptor 1.1 OS=Arabidopsis thaliana GN=GLR1.1 PE=2 SV=1
ABA	Signal	BnaAnng38640D	AT3G07360	PUB9	U-box domain-containing protein 9 OS=Arabidopsis thaliana GN=PUB9 PE=1 SV=1
ABA	Signal	BnaC05g44610D	AT3G07360	PUB9	U-box domain-containing protein 9 OS=Arabidopsis thaliana GN=PUB9 PE=1 SV=1
ABA	Signal	BnaC03g35210D	AT3G07360	PUB9	U-box domain-containing protein 9 OS=Arabidopsis thaliana GN=PUB9 PE=1 SV=1
ABA	Signal	BnaA03g29970D	AT3G07360	PUB9	U-box domain-containing protein 9 OS=Arabidopsis thaliana GN=PUB9 PE=1 SV=1
ABA	Signal	BnaA01g22630D	AT3G07360	PUB9	U-box domain-containing protein 9 OS=Arabidopsis thaliana GN=PUB9 PE=1 SV=1
ABA	Signal	BnaCnng51500D	AT3G08550	ELD1	Glycosyltransferase-like KOBITO 1 OS=Arabidopsis thaliana GN=ELD1 PE=1 SV=1
ABA	Signal	BnaC05g43980D	AT3G08550	ELD1	Glycosyltransferase-like KOBITO 1 OS=Arabidopsis thaliana GN=ELD1 PE=1 SV=1
ABA	Signal	BnaC01g39470D	AT3G08550	ELD1	Glycosyltransferase-like KOBITO 1 OS=Arabidopsis thaliana GN=ELD1 PE=1 SV=1
ABA	Signal	BnaA05g29650D	AT3G08550	ELD1	Glycosyltransferase-like KOBITO 1 OS=Arabidopsis thaliana GN=ELD1 PE=1 SV=1
ABA	Signal	BnaA05g14640D	AT3G08550	ELD1	Glycosyltransferase-like KOBITO 1 OS=Arabidopsis thaliana GN=ELD1 PE=1 SV=1
ABA	Signal	BnaC05g11860D	AT3G08550	ELD1	Glycosyltransferase-like KOBITO 1 OS=Arabidopsis thaliana GN=ELD1 PE=1 SV=1
ABA	Signal	BnaC05g42370D	AT3G10660	CPK2	Calcium-dependent protein kinase 2 OS=Arabidopsis thaliana GN=CPK2 PE=1 SV=1
ABA	Signal	BnaC03g36720D	AT3G10660	CPK2	Calcium-dependent protein kinase 2 OS=Arabidopsis thaliana GN=CPK2 PE=1 SV=1
ABA	Signal	BnaA03g31330D	AT3G10660	CPK2	Calcium-dependent protein kinase 2 OS=Arabidopsis thaliana GN=CPK2 PE=1 SV=1
ABA	Signal	BnaA05g28200D	AT3G10660	CPK2	Calcium-dependent protein kinase 2 OS=Arabidopsis thaliana GN=CPK2 PE=1 SV=1
ABA	Signal	BnaC05g41960D	AT3G11220	ELP4	Elongator complex protein 4 OS=Arabidopsis thaliana GN=ELP4 PE=1 SV=1
ABA	Signal	BnaA05g27780D	AT3G11220	ELP4	Elongator complex protein 4 OS=Arabidopsis thaliana GN=ELP4 PE=1 SV=1
ABA	Signal	BnaA01g31110D	AT3G11220	ELP4	Elongator complex protein 4 OS=Arabidopsis thaliana GN=ELP4 PE=1 SV=1
ABA	Signal	BnaC05g41830D	AT3G11410	PP2CA	Protein phosphatase 2C 37 OS=Arabidopsis thaliana GN=PP2CA PE=1 SV=1
ABA	Signal	BnaA05g27660D	AT3G11410	PP2CA	Protein phosphatase 2C 37 OS=Arabidopsis thaliana GN=PP2CA PE=1 SV=1
ABA	Signal	BnaAnng23920D	AT3G11410	PP2CA	Protein phosphatase 2C 37 OS=Arabidopsis thaliana GN=PP2CA PE=1 SV=1
ABA	Signal	BnaA01g37370D	AT3G11410	PP2CA	Protein phosphatase 2C 37 OS=Arabidopsis thaliana GN=PP2CA PE=1 SV=1
ABA	Signal	BnaA01g28530D	AT3G15730	PLDALPHA1	Phospholipase D alpha 2 OS=Brassica oleracea var. capitata GN=PLD2 PE=1 SV=2
ABA	Signal	BnaC01g35830D	AT3G15730	PLDALPHA1	Phospholipase D alpha 2 OS=Brassica oleracea var. capitata GN=PLD2 PE=1 SV=2
ABA	Signal	BnaC05g37540D	AT3G15730	PLDALPHA1	Phospholipase D alpha 2 OS=Brassica oleracea var. capitata GN=PLD2 PE=1 SV=2
ABA	Signal	BnaA05g23740D	AT3G15730	PLDALPHA1	Phospholipase D alpha 2 OS=Brassica oleracea var. capitata GN=PLD2 PE=1 SV=2
ABA	Signal	BnaA01g28540D	AT3G15730	PLDALPHA1	Phospholipase D alpha 2 OS=Brassica oleracea var. capitata GN=PLD2 PE=1 SV=2
ABA	Signal	BnaC03g39270D	AT3G15730	PLDALPHA1	Phospholipase D alpha 2 OS=Brassica oleracea var. capitata GN=PLD2 PE=1 SV=2
ABA	Signal	BnaC05g36050D	AT3G17410	--	Pto-interacting protein 1 OS=Solanum lycopersicum GN=PTI1 PE=1 SV=2
ABA	Signal	BnaA05g22770D	AT3G17410	--	Pto-interacting protein 1 OS=Solanum lycopersicum GN=PTI1 PE=1 SV=2
ABA	Signal	BnaCnng16720D	AT3G17410	--	Pto-interacting protein 1 OS=Solanum lycopersicum GN=PTI1 PE=1 SV=2
ABA	Signal	BnaA01g36930D	AT3G17410	--	Pto-interacting protein 1 OS=Solanum lycopersicum GN=PTI1 PE=1 SV=2
ABA	Signal	BnaCnng16730D	AT3G17410	--	Pto-interacting protein 1 OS=Solanum lycopersicum GN=PTI1 PE=1 SV=2
ABA	Signal	BnaA03g34520D	AT3G17410	--	Pto-interacting protein 1 OS=Solanum lycopersicum GN=PTI1 PE=1 SV=2
ABA	Signal	BnaC03g39980D	AT3G17410	--	Pto-interacting protein 1 OS=Solanum lycopersicum GN=PTI1 PE=1 SV=2
ABA	Signal	BnaA01g26270D	AT3G19100	CRK2	CDPK-related kinase 2 OS=Arabidopsis thaliana GN=CRK2 PE=1 SV=1
ABA	Signal	BnaC01g33560D	AT3G19100	CRK2	CDPK-related kinase 2 OS=Arabidopsis thaliana GN=CRK2 PE=1 SV=1
ABA	Signal	BnaA05g21040D	AT3G19100	CRK2	CDPK-related kinase 2 OS=Arabidopsis thaliana GN=CRK2 PE=1 SV=1
ABA	Signal	BnaC05g33820D	AT3G19100	CRK2	CDPK-related kinase 2 OS=Arabidopsis thaliana GN=CRK2 PE=1 SV=1
ABA	Signal	BnaC03g40790D	AT3G19100	CRK2	CDPK-related kinase 2 OS=Arabidopsis thaliana GN=CRK2 PE=1 SV=1
ABA	Signal	BnaA03g35100D	AT3G19100	CRK2	CDPK-related kinase 2 OS=Arabidopsis thaliana GN=CRK2 PE=1 SV=1
ABA	Signal	BnaA05g20870D	AT3G19290	ABF4	ABSCISIC ACID-INSENSITIVE 5-like protein 7 OS=Arabidopsis thaliana GN=ABF4 PE=1 SV=1
ABA	Signal	BnaCnng41320D	AT3G19290	ABF4	ABSCISIC ACID-INSENSITIVE 5-like protein 7 OS=Arabidopsis thaliana GN=ABF4 PE=1 SV=1
ABA	Signal	BnaC01g43800D	AT3G19290	ABF4	ABSCISIC ACID-INSENSITIVE 5-like protein 7 OS=Arabidopsis thaliana GN=ABF4 PE=1 SV=1
ABA	Signal	BnaA01g26200D	AT3G19290	ABF4	ABSCISIC ACID-INSENSITIVE 5-like protein 7 OS=Arabidopsis thaliana GN=ABF4 PE=1 SV=1
ABA	Signal	BnaA03g35190D	AT3G19290	ABF4	ABSCISIC ACID-INSENSITIVE 5-like protein 7 OS=Arabidopsis thaliana GN=ABF4 PE=1 SV=1
ABA	Signal	BnaC01g33270D	AT3G19580	AZF2	Zinc finger protein AZF2 OS=Arabidopsis thaliana GN=AZF2 PE=2 SV=1
ABA	Signal	BnaA01g26030D	AT3G19580	AZF2	Zinc finger protein AZF2 OS=Arabidopsis thaliana GN=AZF2 PE=2 SV=1
ABA	Signal	BnaC05g33170D	AT3G19580	AZF2	Zinc finger protein AZF2 OS=Arabidopsis thaliana GN=AZF2 PE=2 SV=1
ABA	Signal	BnaA03g35310D	AT3G19580	AZF2	Zinc finger protein AZF2 OS=Arabidopsis thaliana GN=AZF2 PE=2 SV=1
ABA	Signal	BnaC03g73930D	AT3G19580	AZF2	Zinc finger protein AZF2 OS=Arabidopsis thaliana GN=AZF2 PE=2 SV=1
ABA	Signal	BnaA05g20490D	AT3G19580	AZF2	Zinc finger protein AZF2 OS=Arabidopsis thaliana GN=AZF2 PE=2 SV=1
ABA	Signal	BnaC03g41610D	AT3G20410	CPK9	Calcium-dependent protein kinase 9 OS=Arabidopsis thaliana GN=CPK9 PE=1 SV=1
ABA	Signal	BnaA03g35770D	AT3G20410	CPK9	Calcium-dependent protein kinase 9 OS=Arabidopsis thaliana GN=CPK9 PE=1 SV=1
ABA	Signal	BnaCnng10830D	AT3G20410	CPK9	Calcium-dependent protein kinase 9 OS=Arabidopsis thaliana GN=CPK9 PE=1 SV=1
ABA	Signal	BnaC05g31660D	AT3G20410	CPK9	Calcium-dependent protein kinase 9 OS=Arabidopsis thaliana GN=CPK9 PE=1 SV=1
ABA	Signal	BnaA03g37510D	AT3G24650	ABI3	B3 domain-containing transcription factor ABI3 OS=Arabidopsis thaliana GN=ABI3 PE=1 SV=1
ABA	Signal	BnaC03g44820D	AT3G24650	ABI3	B3 domain-containing transcription factor ABI3 OS=Arabidopsis thaliana GN=ABI3 PE=1 SV=1
ABA	Signal	BnaC02g35860D	AT3G26000	SKIP14	F-box protein SKIP14 OS=Arabidopsis thaliana GN=SKIP14 PE=1 SV=1
ABA	Signal	BnaC07g23170D	AT3G26000	SKIP14	F-box protein SKIP14 OS=Arabidopsis thaliana GN=SKIP14 PE=1 SV=1
ABA	Signal	BnaA02g27750D	AT3G26000	SKIP14	F-box protein SKIP14 OS=Arabidopsis thaliana GN=SKIP14 PE=1 SV=1
ABA	Signal	BnaC09g21680D	AT3G26000	SKIP14	F-box protein SKIP14 OS=Arabidopsis thaliana GN=SKIP14 PE=1 SV=1
ABA	Signal	BnaA06g33190D	AT3G26000	SKIP14	F-box protein SKIP14 OS=Arabidopsis thaliana GN=SKIP14 PE=1 SV=1
ABA	Signal	BnaA09g19660D	AT3G26000	SKIP14	F-box protein SKIP14 OS=Arabidopsis thaliana GN=SKIP14 PE=1 SV=1
ABA	Signal	BnaC01g30750D	AT3G26744	SCRM	Transcription factor ICE1 OS=Arabidopsis thaliana GN=SCRM PE=1 SV=1
ABA	Signal	BnaC02g36310D	AT3G26744	SCRM	Transcription factor ICE1 OS=Arabidopsis thaliana GN=SCRM PE=1 SV=1
ABA	Signal	BnaA02g28220D	AT3G26744	SCRM	Transcription factor ICE1 OS=Arabidopsis thaliana GN=SCRM PE=1 SV=1
ABA	Signal	BnaA03g52850D	AT3G26744	SCRM	Transcription factor ICE1 OS=Arabidopsis thaliana GN=SCRM PE=1 SV=1
ABA	Signal	BnaC05g10730D	AT3G26744	SCRM	Transcription factor ICE1 OS=Arabidopsis thaliana GN=SCRM PE=1 SV=1
ABA	Signal	BnaC09g24550D	AT3G26744	SCRM	Transcription factor ICE1 OS=Arabidopsis thaliana GN=SCRM PE=1 SV=1
ABA	Signal	BnaC06g43220D	AT3G26744	SCRM	Transcription factor ICE1 OS=Arabidopsis thaliana GN=SCRM PE=1 SV=1
ABA	Signal	BnaA06g32660D	AT3G26790	FUS3	B3 domain-containing transcription factor FUS3 OS=Arabidopsis thaliana GN=FUS3 PE=2 SV=2
ABA	Signal	BnaC07g48930D	AT3G26790	FUS3	B3 domain-containing transcription factor FUS3 OS=Arabidopsis thaliana GN=FUS3 PE=2 SV=2
ABA	Signal	BnaC02g36350D	AT3G26790	FUS3	B3 domain-containing transcription factor FUS3 OS=Arabidopsis thaliana GN=FUS3 PE=2 SV=2
ABA	Signal	BnaA02g28280D	AT3G26790	FUS3	B3 domain-containing transcription factor FUS3 OS=Arabidopsis thaliana GN=FUS3 PE=2 SV=2
ABA	Signal	BnaC03g55440D	AT3G45640	MPK3	Mitogen-activated protein kinase 3 OS=Arabidopsis thaliana GN=MPK3 PE=1 SV=2
ABA	Signal	BnaA06g18440D	AT3G45640	MPK3	Mitogen-activated protein kinase 3 OS=Arabidopsis thaliana GN=MPK3 PE=1 SV=2
ABA	Signal	BnaA03g40850D	AT3G50500	SRK2D	Serine/threonine-protein kinase SRK2D OS=Arabidopsis thaliana GN=SRK2D PE=1 SV=1
ABA	Signal	BnaC07g31800D	AT3G50500	SRK2D	Serine/threonine-protein kinase SRK2D OS=Arabidopsis thaliana GN=SRK2D PE=1 SV=1
ABA	Signal	BnaC08g21940D	AT3G50500	SRK2D	Serine/threonine-protein kinase SRK2D OS=Arabidopsis thaliana GN=SRK2D PE=1 SV=1
ABA	Signal	BnaAnng11720D	AT3G50500	SRK2D	Serine/threonine-protein kinase SRK2D OS=Arabidopsis thaliana GN=SRK2D PE=1 SV=1
ABA	Signal	BnaCnng45690D	AT3G50530	CRK5	CDPK-related kinase 5 OS=Arabidopsis thaliana GN=CRK5 PE=2 SV=1
ABA	Signal	BnaAnng11710D	AT3G50530	CRK5	CDPK-related kinase 5 OS=Arabidopsis thaliana GN=CRK5 PE=2 SV=1
ABA	Signal	BnaCnng48080D	AT3G50530	CRK5	CDPK-related kinase 5 OS=Arabidopsis thaliana GN=CRK5 PE=2 SV=1
ABA	Signal	BnaCnng65160D	AT3G50530	CRK5	CDPK-related kinase 5 OS=Arabidopsis thaliana GN=CRK5 PE=2 SV=1
ABA	Signal	BnaA02g32260D	AT3G50530	CRK5	CDPK-related kinase 5 OS=Arabidopsis thaliana GN=CRK5 PE=2 SV=1
ABA	Signal	BnaA02g35850D	AT3G50530	CRK5	CDPK-related kinase 5 OS=Arabidopsis thaliana GN=CRK5 PE=2 SV=1
ABA	Signal	BnaC03g72190D	AT3G50530	CRK5	CDPK-related kinase 5 OS=Arabidopsis thaliana GN=CRK5 PE=2 SV=1
ABA	Signal	BnaA05g12580D	AT3G50530	CRK5	CDPK-related kinase 5 OS=Arabidopsis thaliana GN=CRK5 PE=2 SV=1
ABA	Signal	BnaA08g07520D	AT3G50530	CRK5	CDPK-related kinase 5 OS=Arabidopsis thaliana GN=CRK5 PE=2 SV=1
ABA	Signal	BnaC08g22890D	AT3G51550	FER	Receptor-like protein kinase FERONIA OS=Arabidopsis thaliana GN=FER PE=1 SV=1
ABA	Signal	BnaA09g32070D	AT3G51550	FER	Receptor-like protein kinase FERONIA OS=Arabidopsis thaliana GN=FER PE=1 SV=1
ABA	Signal	BnaA03g41360D	AT3G51550	FER	Receptor-like protein kinase FERONIA OS=Arabidopsis thaliana GN=FER PE=1 SV=1
ABA	Signal	BnaC07g32280D	AT3G51550	FER	Receptor-like protein kinase FERONIA OS=Arabidopsis thaliana GN=FER PE=1 SV=1
ABA	Signal	BnaA01g19380D	AT3G51550	FER	Receptor-like protein kinase FERONIA OS=Arabidopsis thaliana GN=FER PE=1 SV=1
ABA	Signal	BnaC01g23340D	AT3G51550	FER	Receptor-like protein kinase FERONIA OS=Arabidopsis thaliana GN=FER PE=1 SV=1
ABA	Signal	BnaC09g34990D	AT3G51550	FER	Receptor-like protein kinase FERONIA OS=Arabidopsis thaliana GN=FER PE=1 SV=1
ABA	Signal	BnaA10g12670D	AT3G51550	FER	Receptor-like protein kinase FERONIA OS=Arabidopsis thaliana GN=FER PE=1 SV=1
ABA	Signal	BnaC04g28550D	AT3G51850	CPK13	Calcium-dependent protein kinase 13 OS=Arabidopsis thaliana GN=CPK13 PE=1 SV=2
ABA	Signal	BnaC07g32550D	AT3G51850	CPK13	Calcium-dependent protein kinase 13 OS=Arabidopsis thaliana GN=CPK13 PE=1 SV=2
ABA	Signal	BnaA04g05940D	AT3G51850	CPK13	Calcium-dependent protein kinase 13 OS=Arabidopsis thaliana GN=CPK13 PE=1 SV=2
ABA	Signal	BnaA03g41500D	AT3G51850	CPK13	Calcium-dependent protein kinase 13 OS=Arabidopsis thaliana GN=CPK13 PE=1 SV=2
ABA	Signal	BnaC08g23190D	AT3G51850	CPK13	Calcium-dependent protein kinase 13 OS=Arabidopsis thaliana GN=CPK13 PE=1 SV=2
ABA	Signal	BnaA09g32390D	AT3G51850	CPK13	Calcium-dependent protein kinase 13 OS=Arabidopsis thaliana GN=CPK13 PE=1 SV=2
ABA	Signal	BnaC01g41870D	AT3G59380	FTA	Protein farnesyltransferase/geranylgeranyltransferase type-1 subunit alpha OS=Arabidopsis thaliana GN=FTA PE=1 SV=2
ABA	Signal	BnaA01g18430D	AT3G59380	FTA	Protein farnesyltransferase/geranylgeranyltransferase type-1 subunit alpha OS=Arabidopsis thaliana GN=FTA PE=1 SV=2
ABA	Signal	BnaA05g02100D	AT3G59380	FTA	Protein farnesyltransferase/geranylgeranyltransferase type-1 subunit alpha OS=Arabidopsis thaliana GN=FTA PE=1 SV=2
ABA	Signal	BnaA06g07490D	AT3G59380	FTA	Protein farnesyltransferase/geranylgeranyltransferase type-1 subunit alpha OS=Arabidopsis thaliana GN=FTA PE=1 SV=2
ABA	Signal	BnaC03g31730D	AT4G01026	PYL7	Abscisic acid receptor PYL7 OS=Arabidopsis thaliana GN=PYL7 PE=1 SV=1
ABA	Signal	BnaA03g26790D	AT4G01026	PYL7	Abscisic acid receptor PYL7 OS=Arabidopsis thaliana GN=PYL7 PE=1 SV=1
ABA	Signal	BnaCnng01800D	AT4G01026	PYL7	Abscisic acid receptor PYL7 OS=Arabidopsis thaliana GN=PYL7 PE=1 SV=1
ABA	Signal	BnaA02g21060D	AT4G04720	CPK21	Calcium-dependent protein kinase 21 OS=Arabidopsis thaliana GN=CPK21 PE=1 SV=1
ABA	Signal	BnaC02g26350D	AT4G04720	CPK21	Calcium-dependent protein kinase 21 OS=Arabidopsis thaliana GN=CPK21 PE=1 SV=1
ABA	Signal	BnaC09g27320D	AT4G06634	--	Uncharacterized zinc finger protein At4g06634 OS=Arabidopsis thaliana GN=At4g06634 PE=1 SV=1
ABA	Signal	BnaA10g05820D	AT4G06634	--	Uncharacterized zinc finger protein At4g06634 OS=Arabidopsis thaliana GN=At4g06634 PE=1 SV=1
ABA	Signal	BnaC03g16080D	AT4G06634	--	Uncharacterized zinc finger protein At4g06634 OS=Arabidopsis thaliana GN=At4g06634 PE=1 SV=1
ABA	Signal	BnaA03g13270D	AT4G06634	--	Uncharacterized zinc finger protein At4g06634 OS=Arabidopsis thaliana GN=At4g06634 PE=1 SV=1
ABA	Signal	BnaC03g28620D	AT4G09570	CPK4	Calcium-dependent protein kinase 4 OS=Arabidopsis thaliana GN=CPK4 PE=1 SV=1
ABA	Signal	BnaA03g24050D	AT4G09570	CPK4	Calcium-dependent protein kinase 4 OS=Arabidopsis thaliana GN=CPK4 PE=1 SV=1
ABA	Signal	BnaA09g22140D	AT4G11040	--	Probable protein phosphatase 2C 54 OS=Arabidopsis thaliana GN=At4g11040 PE=2 SV=1
ABA	Signal	BnaA03g24610D	AT4G11040	--	Probable protein phosphatase 2C 54 OS=Arabidopsis thaliana GN=At4g11040 PE=2 SV=1
ABA	Signal	BnaC09g26100D	AT4G11040	--	Probable protein phosphatase 2C 54 OS=Arabidopsis thaliana GN=At4g11040 PE=2 SV=1
ABA	Signal	BnaC03g29270D	AT4G11040	--	Probable protein phosphatase 2C 54 OS=Arabidopsis thaliana GN=At4g11040 PE=2 SV=1
ABA	Signal	BnaC03g72920D	AT4G11890	CRK45	Cysteine-rich receptor-like protein kinase 45 OS=Arabidopsis thaliana GN=CRK45 PE=1 SV=1
ABA	Signal	BnaC09g23650D	AT4G11890	CRK45	Cysteine-rich receptor-like protein kinase 45 OS=Arabidopsis thaliana GN=CRK45 PE=1 SV=1
ABA	Signal	BnaA03g24890D	AT4G11890	CRK45	Cysteine-rich receptor-like protein kinase 45 OS=Arabidopsis thaliana GN=CRK45 PE=1 SV=1
ABA	Signal	BnaC07g34880D	AT4G17870	PYR1	Abscisic acid receptor PYR1 OS=Arabidopsis thaliana GN=PYR1 PE=1 SV=1
ABA	Signal	BnaA03g43410D	AT4G17870	PYR1	Abscisic acid receptor PYR1 OS=Arabidopsis thaliana GN=PYR1 PE=1 SV=1
ABA	Signal	BnaA08g08460D	AT4G17870	PYR1	Abscisic acid receptor PYR1 OS=Arabidopsis thaliana GN=PYR1 PE=1 SV=1
ABA	Signal	BnaC08g11070D	AT4G17870	PYR1	Abscisic acid receptor PYR1 OS=Arabidopsis thaliana GN=PYR1 PE=1 SV=1
ABA	Signal	BnaAnng35310D	AT4G17870	PYR1	Abscisic acid receptor PYR1 OS=Arabidopsis thaliana GN=PYR1 PE=1 SV=1
ABA	Signal	BnaCnng65400D	AT4G17870	PYR1	Abscisic acid receptor PYR1 OS=Arabidopsis thaliana GN=PYR1 PE=1 SV=1
ABA	Signal	BnaA01g08860D	AT4G18010	IP5P2	Type I inositol polyphosphate 5-phosphatase 2 OS=Arabidopsis thaliana GN=IP5P2 PE=1 SV=2
ABA	Signal	BnaC01g10530D	AT4G18010	IP5P2	Type I inositol polyphosphate 5-phosphatase 2 OS=Arabidopsis thaliana GN=IP5P2 PE=1 SV=2
ABA	Signal	BnaA01g08870D	AT4G18010	IP5P2	Type I inositol polyphosphate 5-phosphatase 2 OS=Arabidopsis thaliana GN=IP5P2 PE=1 SV=2
ABA	Signal	BnaCnng58640D	AT4G18010	IP5P2	Type I inositol polyphosphate 5-phosphatase 2 OS=Arabidopsis thaliana GN=IP5P2 PE=1 SV=2
ABA	Signal	BnaA03g43530D	AT4G18010	IP5P2	Type I inositol polyphosphate 5-phosphatase 2 OS=Arabidopsis thaliana GN=IP5P2 PE=1 SV=2
ABA	Signal	BnaC01g11020D	AT4G18620	PYL13	Abscisic acid receptor PYL13 OS=Arabidopsis thaliana GN=PYL13 PE=2 SV=1
ABA	Signal	BnaC07g48850D	AT4G18620	PYL13	Abscisic acid receptor PYL13 OS=Arabidopsis thaliana GN=PYL13 PE=2 SV=1
ABA	Signal	BnaA01g09460D	AT4G18620	PYL13	Abscisic acid receptor PYL13 OS=Arabidopsis thaliana GN=PYL13 PE=2 SV=1
ABA	Signal	BnaC03g64510D	AT4G20940	--	Probable LRR receptor-like serine/threonine-protein kinase At4g20940 OS=Arabidopsis thaliana GN=At4g20940 PE=1 SV=1
ABA	Signal	BnaC01g12420D	AT4G20940	--	Probable LRR receptor-like serine/threonine-protein kinase At4g20940 OS=Arabidopsis thaliana GN=At4g20940 PE=1 SV=1
ABA	Signal	BnaA01g10840D	AT4G20940	--	Probable LRR receptor-like serine/threonine-protein kinase At4g20940 OS=Arabidopsis thaliana GN=At4g20940 PE=1 SV=1
ABA	Signal	BnaA08g09980D	AT4G20940	--	Probable LRR receptor-like serine/threonine-protein kinase At4g20940 OS=Arabidopsis thaliana GN=At4g20940 PE=1 SV=1
ABA	Signal	BnaC07g36800D	AT4G21670	CPL1	RNA polymerase II C-terminal domain phosphatase-like 1 OS=Arabidopsis thaliana GN=CPL1 PE=1 SV=1
ABA	Signal	BnaC03g64030D	AT4G21670	CPL1	RNA polymerase II C-terminal domain phosphatase-like 1 OS=Arabidopsis thaliana GN=CPL1 PE=1 SV=1
ABA	Signal	BnaA08g09620D	AT4G21670	CPL1	RNA polymerase II C-terminal domain phosphatase-like 1 OS=Arabidopsis thaliana GN=CPL1 PE=1 SV=1
ABA	Signal	BnaA03g44810D	AT4G21670	CPL1	RNA polymerase II C-terminal domain phosphatase-like 1 OS=Arabidopsis thaliana GN=CPL1 PE=1 SV=1
ABA	Signal	BnaA01g11500D	AT4G21670	CPL1	RNA polymerase II C-terminal domain phosphatase-like 1 OS=Arabidopsis thaliana GN=CPL1 PE=1 SV=1
ABA	Signal	BnaC01g13360D	AT4G21940	CPK15	Calcium-dependent protein kinase 15 OS=Arabidopsis thaliana GN=CPK15 PE=2 SV=1
ABA	Signal	BnaA01g11790D	AT4G21940	CPK15	Calcium-dependent protein kinase 15 OS=Arabidopsis thaliana GN=CPK15 PE=2 SV=1
ABA	Signal	BnaA01g23490D	AT4G21940	CPK15	Calcium-dependent protein kinase 15 OS=Arabidopsis thaliana GN=CPK15 PE=2 SV=1
ABA	Signal	BnaC01g13830D	AT4G22330	ATCES1	Alkaline ceramidase 3 OS=Mus musculus GN=Acer3 PE=2 SV=1
ABA	Signal	BnaA01g12140D	AT4G22330	ATCES1	Alkaline ceramidase 3 OS=Mus musculus GN=Acer3 PE=2 SV=1
ABA	Signal	BnaA03g45300D	AT4G22330	ATCES1	Alkaline ceramidase 3 OS=Mus musculus GN=Acer3 PE=2 SV=1
ABA	Signal	BnaC07g37280D	AT4G22330	ATCES1	Alkaline ceramidase 3 OS=Mus musculus GN=Acer3 PE=2 SV=1
ABA	Signal	BnaA08g10210D	AT4G22330	ATCES1	Alkaline ceramidase 3 OS=Mus musculus GN=Acer3 PE=2 SV=1
ABA	Signal	BnaC01g15010D	AT4G23450	AIRP1	E3 ubiquitin-protein ligase At3g02290 OS=Arabidopsis thaliana GN=At3g02290 PE=2 SV=1
ABA	Signal	BnaA01g13060D	AT4G23450	AIRP1	E3 ubiquitin-protein ligase At3g02290 OS=Arabidopsis thaliana GN=At3g02290 PE=2 SV=1
ABA	Signal	BnaC07g38220D	AT4G23450	AIRP1	E3 ubiquitin-protein ligase At3g02290 OS=Arabidopsis thaliana GN=At3g02290 PE=2 SV=1
ABA	Signal	BnaA02g25670D	AT4G23450	AIRP1	E3 ubiquitin-protein ligase At3g02290 OS=Arabidopsis thaliana GN=At3g02290 PE=2 SV=1
ABA	Signal	BnaA03g45980D	AT4G23450	AIRP1	E3 ubiquitin-protein ligase At3g02290 OS=Arabidopsis thaliana GN=At3g02290 PE=2 SV=1
ABA	Signal	BnaC07g50270D	AT4G23650	CPK3	Calcium-dependent protein kinase 3 OS=Arabidopsis thaliana GN=CPK3 PE=1 SV=1
ABA	Signal	BnaA03g46140D	AT4G23650	CPK3	Calcium-dependent protein kinase 3 OS=Arabidopsis thaliana GN=CPK3 PE=1 SV=1
ABA	Signal	BnaC01g15460D	AT4G23650	CPK3	Calcium-dependent protein kinase 3 OS=Arabidopsis thaliana GN=CPK3 PE=1 SV=1
ABA	Signal	BnaA01g13330D	AT4G23650	CPK3	Calcium-dependent protein kinase 3 OS=Arabidopsis thaliana GN=CPK3 PE=1 SV=1
ABA	Signal	BnaC01g18020D	AT4G26080	ABI1	Protein phosphatase 2C 56 OS=Arabidopsis thaliana GN=ABI1 PE=1 SV=2
ABA	Signal	BnaA03g47830D	AT4G26080	ABI1	Protein phosphatase 2C 56 OS=Arabidopsis thaliana GN=ABI1 PE=1 SV=2
ABA	Signal	BnaC07g40100D	AT4G26080	ABI1	Protein phosphatase 2C 56 OS=Arabidopsis thaliana GN=ABI1 PE=1 SV=2
ABA	Signal	BnaA01g15250D	AT4G26080	ABI1	Protein phosphatase 2C 56 OS=Arabidopsis thaliana GN=ABI1 PE=1 SV=2
ABA	Signal	BnaC08g12100D	AT4G26080	ABI1	Protein phosphatase 2C 56 OS=Arabidopsis thaliana GN=ABI1 PE=1 SV=2
ABA	Signal	BnaA08g14490D	AT4G26080	ABI1	Protein phosphatase 2C 56 OS=Arabidopsis thaliana GN=ABI1 PE=1 SV=2
ABA	Signal	BnaC08g12090D	AT4G26080	ABI1	Protein phosphatase 2C 56 OS=Arabidopsis thaliana GN=ABI1 PE=1 SV=2
ABA	Signal	BnaA01g20940D	AT4G26080	ABI1	Protein phosphatase 2C 56 OS=Arabidopsis thaliana GN=ABI1 PE=1 SV=2
ABA	Signal	BnaA09g09030D	AT4G26080	ABI1	Protein phosphatase 2C 56 OS=Arabidopsis thaliana GN=ABI1 PE=1 SV=2
ABA	Signal	BnaCnng68710D	AT4G27920	PYL10	Abscisic acid receptor PYL10 OS=Arabidopsis thaliana GN=PYL10 PE=1 SV=1
ABA	Signal	BnaA01g16740D	AT4G27920	PYL10	Abscisic acid receptor PYL10 OS=Arabidopsis thaliana GN=PYL10 PE=1 SV=1
ABA	Signal	BnaC01g09530D	AT4G28950	ARAC7	Rac-like GTP-binding protein ARAC7 OS=Arabidopsis thaliana GN=ARAC7 PE=1 SV=1
ABA	Signal	BnaA01g07950D	AT4G28950	ARAC7	Rac-like GTP-binding protein ARAC7 OS=Arabidopsis thaliana GN=ARAC7 PE=1 SV=1
ABA	Signal	BnaA01g04070D	AT4G32870	--	Lachrymatory-factor synthase OS=Allium cepa GN=LFS PE=1 SV=1
ABA	Signal	BnaC01g05530D	AT4G32870	--	Lachrymatory-factor synthase OS=Allium cepa GN=LFS PE=1 SV=1
ABA	Signal	BnaAnng27450D	AT4G32870	--	Lachrymatory-factor synthase OS=Allium cepa GN=LFS PE=1 SV=1
ABA	Signal	BnaC03g66870D	AT4G32870	--	Lachrymatory-factor synthase OS=Allium cepa GN=LFS PE=1 SV=1
ABA	Signal	BnaAnng29110D	AT4G32870	--	Lachrymatory-factor synthase OS=Allium cepa GN=LFS PE=1 SV=1
ABA	Signal	BnaC07g43980D	AT4G32870	--	Lachrymatory-factor synthase OS=Allium cepa GN=LFS PE=1 SV=1
ABA	Signal	BnaA03g52470D	AT4G33360	FLDH	Putative dihydroflavonol-4-reductase OS=Synechocystis sp. (strain PCC 6803 / Kazusa) GN=dfrA PE=3 SV=1
ABA	Signal	BnaC07g44210D	AT4G33360	FLDH	Putative dihydroflavonol-4-reductase OS=Synechocystis sp. (strain PCC 6803 / Kazusa) GN=dfrA PE=3 SV=1
ABA	Signal	BnaA03g50640D	AT4G33780	--	--
ABA	Signal	BnaC01g04470D	AT4G33780	--	--
ABA	Signal	BnaC07g44500D	AT4G33780	--	--
ABA	Signal	BnaA01g03210D	AT4G33780	--	--
ABA	Signal	BnaC01g04370D	AT4G33950	SRK2E	Serine/threonine-protein kinase SRK2E OS=Arabidopsis thaliana GN=SRK2E PE=1 SV=1
ABA	Signal	BnaAnng41460D	AT4G33950	SRK2E	Serine/threonine-protein kinase SRK2E OS=Arabidopsis thaliana GN=SRK2E PE=1 SV=1
ABA	Signal	BnaA01g03110D	AT4G33950	SRK2E	Serine/threonine-protein kinase SRK2E OS=Arabidopsis thaliana GN=SRK2E PE=1 SV=1
ABA	Signal	BnaAnng26550D	AT4G34000	ABF3	ABSCISIC ACID-INSENSITIVE 5-like protein 6 OS=Arabidopsis thaliana GN=ABF3 PE=1 SV=1
ABA	Signal	BnaC01g04330D	AT4G34000	ABF3	ABSCISIC ACID-INSENSITIVE 5-like protein 6 OS=Arabidopsis thaliana GN=ABF3 PE=1 SV=1
ABA	Signal	BnaC07g44670D	AT4G34000	ABF3	ABSCISIC ACID-INSENSITIVE 5-like protein 6 OS=Arabidopsis thaliana GN=ABF3 PE=1 SV=1
ABA	Signal	BnaCnng62860D	AT4G34220	--	Receptor protein kinase-like protein At4g34220 OS=Arabidopsis thaliana GN=At4g34220 PE=2 SV=1
ABA	Signal	BnaC01g04180D	AT4G34220	--	Receptor protein kinase-like protein At4g34220 OS=Arabidopsis thaliana GN=At4g34220 PE=2 SV=1
ABA	Signal	BnaA01g02910D	AT4G34220	--	Receptor protein kinase-like protein At4g34220 OS=Arabidopsis thaliana GN=At4g34220 PE=2 SV=1
ABA	Signal	BnaA01g02090D	AT4G35310	CPK5	Calcium-dependent protein kinase 5 OS=Arabidopsis thaliana GN=CPK5 PE=2 SV=1
ABA	Signal	BnaC01g03240D	AT4G35310	CPK5	Calcium-dependent protein kinase 5 OS=Arabidopsis thaliana GN=CPK5 PE=2 SV=1
ABA	Signal	BnaC07g45520D	AT4G35310	CPK5	Calcium-dependent protein kinase 5 OS=Arabidopsis thaliana GN=CPK5 PE=2 SV=1
ABA	Signal	BnaA03g53250D	AT4G35310	CPK5	Calcium-dependent protein kinase 5 OS=Arabidopsis thaliana GN=CPK5 PE=2 SV=1
ABA	Signal	BnaA03g53240D	AT4G35310	CPK5	Calcium-dependent protein kinase 5 OS=Arabidopsis thaliana GN=CPK5 PE=2 SV=1
ABA	Signal	BnaC07g45790D	AT4G35790	PLDDELTA	Phospholipase D delta OS=Arabidopsis thaliana GN=PLDDELTA PE=1 SV=2
ABA	Signal	BnaAnng08250D	AT4G35790	PLDDELTA	Phospholipase D delta OS=Arabidopsis thaliana GN=PLDDELTA PE=1 SV=2
ABA	Signal	BnaA08g04540D	AT4G35790	PLDDELTA	Phospholipase D delta OS=Arabidopsis thaliana GN=PLDDELTA PE=1 SV=2
ABA	Signal	BnaC08g05680D	AT4G35790	PLDDELTA	Phospholipase D delta OS=Arabidopsis thaliana GN=PLDDELTA PE=1 SV=2
ABA	Signal	BnaCnng54530D	AT4G35790	PLDDELTA	Phospholipase D delta OS=Arabidopsis thaliana GN=PLDDELTA PE=1 SV=2
ABA	Signal	BnaC08g46860D	AT4G35790	PLDDELTA	Phospholipase D delta OS=Arabidopsis thaliana GN=PLDDELTA PE=1 SV=2
ABA	Signal	BnaC03g62540D	AT4G35790	PLDDELTA	Phospholipase D delta OS=Arabidopsis thaliana GN=PLDDELTA PE=1 SV=2
ABA	Signal	BnaAnng08280D	AT4G35890	LARP1C	La-related protein 1C OS=Arabidopsis thaliana GN=LARP1C PE=1 SV=1
ABA	Signal	BnaC07g45840D	AT4G35890	LARP1C	La-related protein 1C OS=Arabidopsis thaliana GN=LARP1C PE=1 SV=1
ABA	Signal	BnaA08g14850D	AT4G35890	LARP1C	La-related protein 1C OS=Arabidopsis thaliana GN=LARP1C PE=1 SV=1
ABA	Signal	BnaC01g02730D	AT4G35890	LARP1C	La-related protein 1C OS=Arabidopsis thaliana GN=LARP1C PE=1 SV=1
ABA	Signal	BnaA01g01650D	AT4G35890	LARP1C	La-related protein 1C OS=Arabidopsis thaliana GN=LARP1C PE=1 SV=1
ABA	Signal	BnaC03g76880D	AT4G35890	LARP1C	La-related protein 1C OS=Arabidopsis thaliana GN=LARP1C PE=1 SV=1
ABA	Signal	BnaC09g09540D	AT4G35890	LARP1C	La-related protein 1C OS=Arabidopsis thaliana GN=LARP1C PE=1 SV=1
ABA	Signal	BnaA09g09280D	AT4G35890	LARP1C	La-related protein 1C OS=Arabidopsis thaliana GN=LARP1C PE=1 SV=1
ABA	Signal	BnaA09g09290D	AT4G35890	LARP1C	La-related protein 1C OS=Arabidopsis thaliana GN=LARP1C PE=1 SV=1
ABA	Signal	BnaC09g09550D	AT4G35890	LARP1C	La-related protein 1C OS=Arabidopsis thaliana GN=LARP1C PE=1 SV=1
ABA	Signal	BnaA01g34550D	AT4G37790	HAT22	Homeobox-leucine zipper protein HAT22 OS=Arabidopsis thaliana GN=HAT22 PE=1 SV=1
ABA	Signal	BnaC01g01230D	AT4G37790	HAT22	Homeobox-leucine zipper protein HAT22 OS=Arabidopsis thaliana GN=HAT22 PE=1 SV=1
ABA	Signal	BnaAnng16680D	AT4G37790	HAT22	Homeobox-leucine zipper protein HAT22 OS=Arabidopsis thaliana GN=HAT22 PE=1 SV=1
ABA	Signal	BnaAnng19250D	AT4G37790	HAT22	Homeobox-leucine zipper protein HAT22 OS=Arabidopsis thaliana GN=HAT22 PE=1 SV=1
ABA	Signal	BnaA01g34560D	AT4G40010	SRK2F	Serine/threonine-protein kinase SRK2F OS=Arabidopsis thaliana GN=SRK2F PE=1 SV=1
ABA	Signal	BnaC01g00890D	AT4G40010	SRK2F	Serine/threonine-protein kinase SRK2F OS=Arabidopsis thaliana GN=SRK2F PE=1 SV=1
ABA	Signal	BnaAnng26730D	AT4G40010	SRK2F	Serine/threonine-protein kinase SRK2F OS=Arabidopsis thaliana GN=SRK2F PE=1 SV=1
ABA	Signal	BnaA03g54390D	AT4G40010	SRK2F	Serine/threonine-protein kinase SRK2F OS=Arabidopsis thaliana GN=SRK2F PE=1 SV=1
ABA	Signal	BnaC03g00220D	AT5G01520	--	RING finger protein 141 OS=Gallus gallus GN=RNF141 PE=2 SV=1
ABA	Signal	BnaA03g00330D	AT5G01520	--	RING finger protein 141 OS=Gallus gallus GN=RNF141 PE=2 SV=1
ABA	Signal	BnaA03g00310D	AT5G01540	LECRK62	L-type lectin-domain containing receptor kinase VI.2 OS=Arabidopsis thaliana GN=LECRK62 PE=2 SV=1
ABA	Signal	BnaC03g00210D	AT5G01540	LECRK62	L-type lectin-domain containing receptor kinase VI.2 OS=Arabidopsis thaliana GN=LECRK62 PE=2 SV=1
ABA	Signal	BnaA03g00320D	AT5G01540	LECRK62	L-type lectin-domain containing receptor kinase VI.2 OS=Arabidopsis thaliana GN=LECRK62 PE=2 SV=1
ABA	Signal	BnaC09g18540D	AT5G01550	LECRK63	Lectin-domain containing receptor kinase VI.3 OS=Arabidopsis thaliana GN=LECRK63 PE=2 SV=1
ABA	Signal	BnaC09g18530D	AT5G01550	LECRK63	Lectin-domain containing receptor kinase VI.3 OS=Arabidopsis thaliana GN=LECRK63 PE=2 SV=1
ABA	Signal	BnaC09g18550D	AT5G01550	LECRK63	Lectin-domain containing receptor kinase VI.3 OS=Arabidopsis thaliana GN=LECRK63 PE=2 SV=1
ABA	Signal	BnaAnng00150D	AT5G01550	LECRK63	Lectin-domain containing receptor kinase VI.3 OS=Arabidopsis thaliana GN=LECRK63 PE=2 SV=1
ABA	Signal	BnaA03g50410D	AT5G01550	LECRK63	Lectin-domain containing receptor kinase VI.3 OS=Arabidopsis thaliana GN=LECRK63 PE=2 SV=1
ABA	Signal	BnaCnng03990D	AT5G01550	LECRK63	Lectin-domain containing receptor kinase VI.3 OS=Arabidopsis thaliana GN=LECRK63 PE=2 SV=1
ABA	Signal	BnaC07g50910D	AT5G01550	LECRK63	Lectin-domain containing receptor kinase VI.3 OS=Arabidopsis thaliana GN=LECRK63 PE=2 SV=1
ABA	Signal	BnaC03g13350D	AT5G01560	LECRK64	Lectin-domain containing receptor kinase VI.4 OS=Arabidopsis thaliana GN=LECRK64 PE=2 SV=1
ABA	Signal	BnaA03g00300D	AT5G01560	LECRK64	Lectin-domain containing receptor kinase VI.4 OS=Arabidopsis thaliana GN=LECRK64 PE=2 SV=1
ABA	Signal	BnaC03g00190D	AT5G01560	LECRK64	Lectin-domain containing receptor kinase VI.4 OS=Arabidopsis thaliana GN=LECRK64 PE=2 SV=1
ABA	Signal	BnaA03g10660D	AT5G01560	LECRK64	Lectin-domain containing receptor kinase VI.4 OS=Arabidopsis thaliana GN=LECRK64 PE=2 SV=1
ABA	Signal	BnaC09g50440D	AT5G04870	CPK1	Calcium-dependent protein kinase 1 OS=Arabidopsis thaliana GN=CPK1 PE=1 SV=1
ABA	Signal	BnaA10g25410D	AT5G04870	CPK1	Calcium-dependent protein kinase 1 OS=Arabidopsis thaliana GN=CPK1 PE=1 SV=1
ABA	Signal	BnaC03g01790D	AT5G04870	CPK1	Calcium-dependent protein kinase 1 OS=Arabidopsis thaliana GN=CPK1 PE=1 SV=1
ABA	Signal	BnaA03g01490D	AT5G04870	CPK1	Calcium-dependent protein kinase 1 OS=Arabidopsis thaliana GN=CPK1 PE=1 SV=1
ABA	Signal	BnaC02g02750D	AT5G04870	CPK1	Calcium-dependent protein kinase 1 OS=Arabidopsis thaliana GN=CPK1 PE=1 SV=1
ABA	Signal	BnaC09g49910D	AT5G05440	PYL5	Abscisic acid receptor PYL5 OS=Arabidopsis thaliana GN=PYL5 PE=1 SV=1
ABA	Signal	BnaAnng40650D	AT5G05440	PYL5	Abscisic acid receptor PYL5 OS=Arabidopsis thaliana GN=PYL5 PE=1 SV=1
ABA	Signal	BnaA10g24990D	AT5G05440	PYL5	Abscisic acid receptor PYL5 OS=Arabidopsis thaliana GN=PYL5 PE=1 SV=1
ABA	Signal	BnaC03g02130D	AT5G05440	PYL5	Abscisic acid receptor PYL5 OS=Arabidopsis thaliana GN=PYL5 PE=1 SV=1
ABA	Signal	BnaAnng01330D	AT5G05440	PYL5	Abscisic acid receptor PYL5 OS=Arabidopsis thaliana GN=PYL5 PE=1 SV=1
ABA	Signal	BnaA03g02480D	AT5G08335	ICMTB	Protein-S-isoprenylcysteine O-methyltransferase B OS=Arabidopsis thaliana GN=ICMTB PE=1 SV=1
ABA	Signal	BnaC03g03490D	AT5G08335	ICMTB	Protein-S-isoprenylcysteine O-methyltransferase B OS=Arabidopsis thaliana GN=ICMTB PE=1 SV=1
ABA	Signal	BnaA01g01060D	AT5G08335	ICMTB	Protein-S-isoprenylcysteine O-methyltransferase B OS=Arabidopsis thaliana GN=ICMTB PE=1 SV=1
ABA	Signal	BnaA03g55780D	AT5G08520	--	Transcription factor DIVARICATA OS=Antirrhinum majus GN=DIVARICATA PE=2 SV=1
ABA	Signal	BnaC09g47470D	AT5G08520	--	Transcription factor DIVARICATA OS=Antirrhinum majus GN=DIVARICATA PE=2 SV=1
ABA	Signal	BnaC02g01090D	AT5G08520	--	Transcription factor DIVARICATA OS=Antirrhinum majus GN=DIVARICATA PE=2 SV=1
ABA	Signal	BnaA10g22930D	AT5G08520	--	Transcription factor DIVARICATA OS=Antirrhinum majus GN=DIVARICATA PE=2 SV=1
ABA	Signal	BnaAnng06040D	AT5G08520	--	Transcription factor DIVARICATA OS=Antirrhinum majus GN=DIVARICATA PE=2 SV=1
ABA	Signal	BnaC09g47390D	AT5G08590	SRK2G	Serine/threonine-protein kinase SRK2G OS=Arabidopsis thaliana GN=SRK2G PE=1 SV=2
ABA	Signal	BnaA10g22850D	AT5G08590	SRK2G	Serine/threonine-protein kinase SRK2G OS=Arabidopsis thaliana GN=SRK2G PE=1 SV=2
ABA	Signal	BnaA03g02580D	AT5G08590	SRK2G	Serine/threonine-protein kinase SRK2G OS=Arabidopsis thaliana GN=SRK2G PE=1 SV=2
ABA	Signal	BnaC03g03700D	AT5G08590	SRK2G	Serine/threonine-protein kinase SRK2G OS=Arabidopsis thaliana GN=SRK2G PE=1 SV=2
ABA	Signal	BnaC02g00180D	AT5G10720	AHK5	Histidine kinase 5 OS=Arabidopsis thaliana GN=AHK5 PE=1 SV=1
ABA	Signal	BnaA08g16660D	AT5G10720	AHK5	Histidine kinase 5 OS=Arabidopsis thaliana GN=AHK5 PE=1 SV=1
ABA	Signal	BnaC09g45760D	AT5G10720	AHK5	Histidine kinase 5 OS=Arabidopsis thaliana GN=AHK5 PE=1 SV=1
ABA	Signal	BnaA10g21570D	AT5G10720	AHK5	Histidine kinase 5 OS=Arabidopsis thaliana GN=AHK5 PE=1 SV=1
ABA	Signal	BnaC03g04510D	AT5G10720	AHK5	Histidine kinase 5 OS=Arabidopsis thaliana GN=AHK5 PE=1 SV=1
ABA	Signal	BnaA03g03090D	AT5G10720	AHK5	Histidine kinase 5 OS=Arabidopsis thaliana GN=AHK5 PE=1 SV=1
ABA	Signal	BnaAnng24980D	AT5G10720	AHK5	Histidine kinase 5 OS=Arabidopsis thaliana GN=AHK5 PE=1 SV=1
ABA	Signal	BnaA03g03100D	AT5G10720	AHK5	Histidine kinase 5 OS=Arabidopsis thaliana GN=AHK5 PE=1 SV=1
ABA	Signal	BnaC03g60430D	AT5G10720	AHK5	Histidine kinase 5 OS=Arabidopsis thaliana GN=AHK5 PE=1 SV=1
ABA	Signal	BnaC09g45380D	AT5G11260	HY5	Transcription factor HY5 OS=Arabidopsis thaliana GN=HY5 PE=1 SV=1
ABA	Signal	BnaA10g21200D	AT5G11260	HY5	Transcription factor HY5 OS=Arabidopsis thaliana GN=HY5 PE=1 SV=1
ABA	Signal	BnaCnng20200D	AT5G11260	HY5	Transcription factor HY5 OS=Arabidopsis thaliana GN=HY5 PE=1 SV=1
ABA	Signal	BnaA02g00920D	AT5G11260	HY5	Transcription factor HY5 OS=Arabidopsis thaliana GN=HY5 PE=1 SV=1
ABA	Signal	BnaC09g24410D	AT5G12180	CPK17	Calcium-dependent protein kinase 17 OS=Arabidopsis thaliana GN=CPK17 PE=2 SV=1
ABA	Signal	BnaA10g20490D	AT5G12180	CPK17	Calcium-dependent protein kinase 17 OS=Arabidopsis thaliana GN=CPK17 PE=2 SV=1
ABA	Signal	BnaC09g44510D	AT5G12180	CPK17	Calcium-dependent protein kinase 17 OS=Arabidopsis thaliana GN=CPK17 PE=2 SV=1
ABA	Signal	BnaAnng37190D	AT5G12180	CPK17	Calcium-dependent protein kinase 17 OS=Arabidopsis thaliana GN=CPK17 PE=2 SV=1
ABA	Signal	BnaC03g05340D	AT5G12180	CPK17	Calcium-dependent protein kinase 17 OS=Arabidopsis thaliana GN=CPK17 PE=2 SV=1
ABA	Signal	BnaA02g01160D	AT5G12180	CPK17	Calcium-dependent protein kinase 17 OS=Arabidopsis thaliana GN=CPK17 PE=2 SV=1
ABA	Signal	BnaA03g03800D	AT5G12180	CPK17	Calcium-dependent protein kinase 17 OS=Arabidopsis thaliana GN=CPK17 PE=2 SV=1
ABA	Signal	BnaC02g04290D	AT5G12180	CPK17	Calcium-dependent protein kinase 17 OS=Arabidopsis thaliana GN=CPK17 PE=2 SV=1
ABA	Signal	BnaC03g05930D	AT5G13530	KEG	E3 ubiquitin-protein ligase KEG OS=Arabidopsis thaliana GN=KEG PE=1 SV=2
ABA	Signal	BnaA03g04400D	AT5G13530	KEG	E3 ubiquitin-protein ligase KEG OS=Arabidopsis thaliana GN=KEG PE=1 SV=2
ABA	Signal	BnaA03g04390D	AT5G13530	KEG	E3 ubiquitin-protein ligase KEG OS=Arabidopsis thaliana GN=KEG PE=1 SV=2
ABA	Signal	BnaA09g25450D	AT5G13530	KEG	E3 ubiquitin-protein ligase KEG OS=Arabidopsis thaliana GN=KEG PE=1 SV=2
ABA	Signal	BnaA03g04880D	AT5G14420	RGLG2	E3 ubiquitin-protein ligase RGLG2 OS=Arabidopsis thaliana GN=RGLG2 PE=1 SV=1
ABA	Signal	BnaA02g02160D	AT5G14420	RGLG2	E3 ubiquitin-protein ligase RGLG2 OS=Arabidopsis thaliana GN=RGLG2 PE=1 SV=1
ABA	Signal	BnaC03g06480D	AT5G14420	RGLG2	E3 ubiquitin-protein ligase RGLG2 OS=Arabidopsis thaliana GN=RGLG2 PE=1 SV=1
ABA	Signal	BnaC02g05350D	AT5G14420	RGLG2	E3 ubiquitin-protein ligase RGLG2 OS=Arabidopsis thaliana GN=RGLG2 PE=1 SV=1
ABA	Signal	BnaC09g43070D	AT5G14420	RGLG2	E3 ubiquitin-protein ligase RGLG2 OS=Arabidopsis thaliana GN=RGLG2 PE=1 SV=1
ABA	Signal	BnaA10g19300D	AT5G14420	RGLG2	E3 ubiquitin-protein ligase RGLG2 OS=Arabidopsis thaliana GN=RGLG2 PE=1 SV=1
ABA	Signal	BnaC05g48950D	AT5G14420	RGLG2	E3 ubiquitin-protein ligase RGLG2 OS=Arabidopsis thaliana GN=RGLG2 PE=1 SV=1
ABA	Signal	BnaC03g08850D	AT5G18190	--	Casein kinase I isoform alpha OS=Drosophila melanogaster GN=CkIalpha PE=1 SV=1
ABA	Signal	BnaA03g06950D	AT5G18190	--	Casein kinase I isoform alpha OS=Drosophila melanogaster GN=CkIalpha PE=1 SV=1
ABA	Signal	BnaC02g07940D	AT5G18190	--	Casein kinase I isoform alpha OS=Drosophila melanogaster GN=CkIalpha PE=1 SV=1
ABA	Signal	BnaA10g16650D	AT5G18190	--	Casein kinase I isoform alpha OS=Drosophila melanogaster GN=CkIalpha PE=1 SV=1
ABA	Signal	BnaC09g39660D	AT5G18190	--	Casein kinase I isoform alpha OS=Drosophila melanogaster GN=CkIalpha PE=1 SV=1
ABA	Signal	BnaA02g04010D	AT5G18190	--	Casein kinase I isoform alpha OS=Drosophila melanogaster GN=CkIalpha PE=1 SV=1
ABA	Signal	BnaA02g04170D	AT5G19360	CPK34	Calcium-dependent protein kinase 34 OS=Arabidopsis thaliana GN=CPK34 PE=2 SV=1
ABA	Signal	BnaCnng42690D	AT5G19360	CPK34	Calcium-dependent protein kinase 34 OS=Arabidopsis thaliana GN=CPK34 PE=2 SV=1
ABA	Signal	BnaC09g38330D	AT5G19360	CPK34	Calcium-dependent protein kinase 34 OS=Arabidopsis thaliana GN=CPK34 PE=2 SV=1
ABA	Signal	BnaA10g15750D	AT5G19360	CPK34	Calcium-dependent protein kinase 34 OS=Arabidopsis thaliana GN=CPK34 PE=2 SV=1
ABA	Signal	BnaC02g08720D	AT5G19450	CPK8	Calcium-dependent protein kinase 8 OS=Arabidopsis thaliana GN=CPK8 PE=1 SV=1
ABA	Signal	BnaC09g38250D	AT5G19450	CPK8	Calcium-dependent protein kinase 8 OS=Arabidopsis thaliana GN=CPK8 PE=1 SV=1
ABA	Signal	BnaA10g15680D	AT5G19450	CPK8	Calcium-dependent protein kinase 8 OS=Arabidopsis thaliana GN=CPK8 PE=1 SV=1
ABA	Signal	BnaA02g04230D	AT5G19450	CPK8	Calcium-dependent protein kinase 8 OS=Arabidopsis thaliana GN=CPK8 PE=1 SV=1
ABA	Signal	BnaA02g04790D	AT5G20270	HHP1	Heptahelical transmembrane protein 1 OS=Arabidopsis thaliana GN=HHP1 PE=1 SV=1
ABA	Signal	BnaA03g08050D	AT5G20270	HHP1	Heptahelical transmembrane protein 1 OS=Arabidopsis thaliana GN=HHP1 PE=1 SV=1
ABA	Signal	BnaCnng36160D	AT5G20270	HHP1	Heptahelical transmembrane protein 1 OS=Arabidopsis thaliana GN=HHP1 PE=1 SV=1
ABA	Signal	BnaA10g15140D	AT5G20270	HHP1	Heptahelical transmembrane protein 1 OS=Arabidopsis thaliana GN=HHP1 PE=1 SV=1
ABA	Signal	BnaC09g37480D	AT5G20270	HHP1	Heptahelical transmembrane protein 1 OS=Arabidopsis thaliana GN=HHP1 PE=1 SV=1
ABA	Signal	BnaA03g56040D	AT5G20720	CPN21	20 kDa chaperonin, chloroplastic OS=Arabidopsis thaliana GN=CPN21 PE=1 SV=2
ABA	Signal	BnaC03g10240D	AT5G20720	CPN21	20 kDa chaperonin, chloroplastic OS=Arabidopsis thaliana GN=CPN21 PE=1 SV=2
ABA	Signal	BnaA02g05060D	AT5G20720	CPN21	20 kDa chaperonin, chloroplastic OS=Arabidopsis thaliana GN=CPN21 PE=1 SV=2
ABA	Signal	BnaC09g37140D	AT5G20720	CPN21	20 kDa chaperonin, chloroplastic OS=Arabidopsis thaliana GN=CPN21 PE=1 SV=2
ABA	Signal	BnaA10g14770D	AT5G20720	CPN21	20 kDa chaperonin, chloroplastic OS=Arabidopsis thaliana GN=CPN21 PE=1 SV=2
ABA	Signal	BnaCnng00200D	AT5G20720	CPN21	20 kDa chaperonin, chloroplastic OS=Arabidopsis thaliana GN=CPN21 PE=1 SV=2
ABA	Signal	BnaC05g28190D	AT5G20720	CPN21	20 kDa chaperonin, chloroplastic OS=Arabidopsis thaliana GN=CPN21 PE=1 SV=2
ABA	Signal	BnaA05g35440D	AT5G20720	CPN21	20 kDa chaperonin, chloroplastic OS=Arabidopsis thaliana GN=CPN21 PE=1 SV=2
ABA	Signal	BnaC09g23330D	AT5G20720	CPN21	20 kDa chaperonin, chloroplastic OS=Arabidopsis thaliana GN=CPN21 PE=1 SV=2
ABA	Signal	BnaC09g18910D	AT5G20720	CPN21	20 kDa chaperonin, chloroplastic OS=Arabidopsis thaliana GN=CPN21 PE=1 SV=2
ABA	Signal	BnaA04g04740D	AT5G20720	CPN21	20 kDa chaperonin, chloroplastic OS=Arabidopsis thaliana GN=CPN21 PE=1 SV=2
ABA	Signal	BnaA07g04980D	AT5G20720	CPN21	20 kDa chaperonin, chloroplastic OS=Arabidopsis thaliana GN=CPN21 PE=1 SV=2
ABA	Signal	BnaA03g08150D	AT5G20910	AIP2	E3 ubiquitin-protein ligase AIP2 OS=Arabidopsis thaliana GN=AIP2 PE=1 SV=1
ABA	Signal	BnaC03g10350D	AT5G20910	AIP2	E3 ubiquitin-protein ligase AIP2 OS=Arabidopsis thaliana GN=AIP2 PE=1 SV=1
ABA	Signal	BnaC06g09510D	AT5G20910	AIP2	E3 ubiquitin-protein ligase AIP2 OS=Arabidopsis thaliana GN=AIP2 PE=1 SV=1
ABA	Signal	BnaA09g18720D	AT5G20910	AIP2	E3 ubiquitin-protein ligase AIP2 OS=Arabidopsis thaliana GN=AIP2 PE=1 SV=1
ABA	Signal	BnaC03g10670D	AT5G22090	--	Protein FAF-like, chloroplastic OS=Arabidopsis thaliana GN=At5g22090 PE=2 SV=1
ABA	Signal	BnaA03g08390D	AT5G22090	--	Protein FAF-like, chloroplastic OS=Arabidopsis thaliana GN=At5g22090 PE=2 SV=1
ABA	Signal	BnaA10g14220D	AT5G22090	--	Protein FAF-like, chloroplastic OS=Arabidopsis thaliana GN=At5g22090 PE=2 SV=1
ABA	Signal	BnaCnng47650D	AT5G22090	--	Protein FAF-like, chloroplastic OS=Arabidopsis thaliana GN=At5g22090 PE=2 SV=1
ABA	Signal	BnaA02g05450D	AT5G22090	--	Protein FAF-like, chloroplastic OS=Arabidopsis thaliana GN=At5g22090 PE=2 SV=1
ABA	Signal	BnaA09g05220D	AT5G23580	CPK12	Calcium-dependent protein kinase SK5 OS=Glycine max PE=1 SV=1
ABA	Signal	BnaC09g04790D	AT5G23580	CPK12	Calcium-dependent protein kinase SK5 OS=Glycine max PE=1 SV=1
ABA	Signal	BnaA02g32820D	AT5G23580	CPK12	Calcium-dependent protein kinase SK5 OS=Glycine max PE=1 SV=1
ABA	Signal	BnaC07g30680D	AT5G23580	CPK12	Calcium-dependent protein kinase SK5 OS=Glycine max PE=1 SV=1
ABA	Signal	BnaA06g26290D	AT5G23580	CPK12	Calcium-dependent protein kinase SK5 OS=Glycine max PE=1 SV=1
ABA	Signal	BnaC02g41570D	AT5G23580	CPK12	Calcium-dependent protein kinase SK5 OS=Glycine max PE=1 SV=1
ABA	Signal	BnaC09g37160D	AT5G23580	CPK12	Calcium-dependent protein kinase SK5 OS=Glycine max PE=1 SV=1
ABA	Signal	BnaC02g41590D	AT5G23580	CPK12	Calcium-dependent protein kinase SK5 OS=Glycine max PE=1 SV=1
ABA	Signal	BnaA02g32830D	AT5G23580	CPK12	Calcium-dependent protein kinase SK5 OS=Glycine max PE=1 SV=1
ABA	Signal	BnaC02g41580D	AT5G23580	CPK12	Calcium-dependent protein kinase SK5 OS=Glycine max PE=1 SV=1
ABA	Signal	BnaA02g32840D	AT5G23580	CPK12	Calcium-dependent protein kinase SK5 OS=Glycine max PE=1 SV=1
ABA	Signal	BnaA10g14790D	AT5G23580	CPK12	Calcium-dependent protein kinase SK5 OS=Glycine max PE=1 SV=1
ABA	Signal	BnaC02g40850D	AT5G25160	ZFP3	Zinc finger protein 3 OS=Arabidopsis thaliana GN=ZFP3 PE=2 SV=1
ABA	Signal	BnaA09g04660D	AT5G25160	ZFP3	Zinc finger protein 3 OS=Arabidopsis thaliana GN=ZFP3 PE=2 SV=1
ABA	Signal	BnaA02g32170D	AT5G25160	ZFP3	Zinc finger protein 3 OS=Arabidopsis thaliana GN=ZFP3 PE=2 SV=1
ABA	Signal	BnaC09g04120D	AT5G25160	ZFP3	Zinc finger protein 3 OS=Arabidopsis thaliana GN=ZFP3 PE=2 SV=1
ABA	Signal	BnaA06g27510D	AT5G25160	ZFP3	Zinc finger protein 3 OS=Arabidopsis thaliana GN=ZFP3 PE=2 SV=1
ABA	Signal	BnaAnng35370D	AT5G25980	TGG2	Myrosinase 2 OS=Arabidopsis thaliana GN=TGG2 PE=1 SV=1
ABA	Signal	BnaCnng74380D	AT5G25980	TGG2	Myrosinase 2 OS=Arabidopsis thaliana GN=TGG2 PE=1 SV=1
ABA	Signal	BnaC02g40090D	AT5G25980	TGG2	Myrosinase 2 OS=Arabidopsis thaliana GN=TGG2 PE=1 SV=1
ABA	Signal	BnaA05g15560D	AT5G25980	TGG2	Myrosinase 2 OS=Arabidopsis thaliana GN=TGG2 PE=1 SV=1
ABA	Signal	BnaA08g05600D	AT5G25980	TGG2	Myrosinase 2 OS=Arabidopsis thaliana GN=TGG2 PE=1 SV=1
ABA	Signal	BnaA06g40220D	AT5G45860	PYL11	Abscisic acid receptor PYL11 OS=Arabidopsis thaliana GN=PYL11 PE=3 SV=1
ABA	Signal	BnaCnng60010D	AT5G45860	PYL11	Abscisic acid receptor PYL11 OS=Arabidopsis thaliana GN=PYL11 PE=3 SV=1
ABA	Signal	BnaC09g19210D	AT5G46210	CUL4	Cullin-4 OS=Arabidopsis thaliana GN=CUL4 PE=1 SV=1
ABA	Signal	BnaA09g17890D	AT5G46210	CUL4	Cullin-4 OS=Arabidopsis thaliana GN=CUL4 PE=1 SV=1
ABA	Signal	BnaC07g18980D	AT5G46210	CUL4	Cullin-4 OS=Arabidopsis thaliana GN=CUL4 PE=1 SV=1
ABA	Signal	BnaA02g24350D	AT5G46210	CUL4	Cullin-4 OS=Arabidopsis thaliana GN=CUL4 PE=1 SV=1
ABA	Signal	BnaA06g36120D	AT5G46210	CUL4	Cullin-4 OS=Arabidopsis thaliana GN=CUL4 PE=1 SV=1
ABA	Signal	BnaC02g32140D	AT5G46210	CUL4	Cullin-4 OS=Arabidopsis thaliana GN=CUL4 PE=1 SV=1
ABA	Signal	BnaCnng78310D	AT5G46210	CUL4	Cullin-4 OS=Arabidopsis thaliana GN=CUL4 PE=1 SV=1
ABA	Signal	BnaC09g15040D	AT5G46210	CUL4	Cullin-4 OS=Arabidopsis thaliana GN=CUL4 PE=1 SV=1
ABA	Signal	BnaC07g19280D	AT5G46590	anac096	NAC domain-containing protein 86 OS=Arabidopsis thaliana GN=NAC086 PE=2 SV=1
ABA	Signal	BnaA06g40380D	AT5G46590	anac096	NAC domain-containing protein 86 OS=Arabidopsis thaliana GN=NAC086 PE=2 SV=1
ABA	Signal	BnaA02g36760D	AT5G46590	anac096	NAC domain-containing protein 86 OS=Arabidopsis thaliana GN=NAC086 PE=2 SV=1
ABA	Signal	BnaC02g32460D	AT5G46590	anac096	NAC domain-containing protein 86 OS=Arabidopsis thaliana GN=NAC086 PE=2 SV=1
ABA	Signal	BnaAnng31750D	AT5G47100	CBL9	Calcineurin B-like protein 1 OS=Arabidopsis thaliana GN=CBL1 PE=1 SV=3
ABA	Signal	BnaC02g33120D	AT5G47100	CBL9	Calcineurin B-like protein 1 OS=Arabidopsis thaliana GN=CBL1 PE=1 SV=3
ABA	Signal	BnaC09g20000D	AT5G47100	CBL9	Calcineurin B-like protein 1 OS=Arabidopsis thaliana GN=CBL1 PE=1 SV=3
ABA	Signal	BnaA02g24990D	AT5G47100	CBL9	Calcineurin B-like protein 1 OS=Arabidopsis thaliana GN=CBL1 PE=1 SV=3
ABA	Signal	BnaC02g33470D	AT5G47710	--	Protein C2-DOMAIN ABA-RELATED 11 OS=Arabidopsis thaliana GN=CAR11 PE=2 SV=1
ABA	Signal	BnaC07g20450D	AT5G47710	--	Protein C2-DOMAIN ABA-RELATED 11 OS=Arabidopsis thaliana GN=CAR11 PE=2 SV=1
ABA	Signal	BnaA06g35300D	AT5G47710	--	Protein C2-DOMAIN ABA-RELATED 11 OS=Arabidopsis thaliana GN=CAR11 PE=2 SV=1
ABA	Signal	BnaC03g74710D	AT5G47710	--	Protein C2-DOMAIN ABA-RELATED 11 OS=Arabidopsis thaliana GN=CAR11 PE=2 SV=1
ABA	Signal	BnaC03g16010D	AT5G51300	--	Branchpoint-bridging protein OS=Cryptococcus neoformans var. neoformans serotype D (strain JEC21 / ATCC MYA-565) GN=BBP PE=3 SV=1
ABA	Signal	BnaA03g13200D	AT5G51300	--	Branchpoint-bridging protein OS=Cryptococcus neoformans var. neoformans serotype D (strain JEC21 / ATCC MYA-565) GN=BBP PE=3 SV=1
ABA	Signal	BnaA03g13020D	AT5G51760	AHG1	Probable protein phosphatase 2C 75 OS=Arabidopsis thaliana GN=AHG1 PE=2 SV=1
ABA	Signal	BnaC03g15880D	AT5G51760	AHG1	Probable protein phosphatase 2C 75 OS=Arabidopsis thaliana GN=AHG1 PE=2 SV=1
ABA	Signal	BnaC02g15270D	AT5G52300	LTI65	Low-temperature-induced 65 kDa protein OS=Arabidopsis thaliana GN=LTI65 PE=2 SV=2
ABA	Signal	BnaA02g10970D	AT5G52300	LTI65	Low-temperature-induced 65 kDa protein OS=Arabidopsis thaliana GN=LTI65 PE=2 SV=2
ABA	Signal	BnaC09g19020D	AT5G52300	LTI65	Low-temperature-induced 65 kDa protein OS=Arabidopsis thaliana GN=LTI65 PE=2 SV=2
ABA	Signal	BnaC01g18450D	AT5G52300	LTI65	Low-temperature-induced 65 kDa protein OS=Arabidopsis thaliana GN=LTI65 PE=2 SV=2
ABA	Signal	BnaC02g15280D	AT5G52300	LTI65	Low-temperature-induced 65 kDa protein OS=Arabidopsis thaliana GN=LTI65 PE=2 SV=2
ABA	Signal	BnaA02g10980D	AT5G52300	LTI65	Low-temperature-induced 65 kDa protein OS=Arabidopsis thaliana GN=LTI65 PE=2 SV=2
ABA	Signal	BnaC03g15510D	AT5G52300	LTI65	Low-temperature-induced 65 kDa protein OS=Arabidopsis thaliana GN=LTI65 PE=2 SV=2
ABA	Signal	BnaA03g12660D	AT5G52300	LTI65	Low-temperature-induced 65 kDa protein OS=Arabidopsis thaliana GN=LTI65 PE=2 SV=2
ABA	Signal	BnaC03g45910D	AT5G52300	LTI65	Low-temperature-induced 65 kDa protein OS=Arabidopsis thaliana GN=LTI65 PE=2 SV=2
ABA	Signal	BnaC02g14810D	AT5G52900	MAKR6	Probable membrane-associated kinase regulator 6 OS=Arabidopsis thaliana GN=MAKR6 PE=2 SV=1
ABA	Signal	BnaA03g56310D	AT5G52900	MAKR6	Probable membrane-associated kinase regulator 6 OS=Arabidopsis thaliana GN=MAKR6 PE=2 SV=1
ABA	Signal	BnaCnng37090D	AT5G52900	MAKR6	Probable membrane-associated kinase regulator 6 OS=Arabidopsis thaliana GN=MAKR6 PE=2 SV=1
ABA	Signal	BnaC03g15310D	AT5G52900	MAKR6	Probable membrane-associated kinase regulator 6 OS=Arabidopsis thaliana GN=MAKR6 PE=2 SV=1
ABA	Signal	BnaC09g28980D	AT5G52900	MAKR6	Probable membrane-associated kinase regulator 6 OS=Arabidopsis thaliana GN=MAKR6 PE=2 SV=1
ABA	Signal	BnaA10g06310D	AT5G52900	MAKR6	Probable membrane-associated kinase regulator 6 OS=Arabidopsis thaliana GN=MAKR6 PE=2 SV=1
ABA	Signal	BnaC02g14540D	AT5G53160	PYL8	Abscisic acid receptor PYL8 OS=Arabidopsis thaliana GN=PYL8 PE=1 SV=1
ABA	Signal	BnaCnng37890D	AT5G53160	PYL8	Abscisic acid receptor PYL8 OS=Arabidopsis thaliana GN=PYL8 PE=1 SV=1
ABA	Signal	BnaA02g10420D	AT5G53160	PYL8	Abscisic acid receptor PYL8 OS=Arabidopsis thaliana GN=PYL8 PE=1 SV=1
ABA	Signal	BnaA10g06520D	AT5G53160	PYL8	Abscisic acid receptor PYL8 OS=Arabidopsis thaliana GN=PYL8 PE=1 SV=1
ABA	Signal	BnaC03g15210D	AT5G53160	PYL8	Abscisic acid receptor PYL8 OS=Arabidopsis thaliana GN=PYL8 PE=1 SV=1
ABA	Signal	BnaA03g12450D	AT5G53160	PYL8	Abscisic acid receptor PYL8 OS=Arabidopsis thaliana GN=PYL8 PE=1 SV=1
ABA	Signal	BnaC09g53650D	AT5G57050	ABI2	Protein phosphatase 2C 77 OS=Arabidopsis thaliana GN=ABI2 PE=1 SV=1
ABA	Signal	BnaA10g11080D	AT5G57050	ABI2	Protein phosphatase 2C 77 OS=Arabidopsis thaliana GN=ABI2 PE=1 SV=1
ABA	Signal	BnaC09g35840D	AT5G57050	ABI2	Protein phosphatase 2C 77 OS=Arabidopsis thaliana GN=ABI2 PE=1 SV=1
ABA	Signal	BnaAnng16420D	AT5G58430	EXO70B1	Exocyst complex component EXO70B1 OS=Arabidopsis thaliana GN=EXO70B1 PE=1 SV=1
ABA	Signal	BnaC02g10660D	AT5G58430	EXO70B1	Exocyst complex component EXO70B1 OS=Arabidopsis thaliana GN=EXO70B1 PE=1 SV=1
ABA	Signal	BnaC02g10670D	AT5G58430	EXO70B1	Exocyst complex component EXO70B1 OS=Arabidopsis thaliana GN=EXO70B1 PE=1 SV=1
ABA	Signal	BnaAnng35640D	AT5G58430	EXO70B1	Exocyst complex component EXO70B1 OS=Arabidopsis thaliana GN=EXO70B1 PE=1 SV=1
ABA	Signal	BnaC03g13700D	AT5G58430	EXO70B1	Exocyst complex component EXO70B1 OS=Arabidopsis thaliana GN=EXO70B1 PE=1 SV=1
ABA	Signal	BnaA02g07560D	AT5G58670	PLC1	Phosphoinositide phospholipase C 1 OS=Arabidopsis thaliana GN=PLC1 PE=2 SV=1
ABA	Signal	BnaC02g10620D	AT5G58670	PLC1	Phosphoinositide phospholipase C 1 OS=Arabidopsis thaliana GN=PLC1 PE=2 SV=1
ABA	Signal	BnaC09g33980D	AT5G58670	PLC1	Phosphoinositide phospholipase C 1 OS=Arabidopsis thaliana GN=PLC1 PE=2 SV=1
ABA	Signal	BnaAnng17370D	AT5G58670	PLC1	Phosphoinositide phospholipase C 1 OS=Arabidopsis thaliana GN=PLC1 PE=2 SV=1
ABA	Signal	BnaC03g12400D	AT5G58670	PLC1	Phosphoinositide phospholipase C 1 OS=Arabidopsis thaliana GN=PLC1 PE=2 SV=1
ABA	Signal	BnaA10g29490D	AT5G58670	PLC1	Phosphoinositide phospholipase C 1 OS=Arabidopsis thaliana GN=PLC1 PE=2 SV=1
ABA	Signal	BnaAnng36640D	AT5G58670	PLC1	Phosphoinositide phospholipase C 1 OS=Arabidopsis thaliana GN=PLC1 PE=2 SV=1
ABA	Signal	BnaA10g12140D	AT5G59220	HAI1	Probable protein phosphatase 2C 78 OS=Arabidopsis thaliana GN=At5g59220 PE=2 SV=1
ABA	Signal	BnaC09g34350D	AT5G59220	HAI1	Probable protein phosphatase 2C 78 OS=Arabidopsis thaliana GN=At5g59220 PE=2 SV=1
ABA	Signal	BnaC03g55290D	AT5G60410	SIZ1	E3 SUMO-protein ligase SIZ1 OS=Arabidopsis thaliana GN=SIZ1 PE=1 SV=2
ABA	Signal	BnaA02g06350D	AT5G60410	SIZ1	E3 SUMO-protein ligase SIZ1 OS=Arabidopsis thaliana GN=SIZ1 PE=1 SV=2
ABA	Signal	BnaCnng38760D	AT5G60410	SIZ1	E3 SUMO-protein ligase SIZ1 OS=Arabidopsis thaliana GN=SIZ1 PE=1 SV=2
ABA	Signal	BnaA10g13230D	AT5G60410	SIZ1	E3 SUMO-protein ligase SIZ1 OS=Arabidopsis thaliana GN=SIZ1 PE=1 SV=2
ABA	Signal	BnaA06g38830D	AT5G60410	SIZ1	E3 SUMO-protein ligase SIZ1 OS=Arabidopsis thaliana GN=SIZ1 PE=1 SV=2
ABA	Signal	BnaA06g38840D	AT5G60410	SIZ1	E3 SUMO-protein ligase SIZ1 OS=Arabidopsis thaliana GN=SIZ1 PE=1 SV=2
ABA	Signal	BnaCnng21250D	AT5G60870	--	E3 ubiquitin-protein ligase HERC2 OS=Homo sapiens GN=HERC2 PE=1 SV=2
ABA	Signal	BnaA03g39770D	AT5G60870	--	E3 ubiquitin-protein ligase HERC2 OS=Homo sapiens GN=HERC2 PE=1 SV=2
ABA	Signal	BnaA02g33410D	AT5G62470	MYB96	Myb-related protein 306 OS=Antirrhinum majus GN=MYB306 PE=2 SV=1
ABA	Signal	BnaA06g21900D	AT5G62470	MYB96	Myb-related protein 306 OS=Antirrhinum majus GN=MYB306 PE=2 SV=1
ABA	Signal	BnaA09g06090D	AT5G62470	MYB96	Myb-related protein 306 OS=Antirrhinum majus GN=MYB306 PE=2 SV=1
ABA	Signal	BnaCnng62710D	AT5G62470	MYB96	Myb-related protein 306 OS=Antirrhinum majus GN=MYB306 PE=2 SV=1
ABA	Signal	BnaA02g33600D	AT5G62880	ARAC10	Rac-like GTP-binding protein ARAC10 OS=Arabidopsis thaliana GN=ARAC10 PE=1 SV=1
ABA	Signal	BnaC09g50900D	AT5G62880	ARAC10	Rac-like GTP-binding protein ARAC10 OS=Arabidopsis thaliana GN=ARAC10 PE=1 SV=1
ABA	Signal	BnaC02g42340D	AT5G62880	ARAC10	Rac-like GTP-binding protein ARAC10 OS=Arabidopsis thaliana GN=ARAC10 PE=1 SV=1
ABA	Signal	BnaAnng26480D	AT5G62880	ARAC10	Rac-like GTP-binding protein ARAC10 OS=Arabidopsis thaliana GN=ARAC10 PE=1 SV=1
ABA	Signal	BnaA06g22330D	AT5G62880	ARAC10	Rac-like GTP-binding protein ARAC10 OS=Arabidopsis thaliana GN=ARAC10 PE=1 SV=1
ABA	Signal	BnaC03g50700D	AT5G63650	SRK2H	Serine/threonine-protein kinase SRK2H OS=Arabidopsis thaliana GN=SRK2H PE=1 SV=1
ABA	Signal	BnaA06g22800D	AT5G63650	SRK2H	Serine/threonine-protein kinase SRK2H OS=Arabidopsis thaliana GN=SRK2H PE=1 SV=1
ABA	Signal	BnaAnng04800D	AT5G65310	ATHB--5	Homeobox-leucine zipper protein ATHB-5 OS=Arabidopsis thaliana GN=ATHB-5 PE=1 SV=1
ABA	Signal	BnaC02g43700D	AT5G65310	ATHB--5	Homeobox-leucine zipper protein ATHB-5 OS=Arabidopsis thaliana GN=ATHB-5 PE=1 SV=1
ABA	Signal	BnaA06g39210D	AT5G65310	ATHB--5	Homeobox-leucine zipper protein ATHB-5 OS=Arabidopsis thaliana GN=ATHB-5 PE=1 SV=1
ABA	Signal	BnaCnng64490D	AT5G65310	ATHB--5	Homeobox-leucine zipper protein ATHB-5 OS=Arabidopsis thaliana GN=ATHB-5 PE=1 SV=1
ABA	Signal	BnaA08g04720D	AT5G65310	ATHB--5	Homeobox-leucine zipper protein ATHB-5 OS=Arabidopsis thaliana GN=ATHB-5 PE=1 SV=1
ABA	Signal	BnaA09g08020D	AT5G66210	CPK28	Calcium-dependent protein kinase 28 OS=Arabidopsis thaliana GN=CPK28 PE=1 SV=1
ABA	Signal	BnaC09g08180D	AT5G66210	CPK28	Calcium-dependent protein kinase 28 OS=Arabidopsis thaliana GN=CPK28 PE=1 SV=1
ABA	Signal	BnaA01g00260D	AT5G66210	CPK28	Calcium-dependent protein kinase 28 OS=Arabidopsis thaliana GN=CPK28 PE=1 SV=1
ABA	Signal	BnaC07g16820D	AT5G66210	CPK28	Calcium-dependent protein kinase 28 OS=Arabidopsis thaliana GN=CPK28 PE=1 SV=1
ABA	Signal	BnaAnng36110D	AT5G66210	CPK28	Calcium-dependent protein kinase 28 OS=Arabidopsis thaliana GN=CPK28 PE=1 SV=1
ABA	Signal	BnaA07g12770D	AT5G66210	CPK28	Calcium-dependent protein kinase 28 OS=Arabidopsis thaliana GN=CPK28 PE=1 SV=1
ABA	Signal	BnaC07g16480D	AT5G66880	SRK2I	Serine/threonine-protein kinase SRK2I OS=Arabidopsis thaliana GN=SRK2I PE=1 SV=1
ABA	Signal	BnaA07g12290D	AT5G66880	SRK2I	Serine/threonine-protein kinase SRK2I OS=Arabidopsis thaliana GN=SRK2I PE=1 SV=1
ABA	Signal	BnaAnng11740D	AT5G66880	SRK2I	Serine/threonine-protein kinase SRK2I OS=Arabidopsis thaliana GN=SRK2I PE=1 SV=1
ABA	Signal	BnaC02g16640D	AT5G67300	MYB44	Transcription factor MYB44 OS=Arabidopsis thaliana GN=MYB44 PE=2 SV=1
ABA	Signal	BnaA07g11930D	AT5G67300	MYB44	Transcription factor MYB44 OS=Arabidopsis thaliana GN=MYB44 PE=2 SV=1
ABA	Signal	BnaC07g16030D	AT5G67300	MYB44	Transcription factor MYB44 OS=Arabidopsis thaliana GN=MYB44 PE=2 SV=1
ABA	Signal	BnaCnng42750D	AT5G67300	MYB44	Transcription factor MYB44 OS=Arabidopsis thaliana GN=MYB44 PE=2 SV=1
ABA	Signal	BnaA06g25060D	AT5G67450	AZF1	Zinc finger protein AZF1 OS=Arabidopsis thaliana GN=AZF1 PE=2 SV=1
ABA	Signal	BnaA09g07340D	AT5G67450	AZF1	Zinc finger protein AZF1 OS=Arabidopsis thaliana GN=AZF1 PE=2 SV=1
ABA	Signal	BnaC09g07240D	AT5G67450	AZF1	Zinc finger protein AZF1 OS=Arabidopsis thaliana GN=AZF1 PE=2 SV=1
ABA	Signal	BnaC02g16730D	AT5G67450	AZF1	Zinc finger protein AZF1 OS=Arabidopsis thaliana GN=AZF1 PE=2 SV=1
ABA	Signal	BnaC03g48520D	AT5G67450	AZF1	Zinc finger protein AZF1 OS=Arabidopsis thaliana GN=AZF1 PE=2 SV=1
ABA	Signal	BnaAnng05120D	AT5G67450	AZF1	Zinc finger protein AZF1 OS=Arabidopsis thaliana GN=AZF1 PE=2 SV=1
ETH	Biosynthetic	BnaC05g00530D	AT1G01480	ACS2	1-aminocyclopropane-1-carboxylate synthase 2 OS=Arabidopsis thaliana GN=ACS2 PE=1 SV=1
ETH	Biosynthetic	BnaA10g00470D	AT1G01480	ACS2	1-aminocyclopropane-1-carboxylate synthase 2 OS=Arabidopsis thaliana GN=ACS2 PE=1 SV=1
ETH	Biosynthetic	BnaC04g00410D	AT1G02500	SAM1	S-adenosylmethionine synthase 2 OS=Catharanthus roseus GN=SAMS2 PE=1 SV=1
ETH	Biosynthetic	BnaA05g00770D	AT1G02500	SAM1	S-adenosylmethionine synthase 2 OS=Catharanthus roseus GN=SAMS2 PE=1 SV=1
ETH	Biosynthetic	BnaAnng12450D	AT1G05010	ACO4	1-aminocyclopropane-1-carboxylate oxidase 4 OS=Arabidopsis thaliana GN=ACO4 PE=1 SV=2
ETH	Biosynthetic	BnaC05g03040D	AT1G05010	ACO4	1-aminocyclopropane-1-carboxylate oxidase 4 OS=Arabidopsis thaliana GN=ACO4 PE=1 SV=2
ETH	Biosynthetic	BnaC05g05690D	AT1G08030	TPST	Protein-tyrosine sulfotransferase OS=Arabidopsis thaliana GN=TPST PE=1 SV=3
ETH	Biosynthetic	BnaA06g04490D	AT1G08030	TPST	Protein-tyrosine sulfotransferase OS=Arabidopsis thaliana GN=TPST PE=1 SV=3
ETH	Biosynthetic	BnaC04g36250D	AT1G08030	TPST	Protein-tyrosine sulfotransferase OS=Arabidopsis thaliana GN=TPST PE=1 SV=3
ETH	Biosynthetic	BnaC07g40380D	AT1G08030	TPST	Protein-tyrosine sulfotransferase OS=Arabidopsis thaliana GN=TPST PE=1 SV=3
ETH	Biosynthetic	BnaC08g02390D	AT1G08030	TPST	Protein-tyrosine sulfotransferase OS=Arabidopsis thaliana GN=TPST PE=1 SV=3
ETH	Biosynthetic	BnaAnng15430D	AT1G08030	TPST	Protein-tyrosine sulfotransferase OS=Arabidopsis thaliana GN=TPST PE=1 SV=3
ETH	Biosynthetic	BnaC08g02380D	AT1G08030	TPST	Protein-tyrosine sulfotransferase OS=Arabidopsis thaliana GN=TPST PE=1 SV=3
ETH	Biosynthetic	BnaC08g41620D	AT1G12010	--	1-aminocyclopropane-1-carboxylate oxidase 3 OS=Arabidopsis thaliana GN=At1g12010 PE=2 SV=1
ETH	Biosynthetic	BnaAnng21950D	AT1G12010	--	1-aminocyclopropane-1-carboxylate oxidase 3 OS=Arabidopsis thaliana GN=At1g12010 PE=2 SV=1
ETH	Biosynthetic	BnaA09g13300D	AT1G62380	ACO2	1-aminocyclopropane-1-carboxylate oxidase OS=Brassica juncea GN=ACO PE=2 SV=1
ETH	Biosynthetic	BnaC09g13570D	AT1G62380	ACO2	1-aminocyclopropane-1-carboxylate oxidase OS=Brassica juncea GN=ACO PE=2 SV=1
ETH	Biosynthetic	BnaC04g19630D	AT1G62380	ACO2	1-aminocyclopropane-1-carboxylate oxidase OS=Brassica juncea GN=ACO PE=2 SV=1
ETH	Biosynthetic	BnaA03g60430D	AT1G62380	ACO2	1-aminocyclopropane-1-carboxylate oxidase OS=Brassica juncea GN=ACO PE=2 SV=1
ETH	Biosynthetic	BnaC06g23550D	AT1G73500	MKK9	Mitogen-activated protein kinase kinase 9 OS=Arabidopsis thaliana GN=MKK9 PE=1 SV=1
ETH	Biosynthetic	BnaA07g22640D	AT1G73500	MKK9	Mitogen-activated protein kinase kinase 9 OS=Arabidopsis thaliana GN=MKK9 PE=1 SV=1
ETH	Biosynthetic	BnaC02g22230D	AT1G73500	MKK9	Mitogen-activated protein kinase kinase 9 OS=Arabidopsis thaliana GN=MKK9 PE=1 SV=1
ETH	Biosynthetic	BnaA02g35860D	AT1G73500	MKK9	Mitogen-activated protein kinase kinase 9 OS=Arabidopsis thaliana GN=MKK9 PE=1 SV=1
ETH	Biosynthetic	BnaA02g18450D	AT1G77330	--	1-aminocyclopropane-1-carboxylate oxidase 5 OS=Arabidopsis thaliana GN=At1g77330 PE=2 SV=1
ETH	Biosynthetic	BnaA07g33490D	AT1G77330	--	1-aminocyclopropane-1-carboxylate oxidase 5 OS=Arabidopsis thaliana GN=At1g77330 PE=2 SV=1
ETH	Biosynthetic	BnaCnng09750D	AT1G77330	--	1-aminocyclopropane-1-carboxylate oxidase 5 OS=Arabidopsis thaliana GN=At1g77330 PE=2 SV=1
ETH	Biosynthetic	BnaAnng41480D	AT1G77330	--	1-aminocyclopropane-1-carboxylate oxidase 5 OS=Arabidopsis thaliana GN=At1g77330 PE=2 SV=1
ETH	Biosynthetic	BnaC06g38040D	AT1G77330	--	1-aminocyclopropane-1-carboxylate oxidase 5 OS=Arabidopsis thaliana GN=At1g77330 PE=2 SV=1
ETH	Biosynthetic	BnaC06g38060D	AT1G77330	--	1-aminocyclopropane-1-carboxylate oxidase 5 OS=Arabidopsis thaliana GN=At1g77330 PE=2 SV=1
ETH	Biosynthetic	BnaC06g38050D	AT1G77330	--	1-aminocyclopropane-1-carboxylate oxidase 5 OS=Arabidopsis thaliana GN=At1g77330 PE=2 SV=1
ETH	Biosynthetic	BnaCnng60040D	AT1G77330	--	1-aminocyclopropane-1-carboxylate oxidase 5 OS=Arabidopsis thaliana GN=At1g77330 PE=2 SV=1
ETH	Biosynthetic	BnaA02g19790D	AT1G80360	--	Aspartate aminotransferase OS=Aquifex aeolicus (strain VF5) GN=aspC PE=3 SV=1
ETH	Biosynthetic	BnaC02g23160D	AT1G80360	--	Aspartate aminotransferase OS=Aquifex aeolicus (strain VF5) GN=aspC PE=3 SV=1
ETH	Biosynthetic	BnaC06g40630D	AT1G80360	--	Aspartate aminotransferase OS=Aquifex aeolicus (strain VF5) GN=aspC PE=3 SV=1
ETH	Biosynthetic	BnaCnng56050D	AT1G80360	--	Aspartate aminotransferase OS=Aquifex aeolicus (strain VF5) GN=aspC PE=3 SV=1
ETH	Biosynthetic	BnaA07g35690D	AT1G80360	--	Aspartate aminotransferase OS=Aquifex aeolicus (strain VF5) GN=aspC PE=3 SV=1
ETH	Biosynthetic	BnaA07g38380D	AT1G80360	--	Aspartate aminotransferase OS=Aquifex aeolicus (strain VF5) GN=aspC PE=3 SV=1
ETH	Biosynthetic	BnaC06g19110D	AT1G80360	--	Aspartate aminotransferase OS=Aquifex aeolicus (strain VF5) GN=aspC PE=3 SV=1
ETH	Biosynthetic	BnaC05g39620D	AT1G80360	--	Aspartate aminotransferase OS=Aquifex aeolicus (strain VF5) GN=aspC PE=3 SV=1
ETH	Biosynthetic	BnaC05g39610D	AT1G80360	--	Aspartate aminotransferase OS=Aquifex aeolicus (strain VF5) GN=aspC PE=3 SV=1
ETH	Biosynthetic	BnaCnng33000D	AT2G19590	ACO1	1-aminocyclopropane-1-carboxylate oxidase 1 OS=Arabidopsis thaliana GN=ACO1 PE=2 SV=1
ETH	Biosynthetic	BnaA09g44060D	AT2G19590	ACO1	1-aminocyclopropane-1-carboxylate oxidase 1 OS=Arabidopsis thaliana GN=ACO1 PE=2 SV=1
ETH	Biosynthetic	BnaCnng67880D	AT2G19590	ACO1	1-aminocyclopropane-1-carboxylate oxidase 1 OS=Arabidopsis thaliana GN=ACO1 PE=2 SV=1
ETH	Biosynthetic	BnaC08g36640D	AT2G19590	ACO1	1-aminocyclopropane-1-carboxylate oxidase 1 OS=Arabidopsis thaliana GN=ACO1 PE=2 SV=1
ETH	Biosynthetic	BnaC01g04910D	AT2G19590	ACO1	1-aminocyclopropane-1-carboxylate oxidase 1 OS=Arabidopsis thaliana GN=ACO1 PE=2 SV=1
ETH	Biosynthetic	BnaA04g13310D	AT2G22810	ACS4	1-aminocyclopropane-1-carboxylate synthase 4 OS=Arabidopsis thaliana GN=ACS4 PE=1 SV=1
ETH	Biosynthetic	BnaC04g35390D	AT2G22810	ACS4	1-aminocyclopropane-1-carboxylate synthase 4 OS=Arabidopsis thaliana GN=ACS4 PE=1 SV=1
ETH	Biosynthetic	BnaAnng26200D	AT3G04070	anac047	NAC transcription factor ONAC010 OS=Oryza sativa subsp. indica GN=ONAC010 PE=3 SV=1
ETH	Biosynthetic	BnaC01g40250D	AT3G04070	anac047	NAC transcription factor ONAC010 OS=Oryza sativa subsp. indica GN=ONAC010 PE=3 SV=1
ETH	Biosynthetic	BnaA05g37410D	AT3G04070	anac047	NAC transcription factor ONAC010 OS=Oryza sativa subsp. indica GN=ONAC010 PE=3 SV=1
ETH	Biosynthetic	BnaC05g47490D	AT3G04070	anac047	NAC transcription factor ONAC010 OS=Oryza sativa subsp. indica GN=ONAC010 PE=3 SV=1
ETH	Biosynthetic	BnaC03g41990D	AT3G21220	MKK5	Mitogen-activated protein kinase kinase 5 OS=Arabidopsis thaliana GN=MKK5 PE=1 SV=2
ETH	Biosynthetic	BnaC01g32150D	AT3G21220	MKK5	Mitogen-activated protein kinase kinase 5 OS=Arabidopsis thaliana GN=MKK5 PE=1 SV=2
ETH	Biosynthetic	BnaA03g36120D	AT3G21220	MKK5	Mitogen-activated protein kinase kinase 5 OS=Arabidopsis thaliana GN=MKK5 PE=1 SV=2
ETH	Biosynthetic	BnaA01g25260D	AT3G21220	MKK5	Mitogen-activated protein kinase kinase 5 OS=Arabidopsis thaliana GN=MKK5 PE=1 SV=2
ETH	Biosynthetic	BnaC03g41980D	AT3G21220	MKK5	Mitogen-activated protein kinase kinase 5 OS=Arabidopsis thaliana GN=MKK5 PE=1 SV=2
ETH	Biosynthetic	BnaA03g36110D	AT3G21220	MKK5	Mitogen-activated protein kinase kinase 5 OS=Arabidopsis thaliana GN=MKK5 PE=1 SV=2
ETH	Biosynthetic	BnaA03g40560D	AT3G49700	ACS9	1-aminocyclopropane-1-carboxylate synthase 9 OS=Arabidopsis thaliana GN=ACS9 PE=1 SV=1
ETH	Biosynthetic	BnaC08g21300D	AT3G49700	ACS9	1-aminocyclopropane-1-carboxylate synthase 9 OS=Arabidopsis thaliana GN=ACS9 PE=1 SV=1
ETH	Biosynthetic	BnaC07g31520D	AT3G49700	ACS9	1-aminocyclopropane-1-carboxylate synthase 9 OS=Arabidopsis thaliana GN=ACS9 PE=1 SV=1
ETH	Biosynthetic	BnaA06g15630D	AT3G49700	ACS9	1-aminocyclopropane-1-carboxylate synthase 9 OS=Arabidopsis thaliana GN=ACS9 PE=1 SV=1
ETH	Biosynthetic	BnaC08g23100D	AT3G51770	ETO1	Ethylene-overproduction protein 1 OS=Arabidopsis thaliana GN=ETO1 PE=1 SV=2
ETH	Biosynthetic	BnaA09g32330D	AT3G51770	ETO1	Ethylene-overproduction protein 1 OS=Arabidopsis thaliana GN=ETO1 PE=1 SV=2
ETH	Biosynthetic	BnaC07g32510D	AT3G51770	ETO1	Ethylene-overproduction protein 1 OS=Arabidopsis thaliana GN=ETO1 PE=1 SV=2
ETH	Biosynthetic	BnaC04g07070D	AT3G51770	ETO1	Ethylene-overproduction protein 1 OS=Arabidopsis thaliana GN=ETO1 PE=1 SV=2
ETH	Biosynthetic	BnaA03g41460D	AT3G51770	ETO1	Ethylene-overproduction protein 1 OS=Arabidopsis thaliana GN=ETO1 PE=1 SV=2
ETH	Biosynthetic	BnaA05g06430D	AT3G51770	ETO1	Ethylene-overproduction protein 1 OS=Arabidopsis thaliana GN=ETO1 PE=1 SV=2
ETH	Biosynthetic	BnaA03g17680D	AT3G51770	ETO1	Ethylene-overproduction protein 1 OS=Arabidopsis thaliana GN=ETO1 PE=1 SV=2
ETH	Biosynthetic	BnaC03g21230D	AT3G51770	ETO1	Ethylene-overproduction protein 1 OS=Arabidopsis thaliana GN=ETO1 PE=1 SV=2
ETH	Biosynthetic	BnaCnng75920D	AT4G01850	SAM2	S-adenosylmethionine synthase OS=Brassica rapa subsp. pekinensis GN=SAMS PE=2 SV=1
ETH	Biosynthetic	BnaA09g00390D	AT4G01850	SAM2	S-adenosylmethionine synthase OS=Brassica rapa subsp. pekinensis GN=SAMS PE=2 SV=1
ETH	Biosynthetic	BnaC03g31390D	AT4G01850	SAM2	S-adenosylmethionine synthase OS=Brassica rapa subsp. pekinensis GN=SAMS PE=2 SV=1
ETH	Biosynthetic	BnaA03g26530D	AT4G01850	SAM2	S-adenosylmethionine synthase OS=Brassica rapa subsp. pekinensis GN=SAMS PE=2 SV=1
ETH	Biosynthetic	BnaC03g30750D	AT4G02680	EOL1	ETO1-like protein 1 OS=Arabidopsis thaliana GN=EOL1 PE=1 SV=1
ETH	Biosynthetic	BnaA03g57300D	AT4G02680	EOL1	ETO1-like protein 1 OS=Arabidopsis thaliana GN=EOL1 PE=1 SV=1
ETH	Biosynthetic	BnaC03g28000D	AT4G08040	ACS11	1-aminocyclopropane-1-carboxylate synthase 11 OS=Arabidopsis thaliana GN=ACS11 PE=1 SV=1
ETH	Biosynthetic	BnaA03g23600D	AT4G08040	ACS11	1-aminocyclopropane-1-carboxylate synthase 11 OS=Arabidopsis thaliana GN=ACS11 PE=1 SV=1
ETH	Biosynthetic	BnaC09g24050D	AT4G11280	ACS6	1-aminocyclopropane-1-carboxylate synthase 6 OS=Arabidopsis thaliana GN=ACS6 PE=1 SV=2
ETH	Biosynthetic	BnaA09g21860D	AT4G11280	ACS6	1-aminocyclopropane-1-carboxylate synthase 6 OS=Arabidopsis thaliana GN=ACS6 PE=1 SV=2
ETH	Biosynthetic	BnaA01g15380D	AT4G26200	ACS7	1-aminocyclopropane-1-carboxylate synthase 7 OS=Arabidopsis thaliana GN=ACS7 PE=1 SV=1
ETH	Biosynthetic	BnaA03g47880D	AT4G26200	ACS7	1-aminocyclopropane-1-carboxylate synthase 7 OS=Arabidopsis thaliana GN=ACS7 PE=1 SV=1
ETH	Biosynthetic	BnaC07g40130D	AT4G26200	ACS7	1-aminocyclopropane-1-carboxylate synthase 7 OS=Arabidopsis thaliana GN=ACS7 PE=1 SV=1
ETH	Biosynthetic	BnaCnng78650D	AT4G26200	ACS7	1-aminocyclopropane-1-carboxylate synthase 7 OS=Arabidopsis thaliana GN=ACS7 PE=1 SV=1
ETH	Biosynthetic	BnaCnng71530D	AT4G26200	ACS7	1-aminocyclopropane-1-carboxylate synthase 7 OS=Arabidopsis thaliana GN=ACS7 PE=1 SV=1
ETH	Biosynthetic	BnaC01g18250D	AT4G26200	ACS7	1-aminocyclopropane-1-carboxylate synthase 7 OS=Arabidopsis thaliana GN=ACS7 PE=1 SV=1
ETH	Biosynthetic	BnaC03g76570D	AT4G37770	ACS8	1-aminocyclopropane-1-carboxylate synthase 8 OS=Arabidopsis thaliana GN=ACS8 PE=1 SV=1
ETH	Biosynthetic	BnaC03g76580D	AT4G37770	ACS8	1-aminocyclopropane-1-carboxylate synthase 8 OS=Arabidopsis thaliana GN=ACS8 PE=1 SV=1
ETH	Biosynthetic	BnaAnng30490D	AT4G37770	ACS8	1-aminocyclopropane-1-carboxylate synthase 8 OS=Arabidopsis thaliana GN=ACS8 PE=1 SV=1
ETH	Biosynthetic	BnaC01g01270D	AT4G37770	ACS8	1-aminocyclopropane-1-carboxylate synthase 8 OS=Arabidopsis thaliana GN=ACS8 PE=1 SV=1
ETH	Biosynthetic	BnaA01g00270D	AT4G37770	ACS8	1-aminocyclopropane-1-carboxylate synthase 8 OS=Arabidopsis thaliana GN=ACS8 PE=1 SV=1
ETH	Biosynthetic	BnaC02g11290D	AT5G57740	XBAT32	E3 ubiquitin-protein ligase XBAT32 OS=Arabidopsis thaliana GN=XBAT32 PE=1 SV=1
ETH	Biosynthetic	BnaC05g36260D	AT5G57740	XBAT32	E3 ubiquitin-protein ligase XBAT32 OS=Arabidopsis thaliana GN=XBAT32 PE=1 SV=1
ETH	Biosynthetic	BnaA10g11640D	AT5G57740	XBAT32	E3 ubiquitin-protein ligase XBAT32 OS=Arabidopsis thaliana GN=XBAT32 PE=1 SV=1
ETH	Biosynthetic	BnaC04g28740D	AT5G57740	XBAT32	E3 ubiquitin-protein ligase XBAT32 OS=Arabidopsis thaliana GN=XBAT32 PE=1 SV=1
ETH	Biosynthetic	BnaC03g19190D	AT5G57740	XBAT32	E3 ubiquitin-protein ligase XBAT32 OS=Arabidopsis thaliana GN=XBAT32 PE=1 SV=1
ETH	Biosynthetic	BnaC09g32600D	AT5G57740	XBAT32	E3 ubiquitin-protein ligase XBAT32 OS=Arabidopsis thaliana GN=XBAT32 PE=1 SV=1
ETH	Biosynthetic	BnaA02g35390D	AT5G57740	XBAT32	E3 ubiquitin-protein ligase XBAT32 OS=Arabidopsis thaliana GN=XBAT32 PE=1 SV=1
ETH	Biosynthetic	BnaC07g07530D	AT5G57740	XBAT32	E3 ubiquitin-protein ligase XBAT32 OS=Arabidopsis thaliana GN=XBAT32 PE=1 SV=1
ETH	Biosynthetic	BnaC03g64650D	AT5G57740	XBAT32	E3 ubiquitin-protein ligase XBAT32 OS=Arabidopsis thaliana GN=XBAT32 PE=1 SV=1
ETH	Biosynthetic	BnaC02g35060D	AT5G57740	XBAT32	E3 ubiquitin-protein ligase XBAT32 OS=Arabidopsis thaliana GN=XBAT32 PE=1 SV=1
ETH	Biosynthetic	BnaA05g22330D	AT5G57740	XBAT32	E3 ubiquitin-protein ligase XBAT32 OS=Arabidopsis thaliana GN=XBAT32 PE=1 SV=1
ETH	Biosynthetic	BnaC02g47040D	AT5G57740	XBAT32	E3 ubiquitin-protein ligase XBAT32 OS=Arabidopsis thaliana GN=XBAT32 PE=1 SV=1
ETH	Biosynthetic	BnaCnng48190D	AT5G57740	XBAT32	E3 ubiquitin-protein ligase XBAT32 OS=Arabidopsis thaliana GN=XBAT32 PE=1 SV=1
ETH	Biosynthetic	BnaA06g19920D	AT5G57740	XBAT32	E3 ubiquitin-protein ligase XBAT32 OS=Arabidopsis thaliana GN=XBAT32 PE=1 SV=1
ETH	Biosynthetic	BnaC04g33930D	AT5G57740	XBAT32	E3 ubiquitin-protein ligase XBAT32 OS=Arabidopsis thaliana GN=XBAT32 PE=1 SV=1
ETH	Biosynthetic	BnaA04g11160D	AT5G57740	XBAT32	E3 ubiquitin-protein ligase XBAT32 OS=Arabidopsis thaliana GN=XBAT32 PE=1 SV=1
ETH	Biosynthetic	BnaA10g06790D	AT5G58550	EOL2	ETO1-like protein 2 OS=Arabidopsis thaliana GN=EOL2 PE=1 SV=2
ETH	Biosynthetic	BnaCnng49980D	AT5G58550	EOL2	ETO1-like protein 2 OS=Arabidopsis thaliana GN=EOL2 PE=1 SV=2
ETH	Biosynthetic	BnaA10g11800D	AT5G58550	EOL2	ETO1-like protein 2 OS=Arabidopsis thaliana GN=EOL2 PE=1 SV=2
ETH	Biosynthetic	BnaC02g16760D	AT5G65800	ACS5	1-aminocyclopropane-1-carboxylate synthase 5 OS=Arabidopsis thaliana GN=ACS5 PE=1 SV=1
ETH	Biosynthetic	BnaC09g07070D	AT5G65800	ACS5	1-aminocyclopropane-1-carboxylate synthase 5 OS=Arabidopsis thaliana GN=ACS5 PE=1 SV=1
ETH	Biosynthetic	BnaA09g07210D	AT5G65800	ACS5	1-aminocyclopropane-1-carboxylate synthase 5 OS=Arabidopsis thaliana GN=ACS5 PE=1 SV=1
ETH	Signal	BnaCnng45150D	AT1G01060	LHY	Protein LHY OS=Arabidopsis thaliana GN=LHY PE=1 SV=2
ETH	Signal	BnaC05g00840D	AT1G01060	LHY	Protein LHY OS=Arabidopsis thaliana GN=LHY PE=1 SV=2
ETH	Signal	BnaA10g00780D	AT1G01060	LHY	Protein LHY OS=Arabidopsis thaliana GN=LHY PE=1 SV=2
ETH	Signal	BnaC03g00040D	AT1G01060	LHY	Protein LHY OS=Arabidopsis thaliana GN=LHY PE=1 SV=2
ETH	Signal	BnaCnng45160D	AT1G01060	LHY	Protein LHY OS=Arabidopsis thaliana GN=LHY PE=1 SV=2
ETH	Signal	BnaAnng17890D	AT1G01060	LHY	Protein LHY OS=Arabidopsis thaliana GN=LHY PE=1 SV=2
ETH	Signal	BnaC07g02690D	AT1G01060	LHY	Protein LHY OS=Arabidopsis thaliana GN=LHY PE=1 SV=2
ETH	Signal	BnaCnng45140D	AT1G01060	LHY	Protein LHY OS=Arabidopsis thaliana GN=LHY PE=1 SV=2
ETH	Signal	BnaC07g02670D	AT1G01060	LHY	Protein LHY OS=Arabidopsis thaliana GN=LHY PE=1 SV=2
ETH	Signal	BnaC08g00620D	AT1G04310	ERS2	Ethylene response sensor 2 OS=Arabidopsis thaliana GN=ERS2 PE=1 SV=2
ETH	Signal	BnaCnng69330D	AT1G04310	ERS2	Ethylene response sensor 2 OS=Arabidopsis thaliana GN=ERS2 PE=1 SV=2
ETH	Signal	BnaAnng25820D	AT1G04310	ERS2	Ethylene response sensor 2 OS=Arabidopsis thaliana GN=ERS2 PE=1 SV=2
ETH	Signal	BnaC08g17410D	AT1G17520	--	Telomere repeat-binding factor 4 OS=Arabidopsis thaliana GN=At1g17520 PE=2 SV=2
ETH	Signal	BnaA08g23070D	AT1G17520	--	Telomere repeat-binding factor 4 OS=Arabidopsis thaliana GN=At1g17520 PE=2 SV=2
ETH	Signal	BnaC05g13640D	AT1G17520	--	Telomere repeat-binding factor 4 OS=Arabidopsis thaliana GN=At1g17520 PE=2 SV=2
ETH	Signal	BnaA06g11800D	AT1G17520	--	Telomere repeat-binding factor 4 OS=Arabidopsis thaliana GN=At1g17520 PE=2 SV=2
ETH	Signal	BnaC08g37720D	AT1G17520	--	Telomere repeat-binding factor 4 OS=Arabidopsis thaliana GN=At1g17520 PE=2 SV=2
ETH	Signal	BnaA09g44970D	AT1G17520	--	Telomere repeat-binding factor 4 OS=Arabidopsis thaliana GN=At1g17520 PE=2 SV=2
ETH	Signal	BnaA02g16110D	AT1G17520	--	Telomere repeat-binding factor 4 OS=Arabidopsis thaliana GN=At1g17520 PE=2 SV=2
ETH	Signal	BnaC02g46280D	AT1G17520	--	Telomere repeat-binding factor 4 OS=Arabidopsis thaliana GN=At1g17520 PE=2 SV=2
ETH	Signal	BnaC05g14070D	AT1G18330	RVE7	Protein REVEILLE 7 OS=Arabidopsis thaliana GN=RVE7 PE=2 SV=1
ETH	Signal	BnaA07g37150D	AT1G25490	PP2AA1	Serine/threonine-protein phosphatase 2A 65 kDa regulatory subunit A alpha isoform OS=Arabidopsis thaliana GN=PP2AA1 PE=1 SV=1
ETH	Signal	BnaA08g19440D	AT1G25490	PP2AA1	Serine/threonine-protein phosphatase 2A 65 kDa regulatory subunit A alpha isoform OS=Arabidopsis thaliana GN=PP2AA1 PE=1 SV=1
ETH	Signal	BnaC07g10740D	AT1G25490	PP2AA1	Serine/threonine-protein phosphatase 2A 65 kDa regulatory subunit A alpha isoform OS=Arabidopsis thaliana GN=PP2AA1 PE=1 SV=1
ETH	Signal	BnaCnng04640D	AT1G25490	PP2AA1	Serine/threonine-protein phosphatase 2A 65 kDa regulatory subunit A alpha isoform OS=Arabidopsis thaliana GN=PP2AA1 PE=1 SV=1
ETH	Signal	BnaC05g20600D	AT1G25490	PP2AA1	Serine/threonine-protein phosphatase 2A 65 kDa regulatory subunit A alpha isoform OS=Arabidopsis thaliana GN=PP2AA1 PE=1 SV=1
ETH	Signal	BnaA03g54310D	AT1G25490	PP2AA1	Serine/threonine-protein phosphatase 2A 65 kDa regulatory subunit A alpha isoform OS=Arabidopsis thaliana GN=PP2AA1 PE=1 SV=1
ETH	Signal	BnaCnng04650D	AT1G25490	PP2AA1	Serine/threonine-protein phosphatase 2A 65 kDa regulatory subunit A alpha isoform OS=Arabidopsis thaliana GN=PP2AA1 PE=1 SV=1
ETH	Signal	BnaC05g20620D	AT1G25490	PP2AA1	Serine/threonine-protein phosphatase 2A 65 kDa regulatory subunit A alpha isoform OS=Arabidopsis thaliana GN=PP2AA1 PE=1 SV=1
ETH	Signal	BnaC05g20610D	AT1G25490	PP2AA1	Serine/threonine-protein phosphatase 2A 65 kDa regulatory subunit A alpha isoform OS=Arabidopsis thaliana GN=PP2AA1 PE=1 SV=1
ETH	Signal	BnaCnng16920D	AT1G25490	PP2AA1	Serine/threonine-protein phosphatase 2A 65 kDa regulatory subunit A alpha isoform OS=Arabidopsis thaliana GN=PP2AA1 PE=1 SV=1
ETH	Signal	BnaAnng33670D	AT1G25490	PP2AA1	Serine/threonine-protein phosphatase 2A 65 kDa regulatory subunit A alpha isoform OS=Arabidopsis thaliana GN=PP2AA1 PE=1 SV=1
ETH	Signal	BnaA07g34200D	AT1G25490	PP2AA1	Serine/threonine-protein phosphatase 2A 65 kDa regulatory subunit A alpha isoform OS=Arabidopsis thaliana GN=PP2AA1 PE=1 SV=1
ETH	Signal	BnaA09g28590D	AT1G25490	PP2AA1	Serine/threonine-protein phosphatase 2A 65 kDa regulatory subunit A alpha isoform OS=Arabidopsis thaliana GN=PP2AA1 PE=1 SV=1
ETH	Signal	BnaC03g08210D	AT1G25490	PP2AA1	Serine/threonine-protein phosphatase 2A 65 kDa regulatory subunit A alpha isoform OS=Arabidopsis thaliana GN=PP2AA1 PE=1 SV=1
ETH	Signal	BnaC09g37810D	AT1G25490	PP2AA1	Serine/threonine-protein phosphatase 2A 65 kDa regulatory subunit A alpha isoform OS=Arabidopsis thaliana GN=PP2AA1 PE=1 SV=1
ETH	Signal	BnaA07g08440D	AT1G28370	ERF11	Ethylene-responsive transcription factor 11 OS=Arabidopsis thaliana GN=ERF11 PE=2 SV=1
ETH	Signal	BnaCnng67070D	AT1G28370	ERF11	Ethylene-responsive transcription factor 11 OS=Arabidopsis thaliana GN=ERF11 PE=2 SV=1
ETH	Signal	BnaCnng63180D	AT1G28370	ERF11	Ethylene-responsive transcription factor 11 OS=Arabidopsis thaliana GN=ERF11 PE=2 SV=1
ETH	Signal	BnaA08g18380D	AT1G28370	ERF11	Ethylene-responsive transcription factor 11 OS=Arabidopsis thaliana GN=ERF11 PE=2 SV=1
ETH	Signal	BnaCnng69830D	AT1G28370	ERF11	Ethylene-responsive transcription factor 11 OS=Arabidopsis thaliana GN=ERF11 PE=2 SV=1
ETH	Signal	BnaA09g27300D	AT1G28370	ERF11	Ethylene-responsive transcription factor 11 OS=Arabidopsis thaliana GN=ERF11 PE=2 SV=1
ETH	Signal	BnaA09g27310D	AT1G28370	ERF11	Ethylene-responsive transcription factor 11 OS=Arabidopsis thaliana GN=ERF11 PE=2 SV=1
ETH	Signal	BnaC05g51190D	AT1G28370	ERF11	Ethylene-responsive transcription factor 11 OS=Arabidopsis thaliana GN=ERF11 PE=2 SV=1
ETH	Signal	BnaCnng28030D	AT1G56650	MYB75	Transcription factor MYB75 OS=Arabidopsis thaliana GN=MYB75 PE=1 SV=1
ETH	Signal	BnaCnng75540D	AT1G56650	MYB75	Transcription factor MYB75 OS=Arabidopsis thaliana GN=MYB75 PE=1 SV=1
ETH	Signal	BnaCnng17820D	AT1G56650	MYB75	Transcription factor MYB75 OS=Arabidopsis thaliana GN=MYB75 PE=1 SV=1
ETH	Signal	BnaC03g74080D	AT1G56650	MYB75	Transcription factor MYB75 OS=Arabidopsis thaliana GN=MYB75 PE=1 SV=1
ETH	Signal	BnaCnng69610D	AT1G56650	MYB75	Transcription factor MYB75 OS=Arabidopsis thaliana GN=MYB75 PE=1 SV=1
ETH	Signal	BnaA02g35530D	AT1G56650	MYB75	Transcription factor MYB75 OS=Arabidopsis thaliana GN=MYB75 PE=1 SV=1
ETH	Signal	BnaAnng41910D	AT1G56650	MYB75	Transcription factor MYB75 OS=Arabidopsis thaliana GN=MYB75 PE=1 SV=1
ETH	Signal	BnaAnng30310D	AT1G58250	SAB	Protein SABRE OS=Arabidopsis thaliana GN=SAB PE=1 SV=1
ETH	Signal	BnaC09g15540D	AT1G58250	SAB	Protein SABRE OS=Arabidopsis thaliana GN=SAB PE=1 SV=1
ETH	Signal	BnaA09g14910D	AT1G58250	SAB	Protein SABRE OS=Arabidopsis thaliana GN=SAB PE=1 SV=1
ETH	Signal	BnaA01g21690D	AT1G58250	SAB	Protein SABRE OS=Arabidopsis thaliana GN=SAB PE=1 SV=1
ETH	Signal	BnaC01g27860D	AT1G58250	SAB	Protein SABRE OS=Arabidopsis thaliana GN=SAB PE=1 SV=1
ETH	Signal	BnaA08g04350D	AT1G58250	SAB	Protein SABRE OS=Arabidopsis thaliana GN=SAB PE=1 SV=1
ETH	Signal	BnaC08g46670D	AT1G58250	SAB	Protein SABRE OS=Arabidopsis thaliana GN=SAB PE=1 SV=1
ETH	Signal	BnaCnng67750D	AT1G58250	SAB	Protein SABRE OS=Arabidopsis thaliana GN=SAB PE=1 SV=1
ETH	Signal	BnaC09g15530D	AT1G58250	SAB	Protein SABRE OS=Arabidopsis thaliana GN=SAB PE=1 SV=1
ETH	Signal	BnaCnng17850D	AT1G66340	ETR1	Ethylene receptor 1 OS=Brassica oleracea GN=ETR1 PE=2 SV=1
ETH	Signal	BnaA07g25770D	AT1G66340	ETR1	Ethylene receptor 1 OS=Brassica oleracea GN=ETR1 PE=2 SV=1
ETH	Signal	BnaCnng17810D	AT1G66340	ETR1	Ethylene receptor 1 OS=Brassica oleracea GN=ETR1 PE=2 SV=1
ETH	Signal	BnaCnng51460D	AT1G66340	ETR1	Ethylene receptor 1 OS=Brassica oleracea GN=ETR1 PE=2 SV=1
ETH	Signal	BnaCnng28010D	AT1G66350	RGL1	DELLA protein RGL1 OS=Arabidopsis thaliana GN=RGL1 PE=1 SV=1
ETH	Signal	BnaCnng68300D	AT1G66350	RGL1	DELLA protein RGL1 OS=Arabidopsis thaliana GN=RGL1 PE=1 SV=1
ETH	Signal	BnaC02g17760D	AT1G68120	BPC3	Protein BASIC PENTACYSTEINE3 OS=Arabidopsis thaliana GN=BPC3 PE=1 SV=1
ETH	Signal	BnaA02g13600D	AT1G68120	BPC3	Protein BASIC PENTACYSTEINE3 OS=Arabidopsis thaliana GN=BPC3 PE=1 SV=1
ETH	Signal	BnaC06g30140D	AT1G68550	ERF118	Ethylene-responsive transcription factor ERF118 OS=Arabidopsis thaliana GN=ERF118 PE=2 SV=1
ETH	Signal	BnaC06g25810D	AT1G68550	ERF118	Ethylene-responsive transcription factor ERF118 OS=Arabidopsis thaliana GN=ERF118 PE=2 SV=1
ETH	Signal	BnaA07g27210D	AT1G68550	ERF118	Ethylene-responsive transcription factor ERF118 OS=Arabidopsis thaliana GN=ERF118 PE=2 SV=1
ETH	Signal	BnaA07g24590D	AT1G68550	ERF118	Ethylene-responsive transcription factor ERF118 OS=Arabidopsis thaliana GN=ERF118 PE=2 SV=1
ETH	Signal	BnaAnng20260D	AT1G68550	ERF118	Ethylene-responsive transcription factor ERF118 OS=Arabidopsis thaliana GN=ERF118 PE=2 SV=1
ETH	Signal	BnaA02g13950D	AT1G68550	ERF118	Ethylene-responsive transcription factor ERF118 OS=Arabidopsis thaliana GN=ERF118 PE=2 SV=1
ETH	Signal	BnaA02g14040D	AT1G68840	RAV2	AP2/ERF and B3 domain-containing transcription repressor RAV2 OS=Arabidopsis thaliana GN=RAV2 PE=2 SV=1
ETH	Signal	BnaC02g18650D	AT1G68840	RAV2	AP2/ERF and B3 domain-containing transcription repressor RAV2 OS=Arabidopsis thaliana GN=RAV2 PE=2 SV=1
ETH	Signal	BnaA07g24010D	AT1G70000	--	Transcription factor MYB1R1 OS=Solanum tuberosum PE=2 SV=1
ETH	Signal	BnaC06g25000D	AT1G70000	--	Transcription factor MYB1R1 OS=Solanum tuberosum PE=2 SV=1
ETH	Signal	BnaCnng22510D	AT1G70000	--	Transcription factor MYB1R1 OS=Solanum tuberosum PE=2 SV=1
ETH	Signal	BnaA02g14950D	AT1G70510	KNAT2	Homeobox protein knotted-1-like 2 OS=Arabidopsis thaliana GN=KNAT2 PE=1 SV=3
ETH	Signal	BnaC02g19900D	AT1G70510	KNAT2	Homeobox protein knotted-1-like 2 OS=Arabidopsis thaliana GN=KNAT2 PE=1 SV=3
ETH	Signal	BnaA02g14990D	AT1G70560	TAA1	L-tryptophan--pyruvate aminotransferase 1 OS=Arabidopsis thaliana GN=TAA1 PE=1 SV=1
ETH	Signal	BnaC02g19980D	AT1G70560	TAA1	L-tryptophan--pyruvate aminotransferase 1 OS=Arabidopsis thaliana GN=TAA1 PE=1 SV=1
ETH	Signal	BnaAnng22030D	AT1G70560	TAA1	L-tryptophan--pyruvate aminotransferase 1 OS=Arabidopsis thaliana GN=TAA1 PE=1 SV=1
ETH	Signal	BnaC06g43720D	AT1G70560	TAA1	L-tryptophan--pyruvate aminotransferase 1 OS=Arabidopsis thaliana GN=TAA1 PE=1 SV=1
ETH	Signal	BnaAnng22040D	AT1G70560	TAA1	L-tryptophan--pyruvate aminotransferase 1 OS=Arabidopsis thaliana GN=TAA1 PE=1 SV=1
ETH	Signal	BnaC06g32180D	AT1G71030	ATMYBL2	Myb-related protein Zm38 OS=Zea mays PE=2 SV=1
ETH	Signal	BnaA02g15320D	AT1G71030	ATMYBL2	Myb-related protein Zm38 OS=Zea mays PE=2 SV=1
ETH	Signal	BnaA07g29070D	AT1G71030	ATMYBL2	Myb-related protein Zm38 OS=Zea mays PE=2 SV=1
ETH	Signal	BnaC02g20580D	AT1G71130	ERF070	Ethylene-responsive transcription factor ERF070 OS=Arabidopsis thaliana GN=ERF070 PE=1 SV=1
ETH	Signal	BnaA02g35550D	AT1G71130	ERF070	Ethylene-responsive transcription factor ERF070 OS=Arabidopsis thaliana GN=ERF070 PE=1 SV=1
ETH	Signal	BnaCnng17120D	AT1G71130	ERF070	Ethylene-responsive transcription factor ERF070 OS=Arabidopsis thaliana GN=ERF070 PE=1 SV=1
ETH	Signal	BnaA07g23650D	AT1G71130	ERF070	Ethylene-responsive transcription factor ERF070 OS=Arabidopsis thaliana GN=ERF070 PE=1 SV=1
ETH	Signal	BnaAnng35170D	AT1G71130	ERF070	Ethylene-responsive transcription factor ERF070 OS=Arabidopsis thaliana GN=ERF070 PE=1 SV=1
ETH	Signal	BnaC07g13400D	AT1G71130	ERF070	Ethylene-responsive transcription factor ERF070 OS=Arabidopsis thaliana GN=ERF070 PE=1 SV=1
ETH	Signal	BnaCnng07950D	AT1G71450	ERF021	Ethylene-responsive transcription factor ERF021 OS=Arabidopsis thaliana GN=ERF021 PE=2 SV=1
ETH	Signal	BnaA07g29370D	AT1G71450	ERF021	Ethylene-responsive transcription factor ERF021 OS=Arabidopsis thaliana GN=ERF021 PE=2 SV=1
ETH	Signal	BnaC06g32560D	AT1G71450	ERF021	Ethylene-responsive transcription factor ERF021 OS=Arabidopsis thaliana GN=ERF021 PE=2 SV=1
ETH	Signal	BnaA02g15420D	AT1G71450	ERF021	Ethylene-responsive transcription factor ERF021 OS=Arabidopsis thaliana GN=ERF021 PE=2 SV=1
ETH	Signal	BnaA07g23500D	AT1G71450	ERF021	Ethylene-responsive transcription factor ERF021 OS=Arabidopsis thaliana GN=ERF021 PE=2 SV=1
ETH	Signal	BnaCnng48950D	AT1G71450	ERF021	Ethylene-responsive transcription factor ERF021 OS=Arabidopsis thaliana GN=ERF021 PE=2 SV=1
ETH	Signal	BnaA02g15410D	AT1G71520	ERF020	Ethylene-responsive transcription factor ERF020 OS=Arabidopsis thaliana GN=ERF020 PE=2 SV=1
ETH	Signal	BnaC06g32600D	AT1G71520	ERF020	Ethylene-responsive transcription factor ERF020 OS=Arabidopsis thaliana GN=ERF020 PE=2 SV=1
ETH	Signal	BnaA07g29400D	AT1G71520	ERF020	Ethylene-responsive transcription factor ERF020 OS=Arabidopsis thaliana GN=ERF020 PE=2 SV=1
ETH	Signal	BnaA07g30180D	AT1G72430	--	--
ETH	Signal	BnaC06g33620D	AT1G72430	--	--
ETH	Signal	BnaC02g21400D	AT1G72430	--	--
ETH	Signal	BnaC06g24340D	AT1G72430	--	--
ETH	Signal	BnaA07g23070D	AT1G72430	--	--
ETH	Signal	BnaA02g15980D	AT1G72430	--	--
ETH	Signal	BnaC08g30770D	AT1G72570	AIL1	AP2-like ethylene-responsive transcription factor AIL1 OS=Arabidopsis thaliana GN=AIL1 PE=2 SV=1
ETH	Signal	BnaC02g21480D	AT1G72570	AIL1	AP2-like ethylene-responsive transcription factor AIL1 OS=Arabidopsis thaliana GN=AIL1 PE=2 SV=1
ETH	Signal	BnaA02g16050D	AT1G72570	AIL1	AP2-like ethylene-responsive transcription factor AIL1 OS=Arabidopsis thaliana GN=AIL1 PE=2 SV=1
ETH	Signal	BnaC03g31040D	AT1G72570	AIL1	AP2-like ethylene-responsive transcription factor AIL1 OS=Arabidopsis thaliana GN=AIL1 PE=2 SV=1
ETH	Signal	BnaC06g23550D	AT1G73500	MKK9	Mitogen-activated protein kinase kinase 9 OS=Arabidopsis thaliana GN=MKK9 PE=1 SV=1
ETH	Signal	BnaA07g22640D	AT1G73500	MKK9	Mitogen-activated protein kinase kinase 9 OS=Arabidopsis thaliana GN=MKK9 PE=1 SV=1
ETH	Signal	BnaC02g22230D	AT1G73500	MKK9	Mitogen-activated protein kinase kinase 9 OS=Arabidopsis thaliana GN=MKK9 PE=1 SV=1
ETH	Signal	BnaA02g35860D	AT1G73500	MKK9	Mitogen-activated protein kinase kinase 9 OS=Arabidopsis thaliana GN=MKK9 PE=1 SV=1
ETH	Signal	BnaA07g39030D	AT1G73730	EIL3	ETHYLENE INSENSITIVE 3-like 3 protein OS=Arabidopsis thaliana GN=EIL3 PE=1 SV=1
ETH	Signal	BnaC06g34570D	AT1G73730	EIL3	ETHYLENE INSENSITIVE 3-like 3 protein OS=Arabidopsis thaliana GN=EIL3 PE=1 SV=1
ETH	Signal	BnaC06g23450D	AT1G73730	EIL3	ETHYLENE INSENSITIVE 3-like 3 protein OS=Arabidopsis thaliana GN=EIL3 PE=1 SV=1
ETH	Signal	BnaA02g16550D	AT1G73730	EIL3	ETHYLENE INSENSITIVE 3-like 3 protein OS=Arabidopsis thaliana GN=EIL3 PE=1 SV=1
ETH	Signal	BnaUnng00920D	AT1G74650	ATY13	Myb-related protein 306 OS=Antirrhinum majus GN=MYB306 PE=2 SV=1
ETH	Signal	BnaC06g22860D	AT1G74650	ATY13	Myb-related protein 306 OS=Antirrhinum majus GN=MYB306 PE=2 SV=1
ETH	Signal	BnaA07g22130D	AT1G74650	ATY13	Myb-related protein 306 OS=Antirrhinum majus GN=MYB306 PE=2 SV=1
ETH	Signal	BnaA07g31680D	AT1G74650	ATY13	Myb-related protein 306 OS=Antirrhinum majus GN=MYB306 PE=2 SV=1
ETH	Signal	BnaC06g35510D	AT1G74650	ATY13	Myb-related protein 306 OS=Antirrhinum majus GN=MYB306 PE=2 SV=1
ETH	Signal	BnaCnng78680D	AT1G74840	--	Transcription factor MYB1R1 OS=Solanum tuberosum PE=2 SV=1
ETH	Signal	BnaA07g31770D	AT1G74840	--	Transcription factor MYB1R1 OS=Solanum tuberosum PE=2 SV=1
ETH	Signal	BnaA02g17000D	AT1G74840	--	Transcription factor MYB1R1 OS=Solanum tuberosum PE=2 SV=1
ETH	Signal	BnaC06g22030D	AT1G75950	SKP1A	SKP1-like protein 1A OS=Arabidopsis thaliana GN=SKP1A PE=1 SV=1
ETH	Signal	BnaA07g21520D	AT1G75950	SKP1A	SKP1-like protein 1A OS=Arabidopsis thaliana GN=SKP1A PE=1 SV=1
ETH	Signal	BnaA02g17620D	AT1G75950	SKP1A	SKP1-like protein 1A OS=Arabidopsis thaliana GN=SKP1A PE=1 SV=1
ETH	Signal	BnaC06g36600D	AT1G75950	SKP1A	SKP1-like protein 1A OS=Arabidopsis thaliana GN=SKP1A PE=1 SV=1
ETH	Signal	BnaA07g32230D	AT1G75950	SKP1A	SKP1-like protein 1A OS=Arabidopsis thaliana GN=SKP1A PE=1 SV=1
ETH	Signal	BnaC02g23320D	AT1G75950	SKP1A	SKP1-like protein 1A OS=Arabidopsis thaliana GN=SKP1A PE=1 SV=1
ETH	Signal	BnaA04g01440D	AT1G75950	SKP1A	SKP1-like protein 1A OS=Arabidopsis thaliana GN=SKP1A PE=1 SV=1
ETH	Signal	BnaCnng61970D	AT1G75950	SKP1A	SKP1-like protein 1A OS=Arabidopsis thaliana GN=SKP1A PE=1 SV=1
ETH	Signal	BnaC06g02260D	AT1G75950	SKP1A	SKP1-like protein 1A OS=Arabidopsis thaliana GN=SKP1A PE=1 SV=1
ETH	Signal	BnaA08g02970D	AT1G75950	SKP1A	SKP1-like protein 1A OS=Arabidopsis thaliana GN=SKP1A PE=1 SV=1
ETH	Signal	BnaC08g03250D	AT1G75950	SKP1A	SKP1-like protein 1A OS=Arabidopsis thaliana GN=SKP1A PE=1 SV=1
ETH	Signal	BnaC07g28540D	AT1G75950	SKP1A	SKP1-like protein 1A OS=Arabidopsis thaliana GN=SKP1A PE=1 SV=1
ETH	Signal	BnaA09g38250D	AT1G75950	SKP1A	SKP1-like protein 1A OS=Arabidopsis thaliana GN=SKP1A PE=1 SV=1
ETH	Signal	BnaA07g33930D	AT1G78080	RAP2--4	Ethylene-responsive transcription factor RAP2-4 OS=Arabidopsis thaliana GN=RAP2-4 PE=1 SV=1
ETH	Signal	BnaC06g20590D	AT1G78080	RAP2--4	Ethylene-responsive transcription factor RAP2-4 OS=Arabidopsis thaliana GN=RAP2-4 PE=1 SV=1
ETH	Signal	BnaC06g38580D	AT1G78080	RAP2--4	Ethylene-responsive transcription factor RAP2-4 OS=Arabidopsis thaliana GN=RAP2-4 PE=1 SV=1
ETH	Signal	BnaA02g18720D	AT1G78080	RAP2--4	Ethylene-responsive transcription factor RAP2-4 OS=Arabidopsis thaliana GN=RAP2-4 PE=1 SV=1
ETH	Signal	BnaA07g20720D	AT1G78080	RAP2--4	Ethylene-responsive transcription factor RAP2-4 OS=Arabidopsis thaliana GN=RAP2-4 PE=1 SV=1
ETH	Signal	BnaC02g24770D	AT1G78080	RAP2--4	Ethylene-responsive transcription factor RAP2-4 OS=Arabidopsis thaliana GN=RAP2-4 PE=1 SV=1
ETH	Signal	BnaC02g22960D	AT1G80580	ERF084	Ethylene-responsive transcription factor ERF084 OS=Arabidopsis thaliana GN=ERF084 PE=2 SV=1
ETH	Signal	BnaA02g19610D	AT1G80580	ERF084	Ethylene-responsive transcription factor ERF084 OS=Arabidopsis thaliana GN=ERF084 PE=2 SV=1
ETH	Signal	BnaA09g54870D	AT2G05520	GRP3	Glycine-rich protein 3 OS=Arabidopsis thaliana GN=GRP3 PE=1 SV=1
ETH	Signal	BnaA03g38630D	AT2G14580	PRB1	Pathogenesis-related protein 1 OS=Arabidopsis thaliana GN=PRB1 PE=2 SV=1
ETH	Signal	BnaC03g45460D	AT2G14580	PRB1	Pathogenesis-related protein 1 OS=Arabidopsis thaliana GN=PRB1 PE=2 SV=1
ETH	Signal	BnaA03g38620D	AT2G14580	PRB1	Pathogenesis-related protein 1 OS=Arabidopsis thaliana GN=PRB1 PE=2 SV=1
ETH	Signal	BnaA03g48270D	AT2G20350	ERF120	Ethylene-responsive transcription factor ERF120 OS=Arabidopsis thaliana GN=ERF120 PE=2 SV=1
ETH	Signal	BnaA08g14320D	AT2G20350	ERF120	Ethylene-responsive transcription factor ERF120 OS=Arabidopsis thaliana GN=ERF120 PE=2 SV=1
ETH	Signal	BnaC08g12290D	AT2G20350	ERF120	Ethylene-responsive transcription factor ERF120 OS=Arabidopsis thaliana GN=ERF120 PE=2 SV=1
ETH	Signal	BnaA04g14830D	AT2G20350	ERF120	Ethylene-responsive transcription factor ERF120 OS=Arabidopsis thaliana GN=ERF120 PE=2 SV=1
ETH	Signal	BnaA04g14890D	AT2G25490	EBF1	EIN3-binding F-box protein 1 OS=Arabidopsis thaliana GN=EBF1 PE=1 SV=1
ETH	Signal	BnaC04g37750D	AT2G25490	EBF1	EIN3-binding F-box protein 1 OS=Arabidopsis thaliana GN=EBF1 PE=1 SV=1
ETH	Signal	BnaC03g26570D	AT2G27050	EIL1	ETHYLENE INSENSITIVE 3-like 1 protein OS=Arabidopsis thaliana GN=EIL1 PE=1 SV=1
ETH	Signal	BnaA03g22560D	AT2G27050	EIL1	ETHYLENE INSENSITIVE 3-like 1 protein OS=Arabidopsis thaliana GN=EIL1 PE=1 SV=1
ETH	Signal	BnaCnng68230D	AT2G27050	EIL1	ETHYLENE INSENSITIVE 3-like 1 protein OS=Arabidopsis thaliana GN=EIL1 PE=1 SV=1
ETH	Signal	BnaA03g22100D	AT2G28550	RAP2--7	Ethylene-responsive transcription factor RAP2-7 OS=Arabidopsis thaliana GN=RAP2-7 PE=2 SV=2
ETH	Signal	BnaC03g26480D	AT2G28550	RAP2--7	Ethylene-responsive transcription factor RAP2-7 OS=Arabidopsis thaliana GN=RAP2-7 PE=2 SV=2
ETH	Signal	BnaA07g13990D	AT2G28550	RAP2--7	Ethylene-responsive transcription factor RAP2-7 OS=Arabidopsis thaliana GN=RAP2-7 PE=2 SV=2
ETH	Signal	BnaC04g15640D	AT2G28550	RAP2--7	Ethylene-responsive transcription factor RAP2-7 OS=Arabidopsis thaliana GN=RAP2-7 PE=2 SV=2
ETH	Signal	BnaC09g13430D	AT2G28550	RAP2--7	Ethylene-responsive transcription factor RAP2-7 OS=Arabidopsis thaliana GN=RAP2-7 PE=2 SV=2
ETH	Signal	BnaC03g17390D	AT2G31180	ATMYB14	Myb-related protein Myb4 OS=Oryza sativa subsp. japonica GN=MYB4 PE=2 SV=2
ETH	Signal	BnaA03g14350D	AT2G31180	ATMYB14	Myb-related protein Myb4 OS=Oryza sativa subsp. japonica GN=MYB4 PE=2 SV=2
ETH	Signal	BnaC04g41980D	AT2G31180	ATMYB14	Myb-related protein Myb4 OS=Oryza sativa subsp. japonica GN=MYB4 PE=2 SV=2
ETH	Signal	BnaA04g28770D	AT2G31180	ATMYB14	Myb-related protein Myb4 OS=Oryza sativa subsp. japonica GN=MYB4 PE=2 SV=2
ETH	Signal	BnaC04g41990D	AT2G31180	ATMYB14	Myb-related protein Myb4 OS=Oryza sativa subsp. japonica GN=MYB4 PE=2 SV=2
ETH	Signal	BnaAnng35730D	AT2G31180	ATMYB14	Myb-related protein Myb4 OS=Oryza sativa subsp. japonica GN=MYB4 PE=2 SV=2
ETH	Signal	BnaC04g13510D	AT2G31230	ERF15	Ethylene-responsive transcription factor 15 OS=Arabidopsis thaliana GN=ERF15 PE=2 SV=1
ETH	Signal	BnaA05g11530D	AT2G31230	ERF15	Ethylene-responsive transcription factor 15 OS=Arabidopsis thaliana GN=ERF15 PE=2 SV=1
ETH	Signal	BnaC03g17400D	AT2G31230	ERF15	Ethylene-responsive transcription factor 15 OS=Arabidopsis thaliana GN=ERF15 PE=2 SV=1
ETH	Signal	BnaAnng40920D	AT2G31230	ERF15	Ethylene-responsive transcription factor 15 OS=Arabidopsis thaliana GN=ERF15 PE=2 SV=1
ETH	Signal	BnaC04g42060D	AT2G31230	ERF15	Ethylene-responsive transcription factor 15 OS=Arabidopsis thaliana GN=ERF15 PE=2 SV=1
ETH	Signal	BnaA04g28820D	AT2G31230	ERF15	Ethylene-responsive transcription factor 15 OS=Arabidopsis thaliana GN=ERF15 PE=2 SV=1
ETH	Signal	BnaA03g56400D	AT2G35550	BPC7	Protein BASIC PENTACYSTEINE7 OS=Arabidopsis thaliana GN=BPC7 PE=1 SV=1
ETH	Signal	BnaC03g19400D	AT2G35550	BPC7	Protein BASIC PENTACYSTEINE7 OS=Arabidopsis thaliana GN=BPC7 PE=1 SV=1
ETH	Signal	BnaC04g44720D	AT2G35700	ERF038	Ethylene-responsive transcription factor ERF038 OS=Arabidopsis thaliana GN=ERF038 PE=2 SV=1
ETH	Signal	BnaAnng41450D	AT2G35700	ERF038	Ethylene-responsive transcription factor ERF038 OS=Arabidopsis thaliana GN=ERF038 PE=2 SV=1
ETH	Signal	BnaAnng37500D	AT2G35700	ERF038	Ethylene-responsive transcription factor ERF038 OS=Arabidopsis thaliana GN=ERF038 PE=2 SV=1
ETH	Signal	BnaC04g09380D	AT2G35700	ERF038	Ethylene-responsive transcription factor ERF038 OS=Arabidopsis thaliana GN=ERF038 PE=2 SV=1
ETH	Signal	BnaA03g16280D	AT2G35700	ERF038	Ethylene-responsive transcription factor ERF038 OS=Arabidopsis thaliana GN=ERF038 PE=2 SV=1
ETH	Signal	BnaC03g19550D	AT2G35700	ERF038	Ethylene-responsive transcription factor ERF038 OS=Arabidopsis thaliana GN=ERF038 PE=2 SV=1
ETH	Signal	BnaC04g08850D	AT2G36450	ERF024	Ethylene-responsive transcription factor ERF024 OS=Arabidopsis thaliana GN=ERF024 PE=2 SV=1
ETH	Signal	BnaAnng34830D	AT2G36450	ERF024	Ethylene-responsive transcription factor ERF024 OS=Arabidopsis thaliana GN=ERF024 PE=2 SV=1
ETH	Signal	BnaA03g56380D	AT2G36450	ERF024	Ethylene-responsive transcription factor ERF024 OS=Arabidopsis thaliana GN=ERF024 PE=2 SV=1
ETH	Signal	BnaC03g20180D	AT2G36450	ERF024	Ethylene-responsive transcription factor ERF024 OS=Arabidopsis thaliana GN=ERF024 PE=2 SV=1
ETH	Signal	BnaC04g07210D	AT2G38120	AUX1	Auxin transporter protein 1 OS=Arabidopsis thaliana GN=AUX1 PE=1 SV=1
ETH	Signal	BnaA05g06540D	AT2G38120	AUX1	Auxin transporter protein 1 OS=Arabidopsis thaliana GN=AUX1 PE=1 SV=1
ETH	Signal	BnaA04g21830D	AT2G38120	AUX1	Auxin transporter protein 1 OS=Arabidopsis thaliana GN=AUX1 PE=1 SV=1
ETH	Signal	BnaA03g18790D	AT2G38120	AUX1	Auxin transporter protein 1 OS=Arabidopsis thaliana GN=AUX1 PE=1 SV=1
ETH	Signal	BnaAnng30780D	AT2G38120	AUX1	Auxin transporter protein 1 OS=Arabidopsis thaliana GN=AUX1 PE=1 SV=1
ETH	Signal	BnaC04g45700D	AT2G38120	AUX1	Auxin transporter protein 1 OS=Arabidopsis thaliana GN=AUX1 PE=1 SV=1
ETH	Signal	BnaC03g21070D	AT2G38120	AUX1	Auxin transporter protein 1 OS=Arabidopsis thaliana GN=AUX1 PE=1 SV=1
ETH	Signal	BnaA03g17600D	AT2G38120	AUX1	Auxin transporter protein 1 OS=Arabidopsis thaliana GN=AUX1 PE=1 SV=1
ETH	Signal	BnaA03g18970D	AT2G40220	ABI4	Ethylene-responsive transcription factor ABI4 OS=Arabidopsis thaliana GN=ABI4 PE=1 SV=2
ETH	Signal	BnaC03g72510D	AT2G40220	ABI4	Ethylene-responsive transcription factor ABI4 OS=Arabidopsis thaliana GN=ABI4 PE=1 SV=2
ETH	Signal	BnaCnng27900D	AT2G40220	ABI4	Ethylene-responsive transcription factor ABI4 OS=Arabidopsis thaliana GN=ABI4 PE=1 SV=2
ETH	Signal	BnaC04g47350D	AT2G40750	WRKY54	Probable WRKY transcription factor 54 OS=Arabidopsis thaliana GN=WRKY54 PE=2 SV=2
ETH	Signal	BnaC04g01540D	AT2G40750	WRKY54	Probable WRKY transcription factor 54 OS=Arabidopsis thaliana GN=WRKY54 PE=2 SV=2
ETH	Signal	BnaC03g22840D	AT2G40750	WRKY54	Probable WRKY transcription factor 54 OS=Arabidopsis thaliana GN=WRKY54 PE=2 SV=2
ETH	Signal	BnaA04g23480D	AT2G40750	WRKY54	Probable WRKY transcription factor 54 OS=Arabidopsis thaliana GN=WRKY54 PE=2 SV=2
ETH	Signal	BnaA03g19190D	AT2G40750	WRKY54	Probable WRKY transcription factor 54 OS=Arabidopsis thaliana GN=WRKY54 PE=2 SV=2
ETH	Signal	BnaA05g01840D	AT2G40750	WRKY54	Probable WRKY transcription factor 54 OS=Arabidopsis thaliana GN=WRKY54 PE=2 SV=2
ETH	Signal	BnaA05g00430D	AT2G40940	ERS1	Ethylene response sensor 1 OS=Arabidopsis thaliana GN=ERS1 PE=1 SV=1
ETH	Signal	BnaC04g51810D	AT2G40940	ERS1	Ethylene response sensor 1 OS=Arabidopsis thaliana GN=ERS1 PE=1 SV=1
ETH	Signal	BnaA03g19390D	AT2G41225	--	--
ETH	Signal	BnaC03g23230D	AT2G41225	--	--
ETH	Signal	BnaA04g23760D	AT2G41230	ORS1	Protein ORGAN SIZE RELATED 1 OS=Arabidopsis thaliana GN=ORS1 PE=2 SV=1
ETH	Signal	BnaC04g02040D	AT2G41710	--	AP2-like ethylene-responsive transcription factor At2g41710 OS=Arabidopsis thaliana GN=At2g41710 PE=2 SV=2
ETH	Signal	BnaC03g23470D	AT2G41710	--	AP2-like ethylene-responsive transcription factor At2g41710 OS=Arabidopsis thaliana GN=At2g41710 PE=2 SV=2
ETH	Signal	BnaA05g02350D	AT2G41710	--	AP2-like ethylene-responsive transcription factor At2g41710 OS=Arabidopsis thaliana GN=At2g41710 PE=2 SV=2
ETH	Signal	BnaA03g19580D	AT2G41710	--	AP2-like ethylene-responsive transcription factor At2g41710 OS=Arabidopsis thaliana GN=At2g41710 PE=2 SV=2
ETH	Signal	BnaAnng10380D	AT2G41710	--	AP2-like ethylene-responsive transcription factor At2g41710 OS=Arabidopsis thaliana GN=At2g41710 PE=2 SV=2
ETH	Signal	BnaC03g24480D	AT2G43790	MPK6	Mitogen-activated protein kinase 6 OS=Arabidopsis thaliana GN=MPK6 PE=1 SV=1
ETH	Signal	BnaA03g20470D	AT2G43790	MPK6	Mitogen-activated protein kinase 6 OS=Arabidopsis thaliana GN=MPK6 PE=1 SV=1
ETH	Signal	BnaC04g03080D	AT2G43790	MPK6	Mitogen-activated protein kinase 6 OS=Arabidopsis thaliana GN=MPK6 PE=1 SV=1
ETH	Signal	BnaA05g03550D	AT2G43790	MPK6	Mitogen-activated protein kinase 6 OS=Arabidopsis thaliana GN=MPK6 PE=1 SV=1
ETH	Signal	BnaC03g24500D	AT2G43790	MPK6	Mitogen-activated protein kinase 6 OS=Arabidopsis thaliana GN=MPK6 PE=1 SV=1
ETH	Signal	BnaC08g29970D	AT2G43790	MPK6	Mitogen-activated protein kinase 6 OS=Arabidopsis thaliana GN=MPK6 PE=1 SV=1
ETH	Signal	BnaA09g38010D	AT2G43790	MPK6	Mitogen-activated protein kinase 6 OS=Arabidopsis thaliana GN=MPK6 PE=1 SV=1
ETH	Signal	BnaA05g04450D	AT2G44940	ERF034	Ethylene-responsive transcription factor ERF034 OS=Arabidopsis thaliana GN=ERF034 PE=2 SV=2
ETH	Signal	BnaC04g03870D	AT2G44940	ERF034	Ethylene-responsive transcription factor ERF034 OS=Arabidopsis thaliana GN=ERF034 PE=2 SV=2
ETH	Signal	BnaC03g25050D	AT2G44940	ERF034	Ethylene-responsive transcription factor ERF034 OS=Arabidopsis thaliana GN=ERF034 PE=2 SV=2
ETH	Signal	BnaA03g20950D	AT2G44940	ERF034	Ethylene-responsive transcription factor ERF034 OS=Arabidopsis thaliana GN=ERF034 PE=2 SV=2
ETH	Signal	BnaA04g25970D	AT2G44940	ERF034	Ethylene-responsive transcription factor ERF034 OS=Arabidopsis thaliana GN=ERF034 PE=2 SV=2
ETH	Signal	BnaC04g50030D	AT2G44940	ERF034	Ethylene-responsive transcription factor ERF034 OS=Arabidopsis thaliana GN=ERF034 PE=2 SV=2
ETH	Signal	BnaA05g00510D	AT2G47460	MYB12	Transcription factor MYB12 OS=Arabidopsis thaliana GN=MYB12 PE=2 SV=1
ETH	Signal	BnaC04g52010D	AT2G47460	MYB12	Transcription factor MYB12 OS=Arabidopsis thaliana GN=MYB12 PE=2 SV=1
ETH	Signal	BnaA03g21790D	AT2G47460	MYB12	Transcription factor MYB12 OS=Arabidopsis thaliana GN=MYB12 PE=2 SV=1
ETH	Signal	BnaC03g26060D	AT2G47460	MYB12	Transcription factor MYB12 OS=Arabidopsis thaliana GN=MYB12 PE=2 SV=1
ETH	Signal	BnaC04g51270D	AT2G47460	MYB12	Transcription factor MYB12 OS=Arabidopsis thaliana GN=MYB12 PE=2 SV=1
ETH	Signal	BnaA01g33540D	AT3G04580	EIN4	Protein EIN4 OS=Arabidopsis thaliana GN=EIN4 PE=1 SV=1
ETH	Signal	BnaC01g40040D	AT3G04580	EIN4	Protein EIN4 OS=Arabidopsis thaliana GN=EIN4 PE=1 SV=1
ETH	Signal	BnaCnng44580D	AT3G04580	EIN4	Protein EIN4 OS=Arabidopsis thaliana GN=EIN4 PE=1 SV=1
ETH	Signal	BnaC03g33900D	AT3G04720	HEL	Pathogenesis-related protein PR-4B OS=Nicotiana tabacum PE=2 SV=1
ETH	Signal	BnaA03g28780D	AT3G04720	HEL	Pathogenesis-related protein PR-4B OS=Nicotiana tabacum PE=2 SV=1
ETH	Signal	BnaC03g33890D	AT3G04720	HEL	Pathogenesis-related protein PR-4B OS=Nicotiana tabacum PE=2 SV=1
ETH	Signal	BnaA03g28770D	AT3G04720	HEL	Pathogenesis-related protein PR-4B OS=Nicotiana tabacum PE=2 SV=1
ETH	Signal	BnaC05g47120D	AT3G04720	HEL	Pathogenesis-related protein PR-4B OS=Nicotiana tabacum PE=2 SV=1
ETH	Signal	BnaC03g33880D	AT3G04720	HEL	Pathogenesis-related protein PR-4B OS=Nicotiana tabacum PE=2 SV=1
ETH	Signal	BnaA03g28760D	AT3G04720	HEL	Pathogenesis-related protein PR-4B OS=Nicotiana tabacum PE=2 SV=1
ETH	Signal	BnaC05g46370D	AT3G05420	ACBP4	Acyl-CoA-binding domain-containing protein 4 OS=Arabidopsis thaliana GN=ACBP4 PE=1 SV=1
ETH	Signal	BnaA05g31780D	AT3G05420	ACBP4	Acyl-CoA-binding domain-containing protein 4 OS=Arabidopsis thaliana GN=ACBP4 PE=1 SV=1
ETH	Signal	BnaAnng02420D	AT3G05420	ACBP4	Acyl-CoA-binding domain-containing protein 4 OS=Arabidopsis thaliana GN=ACBP4 PE=1 SV=1
ETH	Signal	BnaAnng02620D	AT3G05420	ACBP4	Acyl-CoA-binding domain-containing protein 4 OS=Arabidopsis thaliana GN=ACBP4 PE=1 SV=1
ETH	Signal	BnaA03g29000D	AT3G05420	ACBP4	Acyl-CoA-binding domain-containing protein 4 OS=Arabidopsis thaliana GN=ACBP4 PE=1 SV=1
ETH	Signal	BnaC03g34240D	AT3G05420	ACBP4	Acyl-CoA-binding domain-containing protein 4 OS=Arabidopsis thaliana GN=ACBP4 PE=1 SV=1
ETH	Signal	BnaC06g14710D	AT3G05420	ACBP4	Acyl-CoA-binding domain-containing protein 4 OS=Arabidopsis thaliana GN=ACBP4 PE=1 SV=1
ETH	Signal	BnaCnng67570D	AT3G06490	MYB108	Transcription factor MYB108 OS=Arabidopsis thaliana GN=MYB108 PE=1 SV=1
ETH	Signal	BnaA03g29470D	AT3G06490	MYB108	Transcription factor MYB108 OS=Arabidopsis thaliana GN=MYB108 PE=1 SV=1
ETH	Signal	BnaA01g32800D	AT3G06490	MYB108	Transcription factor MYB108 OS=Arabidopsis thaliana GN=MYB108 PE=1 SV=1
ETH	Signal	BnaC05g45330D	AT3G06490	MYB108	Transcription factor MYB108 OS=Arabidopsis thaliana GN=MYB108 PE=1 SV=1
ETH	Signal	BnaC05g22860D	AT3G06490	MYB108	Transcription factor MYB108 OS=Arabidopsis thaliana GN=MYB108 PE=1 SV=1
ETH	Signal	BnaA05g30870D	AT3G06490	MYB108	Transcription factor MYB108 OS=Arabidopsis thaliana GN=MYB108 PE=1 SV=1
ETH	Signal	BnaAnng13080D	AT3G09370	MYB3R--3	Myb-related protein 3R-1 OS=Arabidopsis thaliana GN=MYB3R-1 PE=2 SV=1
ETH	Signal	BnaC05g43530D	AT3G09370	MYB3R--3	Myb-related protein 3R-1 OS=Arabidopsis thaliana GN=MYB3R-1 PE=2 SV=1
ETH	Signal	BnaA05g29060D	AT3G09370	MYB3R--3	Myb-related protein 3R-1 OS=Arabidopsis thaliana GN=MYB3R-1 PE=2 SV=1
ETH	Signal	BnaC03g35980D	AT3G09370	MYB3R--3	Myb-related protein 3R-1 OS=Arabidopsis thaliana GN=MYB3R-1 PE=2 SV=1
ETH	Signal	BnaC05g43350D	AT3G09600	RVE8	Protein REVEILLE 8 OS=Arabidopsis thaliana GN=RVE8 PE=2 SV=1
ETH	Signal	BnaA01g32200D	AT3G09600	RVE8	Protein REVEILLE 8 OS=Arabidopsis thaliana GN=RVE8 PE=2 SV=1
ETH	Signal	BnaA05g28870D	AT3G09600	RVE8	Protein REVEILLE 8 OS=Arabidopsis thaliana GN=RVE8 PE=2 SV=1
ETH	Signal	BnaC03g00920D	AT3G09600	RVE8	Protein REVEILLE 8 OS=Arabidopsis thaliana GN=RVE8 PE=2 SV=1
ETH	Signal	BnaCnng31260D	AT3G11440	ATMYB65	Transcription factor GAMYB OS=Oryza sativa subsp. indica GN=GAM1 PE=2 SV=1
ETH	Signal	BnaA05g27620D	AT3G11440	ATMYB65	Transcription factor GAMYB OS=Oryza sativa subsp. indica GN=GAM1 PE=2 SV=1
ETH	Signal	BnaCnng49390D	AT3G11440	ATMYB65	Transcription factor GAMYB OS=Oryza sativa subsp. indica GN=GAM1 PE=2 SV=1
ETH	Signal	BnaAnng29990D	AT3G11440	ATMYB65	Transcription factor GAMYB OS=Oryza sativa subsp. indica GN=GAM1 PE=2 SV=1
ETH	Signal	BnaAnng40310D	AT3G11440	ATMYB65	Transcription factor GAMYB OS=Oryza sativa subsp. indica GN=GAM1 PE=2 SV=1
ETH	Signal	BnaA01g30300D	AT3G12820	AtMYB10	Myb-related protein Myb4 OS=Oryza sativa subsp. japonica GN=MYB4 PE=2 SV=2
ETH	Signal	BnaA03g32470D	AT3G12820	AtMYB10	Myb-related protein Myb4 OS=Oryza sativa subsp. japonica GN=MYB4 PE=2 SV=2
ETH	Signal	BnaA03g32460D	AT3G12820	AtMYB10	Myb-related protein Myb4 OS=Oryza sativa subsp. japonica GN=MYB4 PE=2 SV=2
ETH	Signal	BnaC03g37840D	AT3G12820	AtMYB10	Myb-related protein Myb4 OS=Oryza sativa subsp. japonica GN=MYB4 PE=2 SV=2
ETH	Signal	BnaC01g38230D	AT3G12820	AtMYB10	Myb-related protein Myb4 OS=Oryza sativa subsp. japonica GN=MYB4 PE=2 SV=2
ETH	Signal	BnaA05g25200D	AT3G14230	RAP2--2	Ethylene-responsive transcription factor RAP2-2 OS=Arabidopsis thaliana GN=RAP2-2 PE=1 SV=2
ETH	Signal	BnaA03g33290D	AT3G14230	RAP2--2	Ethylene-responsive transcription factor RAP2-2 OS=Arabidopsis thaliana GN=RAP2-2 PE=1 SV=2
ETH	Signal	BnaC03g38390D	AT3G14230	RAP2--2	Ethylene-responsive transcription factor RAP2-2 OS=Arabidopsis thaliana GN=RAP2-2 PE=1 SV=2
ETH	Signal	BnaAnng20420D	AT3G14230	RAP2--2	Ethylene-responsive transcription factor RAP2-2 OS=Arabidopsis thaliana GN=RAP2-2 PE=1 SV=2
ETH	Signal	BnaA01g29490D	AT3G14230	RAP2--2	Ethylene-responsive transcription factor RAP2-2 OS=Arabidopsis thaliana GN=RAP2-2 PE=1 SV=2
ETH	Signal	BnaC05g39400D	AT3G14230	RAP2--2	Ethylene-responsive transcription factor RAP2-2 OS=Arabidopsis thaliana GN=RAP2-2 PE=1 SV=2
ETH	Signal	BnaA03g33790D	AT3G15210	ERF4	Ethylene-responsive transcription factor 4 OS=Arabidopsis thaliana GN=ERF4 PE=1 SV=1
ETH	Signal	BnaC03g39000D	AT3G15210	ERF4	Ethylene-responsive transcription factor 4 OS=Arabidopsis thaliana GN=ERF4 PE=1 SV=1
ETH	Signal	BnaC03g69420D	AT3G15210	ERF4	Ethylene-responsive transcription factor 4 OS=Arabidopsis thaliana GN=ERF4 PE=1 SV=1
ETH	Signal	BnaA05g24390D	AT3G15210	ERF4	Ethylene-responsive transcription factor 4 OS=Arabidopsis thaliana GN=ERF4 PE=1 SV=1
ETH	Signal	BnaC01g36330D	AT3G15210	ERF4	Ethylene-responsive transcription factor 4 OS=Arabidopsis thaliana GN=ERF4 PE=1 SV=1
ETH	Signal	BnaC05g38410D	AT3G15210	ERF4	Ethylene-responsive transcription factor 4 OS=Arabidopsis thaliana GN=ERF4 PE=1 SV=1
ETH	Signal	BnaA01g28970D	AT3G15210	ERF4	Ethylene-responsive transcription factor 4 OS=Arabidopsis thaliana GN=ERF4 PE=1 SV=1
ETH	Signal	BnaA08g01300D	AT3G15210	ERF4	Ethylene-responsive transcription factor 4 OS=Arabidopsis thaliana GN=ERF4 PE=1 SV=1
ETH	Signal	BnaA05g14650D	AT3G15210	ERF4	Ethylene-responsive transcription factor 4 OS=Arabidopsis thaliana GN=ERF4 PE=1 SV=1
ETH	Signal	BnaC06g10050D	AT3G15210	ERF4	Ethylene-responsive transcription factor 4 OS=Arabidopsis thaliana GN=ERF4 PE=1 SV=1
ETH	Signal	BnaA01g28530D	AT3G15730	PLDALPHA1	Phospholipase D alpha 2 OS=Brassica oleracea var. capitata GN=PLD2 PE=1 SV=2
ETH	Signal	BnaC01g35830D	AT3G15730	PLDALPHA1	Phospholipase D alpha 2 OS=Brassica oleracea var. capitata GN=PLD2 PE=1 SV=2
ETH	Signal	BnaC05g37540D	AT3G15730	PLDALPHA1	Phospholipase D alpha 2 OS=Brassica oleracea var. capitata GN=PLD2 PE=1 SV=2
ETH	Signal	BnaA05g23740D	AT3G15730	PLDALPHA1	Phospholipase D alpha 2 OS=Brassica oleracea var. capitata GN=PLD2 PE=1 SV=2
ETH	Signal	BnaA01g28540D	AT3G15730	PLDALPHA1	Phospholipase D alpha 2 OS=Brassica oleracea var. capitata GN=PLD2 PE=1 SV=2
ETH	Signal	BnaC03g39270D	AT3G15730	PLDALPHA1	Phospholipase D alpha 2 OS=Brassica oleracea var. capitata GN=PLD2 PE=1 SV=2
ETH	Signal	BnaC05g36990D	AT3G16350	--	Transcription factor MYB1R1 OS=Solanum tuberosum PE=2 SV=1
ETH	Signal	BnaAnng35540D	AT3G16350	--	Transcription factor MYB1R1 OS=Solanum tuberosum PE=2 SV=1
ETH	Signal	BnaA03g34140D	AT3G16350	--	Transcription factor MYB1R1 OS=Solanum tuberosum PE=2 SV=1
ETH	Signal	BnaC03g39590D	AT3G16350	--	Transcription factor MYB1R1 OS=Solanum tuberosum PE=2 SV=1
ETH	Signal	BnaC01g35070D	AT3G16770	RAP2--3	Ethylene-responsive transcription factor RAP2-3 OS=Arabidopsis thaliana GN=RAP2-3 PE=1 SV=2
ETH	Signal	BnaA01g27570D	AT3G16770	RAP2--3	Ethylene-responsive transcription factor RAP2-3 OS=Arabidopsis thaliana GN=RAP2-3 PE=1 SV=2
ETH	Signal	BnaC05g36570D	AT3G16770	RAP2--3	Ethylene-responsive transcription factor RAP2-3 OS=Arabidopsis thaliana GN=RAP2-3 PE=1 SV=2
ETH	Signal	BnaA05g23130D	AT3G16770	RAP2--3	Ethylene-responsive transcription factor RAP2-3 OS=Arabidopsis thaliana GN=RAP2-3 PE=1 SV=2
ETH	Signal	BnaA03g34290D	AT3G16770	RAP2--3	Ethylene-responsive transcription factor RAP2-3 OS=Arabidopsis thaliana GN=RAP2-3 PE=1 SV=2
ETH	Signal	BnaCnng27470D	AT3G16770	RAP2--3	Ethylene-responsive transcription factor RAP2-3 OS=Arabidopsis thaliana GN=RAP2-3 PE=1 SV=2
ETH	Signal	BnaC03g41530D	AT3G20310	ERF7	Ethylene-responsive transcription factor 7 OS=Arabidopsis thaliana GN=ERF7 PE=1 SV=1
ETH	Signal	BnaA03g35680D	AT3G20310	ERF7	Ethylene-responsive transcription factor 7 OS=Arabidopsis thaliana GN=ERF7 PE=1 SV=1
ETH	Signal	BnaC01g34730D	AT3G20310	ERF7	Ethylene-responsive transcription factor 7 OS=Arabidopsis thaliana GN=ERF7 PE=1 SV=1
ETH	Signal	BnaA05g20140D	AT3G20770	EIN3	Protein ETHYLENE INSENSITIVE 3 OS=Arabidopsis thaliana GN=EIN3 PE=1 SV=1
ETH	Signal	BnaC05g31510D	AT3G20770	EIN3	Protein ETHYLENE INSENSITIVE 3 OS=Arabidopsis thaliana GN=EIN3 PE=1 SV=1
ETH	Signal	BnaC03g41740D	AT3G20770	EIN3	Protein ETHYLENE INSENSITIVE 3 OS=Arabidopsis thaliana GN=EIN3 PE=1 SV=1
ETH	Signal	BnaC01g32460D	AT3G20770	EIN3	Protein ETHYLENE INSENSITIVE 3 OS=Arabidopsis thaliana GN=EIN3 PE=1 SV=1
ETH	Signal	BnaA03g35930D	AT3G20770	EIN3	Protein ETHYLENE INSENSITIVE 3 OS=Arabidopsis thaliana GN=EIN3 PE=1 SV=1
ETH	Signal	BnaA01g36840D	AT3G20770	EIN3	Protein ETHYLENE INSENSITIVE 3 OS=Arabidopsis thaliana GN=EIN3 PE=1 SV=1
ETH	Signal	BnaA08g02070D	AT3G20770	EIN3	Protein ETHYLENE INSENSITIVE 3 OS=Arabidopsis thaliana GN=EIN3 PE=1 SV=1
ETH	Signal	BnaA05g20160D	AT3G20770	EIN3	Protein ETHYLENE INSENSITIVE 3 OS=Arabidopsis thaliana GN=EIN3 PE=1 SV=1
ETH	Signal	BnaA05g20050D	AT3G20840	PLT1	AP2-like ethylene-responsive transcription factor PLT1 OS=Arabidopsis thaliana GN=PLT1 PE=2 SV=1
ETH	Signal	BnaC05g31430D	AT3G20840	PLT1	AP2-like ethylene-responsive transcription factor PLT1 OS=Arabidopsis thaliana GN=PLT1 PE=2 SV=1
ETH	Signal	BnaCnng60480D	AT3G20840	PLT1	AP2-like ethylene-responsive transcription factor PLT1 OS=Arabidopsis thaliana GN=PLT1 PE=2 SV=1
ETH	Signal	BnaA01g36720D	AT3G20840	PLT1	AP2-like ethylene-responsive transcription factor PLT1 OS=Arabidopsis thaliana GN=PLT1 PE=2 SV=1
ETH	Signal	BnaA01g24090D	AT3G23150	ETR2	Ethylene receptor 2 OS=Arabidopsis thaliana GN=ETR2 PE=1 SV=2
ETH	Signal	BnaCnng68360D	AT3G23150	ETR2	Ethylene receptor 2 OS=Arabidopsis thaliana GN=ETR2 PE=1 SV=2
ETH	Signal	BnaC01g31130D	AT3G23150	ETR2	Ethylene receptor 2 OS=Arabidopsis thaliana GN=ETR2 PE=1 SV=2
ETH	Signal	BnaC07g08350D	AT3G23230	ERF098	Ethylene-responsive transcription factor ERF098 OS=Arabidopsis thaliana GN=ERF098 PE=1 SV=1
ETH	Signal	BnaC01g31050D	AT3G23230	ERF098	Ethylene-responsive transcription factor ERF098 OS=Arabidopsis thaliana GN=ERF098 PE=1 SV=1
ETH	Signal	BnaA01g23960D	AT3G23230	ERF098	Ethylene-responsive transcription factor ERF098 OS=Arabidopsis thaliana GN=ERF098 PE=1 SV=1
ETH	Signal	BnaA07g06750D	AT3G23230	ERF098	Ethylene-responsive transcription factor ERF098 OS=Arabidopsis thaliana GN=ERF098 PE=1 SV=1
ETH	Signal	BnaA01g23940D	AT3G23240	ERF1B	Ethylene-responsive transcription factor 1B OS=Arabidopsis thaliana GN=ERF1B PE=1 SV=2
ETH	Signal	BnaC03g74520D	AT3G23250	MYB15	Myb-related protein Myb4 OS=Oryza sativa subsp. japonica GN=MYB4 PE=2 SV=2
ETH	Signal	BnaC01g31020D	AT3G23250	MYB15	Myb-related protein Myb4 OS=Oryza sativa subsp. japonica GN=MYB4 PE=2 SV=2
ETH	Signal	BnaA03g37010D	AT3G23250	MYB15	Myb-related protein Myb4 OS=Oryza sativa subsp. japonica GN=MYB4 PE=2 SV=2
ETH	Signal	BnaA01g23930D	AT3G23250	MYB15	Myb-related protein Myb4 OS=Oryza sativa subsp. japonica GN=MYB4 PE=2 SV=2
ETH	Signal	BnaA07g06740D	AT3G23250	MYB15	Myb-related protein Myb4 OS=Oryza sativa subsp. japonica GN=MYB4 PE=2 SV=2
ETH	Signal	BnaC07g08320D	AT3G23250	MYB15	Myb-related protein Myb4 OS=Oryza sativa subsp. japonica GN=MYB4 PE=2 SV=2
ETH	Signal	BnaC07g22870D	AT3G25730	ARF14	AP2/ERF and B3 domain-containing transcription factor ARF14 OS=Arabidopsis thaliana GN=ARF14 PE=2 SV=1
ETH	Signal	BnaC02g35650D	AT3G25730	ARF14	AP2/ERF and B3 domain-containing transcription factor ARF14 OS=Arabidopsis thaliana GN=ARF14 PE=2 SV=1
ETH	Signal	BnaA02g27630D	AT3G25730	ARF14	AP2/ERF and B3 domain-containing transcription factor ARF14 OS=Arabidopsis thaliana GN=ARF14 PE=2 SV=1
ETH	Signal	BnaA06g33270D	AT3G25890	ERF119	Ethylene-responsive transcription factor ERF119 OS=Arabidopsis thaliana GN=ERF119 PE=2 SV=1
ETH	Signal	BnaC07g23080D	AT3G25890	ERF119	Ethylene-responsive transcription factor ERF119 OS=Arabidopsis thaliana GN=ERF119 PE=2 SV=1
ETH	Signal	BnaA02g27680D	AT3G25890	ERF119	Ethylene-responsive transcription factor ERF119 OS=Arabidopsis thaliana GN=ERF119 PE=2 SV=1
ETH	Signal	BnaC02g35790D	AT3G25890	ERF119	Ethylene-responsive transcription factor ERF119 OS=Arabidopsis thaliana GN=ERF119 PE=2 SV=1
ETH	Signal	BnaC09g01940D	AT3G28910	ATMYB30	Myb-related protein 306 OS=Antirrhinum majus GN=MYB306 PE=2 SV=1
ETH	Signal	BnaC02g37590D	AT3G28910	ATMYB30	Myb-related protein 306 OS=Antirrhinum majus GN=MYB306 PE=2 SV=1
ETH	Signal	BnaA06g31220D	AT3G28910	ATMYB30	Myb-related protein 306 OS=Antirrhinum majus GN=MYB306 PE=2 SV=1
ETH	Signal	BnaA02g29490D	AT3G28910	ATMYB30	Myb-related protein 306 OS=Antirrhinum majus GN=MYB306 PE=2 SV=1
ETH	Signal	BnaC07g25380D	AT3G28910	ATMYB30	Myb-related protein 306 OS=Antirrhinum majus GN=MYB306 PE=2 SV=1
ETH	Signal	BnaA06g31230D	AT3G28910	ATMYB30	Myb-related protein 306 OS=Antirrhinum majus GN=MYB306 PE=2 SV=1
ETH	Signal	BnaC03g55600D	AT3G46060	RABE1C	Ras-related protein RABE1c OS=Arabidopsis thaliana GN=RABE1C PE=1 SV=1
ETH	Signal	BnaC03g53640D	AT3G46060	RABE1C	Ras-related protein RABE1c OS=Arabidopsis thaliana GN=RABE1C PE=1 SV=1
ETH	Signal	BnaC01g24430D	AT3G46060	RABE1C	Ras-related protein RABE1c OS=Arabidopsis thaliana GN=RABE1C PE=1 SV=1
ETH	Signal	BnaCnng73200D	AT3G46060	RABE1C	Ras-related protein RABE1c OS=Arabidopsis thaliana GN=RABE1C PE=1 SV=1
ETH	Signal	BnaA06g19870D	AT3G46060	RABE1C	Ras-related protein RABE1c OS=Arabidopsis thaliana GN=RABE1C PE=1 SV=1
ETH	Signal	BnaA06g18220D	AT3G46060	RABE1C	Ras-related protein RABE1c OS=Arabidopsis thaliana GN=RABE1C PE=1 SV=1
ETH	Signal	BnaA03g09230D	AT3G46060	RABE1C	Ras-related protein RABE1c OS=Arabidopsis thaliana GN=RABE1C PE=1 SV=1
ETH	Signal	BnaCnng47700D	AT3G46060	RABE1C	Ras-related protein RABE1c OS=Arabidopsis thaliana GN=RABE1C PE=1 SV=1
ETH	Signal	BnaA03g09240D	AT3G46060	RABE1C	Ras-related protein RABE1c OS=Arabidopsis thaliana GN=RABE1C PE=1 SV=1
ETH	Signal	BnaC01g26310D	AT3G49850	TRB3	Telomere repeat-binding factor 3 OS=Arabidopsis thaliana GN=TRB3 PE=1 SV=1
ETH	Signal	BnaCnng72020D	AT3G49850	TRB3	Telomere repeat-binding factor 3 OS=Arabidopsis thaliana GN=TRB3 PE=1 SV=1
ETH	Signal	BnaA01g21010D	AT3G49850	TRB3	Telomere repeat-binding factor 3 OS=Arabidopsis thaliana GN=TRB3 PE=1 SV=1
ETH	Signal	BnaC07g31550D	AT3G49850	TRB3	Telomere repeat-binding factor 3 OS=Arabidopsis thaliana GN=TRB3 PE=1 SV=1
ETH	Signal	BnaAnng03960D	AT3G49850	TRB3	Telomere repeat-binding factor 3 OS=Arabidopsis thaliana GN=TRB3 PE=1 SV=1
ETH	Signal	BnaA03g40600D	AT3G49850	TRB3	Telomere repeat-binding factor 3 OS=Arabidopsis thaliana GN=TRB3 PE=1 SV=1
ETH	Signal	BnaC08g21430D	AT3G49850	TRB3	Telomere repeat-binding factor 3 OS=Arabidopsis thaliana GN=TRB3 PE=1 SV=1
ETH	Signal	BnaC08g21440D	AT3G49850	TRB3	Telomere repeat-binding factor 3 OS=Arabidopsis thaliana GN=TRB3 PE=1 SV=1
ETH	Signal	BnaC08g48630D	AT3G50060	MYB77	Transcription factor MYB44 OS=Arabidopsis thaliana GN=MYB44 PE=2 SV=1
ETH	Signal	BnaC07g31640D	AT3G50060	MYB77	Transcription factor MYB44 OS=Arabidopsis thaliana GN=MYB44 PE=2 SV=1
ETH	Signal	BnaAnng03830D	AT3G50060	MYB77	Transcription factor MYB44 OS=Arabidopsis thaliana GN=MYB44 PE=2 SV=1
ETH	Signal	BnaA03g40690D	AT3G50060	MYB77	Transcription factor MYB44 OS=Arabidopsis thaliana GN=MYB44 PE=2 SV=1
ETH	Signal	BnaC01g26440D	AT3G50060	MYB77	Transcription factor MYB44 OS=Arabidopsis thaliana GN=MYB44 PE=2 SV=1
ETH	Signal	BnaA01g21090D	AT3G50060	MYB77	Transcription factor MYB44 OS=Arabidopsis thaliana GN=MYB44 PE=2 SV=1
ETH	Signal	BnaC08g22830D	AT3G51430	SSL5	Protein STRICTOSIDINE SYNTHASE-LIKE 5 OS=Arabidopsis thaliana GN=SSL5 PE=2 SV=1
ETH	Signal	BnaA01g19470D	AT3G51430	SSL5	Protein STRICTOSIDINE SYNTHASE-LIKE 5 OS=Arabidopsis thaliana GN=SSL5 PE=2 SV=1
ETH	Signal	BnaC01g23410D	AT3G51430	SSL5	Protein STRICTOSIDINE SYNTHASE-LIKE 5 OS=Arabidopsis thaliana GN=SSL5 PE=2 SV=1
ETH	Signal	BnaA09g32000D	AT3G51430	SSL5	Protein STRICTOSIDINE SYNTHASE-LIKE 5 OS=Arabidopsis thaliana GN=SSL5 PE=2 SV=1
ETH	Signal	BnaC01g23420D	AT3G51430	SSL5	Protein STRICTOSIDINE SYNTHASE-LIKE 5 OS=Arabidopsis thaliana GN=SSL5 PE=2 SV=1
ETH	Signal	BnaA01g19460D	AT3G51430	SSL5	Protein STRICTOSIDINE SYNTHASE-LIKE 5 OS=Arabidopsis thaliana GN=SSL5 PE=2 SV=1
ETH	Signal	BnaC08g22890D	AT3G51550	FER	Receptor-like protein kinase FERONIA OS=Arabidopsis thaliana GN=FER PE=1 SV=1
ETH	Signal	BnaA09g32070D	AT3G51550	FER	Receptor-like protein kinase FERONIA OS=Arabidopsis thaliana GN=FER PE=1 SV=1
ETH	Signal	BnaA03g41360D	AT3G51550	FER	Receptor-like protein kinase FERONIA OS=Arabidopsis thaliana GN=FER PE=1 SV=1
ETH	Signal	BnaC07g32280D	AT3G51550	FER	Receptor-like protein kinase FERONIA OS=Arabidopsis thaliana GN=FER PE=1 SV=1
ETH	Signal	BnaA01g19380D	AT3G51550	FER	Receptor-like protein kinase FERONIA OS=Arabidopsis thaliana GN=FER PE=1 SV=1
ETH	Signal	BnaC01g23340D	AT3G51550	FER	Receptor-like protein kinase FERONIA OS=Arabidopsis thaliana GN=FER PE=1 SV=1
ETH	Signal	BnaC09g34990D	AT3G51550	FER	Receptor-like protein kinase FERONIA OS=Arabidopsis thaliana GN=FER PE=1 SV=1
ETH	Signal	BnaA10g12670D	AT3G51550	FER	Receptor-like protein kinase FERONIA OS=Arabidopsis thaliana GN=FER PE=1 SV=1
ETH	Signal	BnaC08g23100D	AT3G51770	ETO1	Ethylene-overproduction protein 1 OS=Arabidopsis thaliana GN=ETO1 PE=1 SV=2
ETH	Signal	BnaA09g32330D	AT3G51770	ETO1	Ethylene-overproduction protein 1 OS=Arabidopsis thaliana GN=ETO1 PE=1 SV=2
ETH	Signal	BnaC07g32510D	AT3G51770	ETO1	Ethylene-overproduction protein 1 OS=Arabidopsis thaliana GN=ETO1 PE=1 SV=2
ETH	Signal	BnaC04g07070D	AT3G51770	ETO1	Ethylene-overproduction protein 1 OS=Arabidopsis thaliana GN=ETO1 PE=1 SV=2
ETH	Signal	BnaA03g41460D	AT3G51770	ETO1	Ethylene-overproduction protein 1 OS=Arabidopsis thaliana GN=ETO1 PE=1 SV=2
ETH	Signal	BnaA05g06430D	AT3G51770	ETO1	Ethylene-overproduction protein 1 OS=Arabidopsis thaliana GN=ETO1 PE=1 SV=2
ETH	Signal	BnaA03g17680D	AT3G51770	ETO1	Ethylene-overproduction protein 1 OS=Arabidopsis thaliana GN=ETO1 PE=1 SV=2
ETH	Signal	BnaC03g21230D	AT3G51770	ETO1	Ethylene-overproduction protein 1 OS=Arabidopsis thaliana GN=ETO1 PE=1 SV=2
ETH	Signal	BnaC08g23660D	AT3G52430	PAD4	Lipase-like PAD4 OS=Arabidopsis thaliana GN=PAD4 PE=1 SV=1
ETH	Signal	BnaA03g41780D	AT3G52430	PAD4	Lipase-like PAD4 OS=Arabidopsis thaliana GN=PAD4 PE=1 SV=1
ETH	Signal	BnaA04g05420D	AT3G52430	PAD4	Lipase-like PAD4 OS=Arabidopsis thaliana GN=PAD4 PE=1 SV=1
ETH	Signal	BnaA09g32860D	AT3G52430	PAD4	Lipase-like PAD4 OS=Arabidopsis thaliana GN=PAD4 PE=1 SV=1
ETH	Signal	BnaC07g32870D	AT3G52430	PAD4	Lipase-like PAD4 OS=Arabidopsis thaliana GN=PAD4 PE=1 SV=1
ETH	Signal	BnaA04g05430D	AT3G52430	PAD4	Lipase-like PAD4 OS=Arabidopsis thaliana GN=PAD4 PE=1 SV=1
ETH	Signal	BnaCnng54590D	AT3G52430	PAD4	Lipase-like PAD4 OS=Arabidopsis thaliana GN=PAD4 PE=1 SV=1
ETH	Signal	BnaUnng03220D	AT3G52430	PAD4	Lipase-like PAD4 OS=Arabidopsis thaliana GN=PAD4 PE=1 SV=1
ETH	Signal	BnaCnng54580D	AT3G52430	PAD4	Lipase-like PAD4 OS=Arabidopsis thaliana GN=PAD4 PE=1 SV=1
ETH	Signal	BnaCnng61630D	AT3G52430	PAD4	Lipase-like PAD4 OS=Arabidopsis thaliana GN=PAD4 PE=1 SV=1
ETH	Signal	BnaAnng26420D	AT3G52430	PAD4	Lipase-like PAD4 OS=Arabidopsis thaliana GN=PAD4 PE=1 SV=1
ETH	Signal	BnaA09g32870D	AT3G52430	PAD4	Lipase-like PAD4 OS=Arabidopsis thaliana GN=PAD4 PE=1 SV=1
ETH	Signal	BnaC03g73200D	AT4G02380	SAG21	Indole-3-acetic acid-induced protein ARG2 OS=Vigna radiata var. radiata GN=ARG2 PE=2 SV=1
ETH	Signal	BnaA03g26220D	AT4G02380	SAG21	Indole-3-acetic acid-induced protein ARG2 OS=Vigna radiata var. radiata GN=ARG2 PE=2 SV=1
ETH	Signal	BnaCnng19220D	AT4G02380	SAG21	Indole-3-acetic acid-induced protein ARG2 OS=Vigna radiata var. radiata GN=ARG2 PE=2 SV=1
ETH	Signal	BnaA09g00750D	AT4G02380	SAG21	Indole-3-acetic acid-induced protein ARG2 OS=Vigna radiata var. radiata GN=ARG2 PE=2 SV=1
ETH	Signal	BnaC02g28140D	AT4G02380	SAG21	Indole-3-acetic acid-induced protein ARG2 OS=Vigna radiata var. radiata GN=ARG2 PE=2 SV=1
ETH	Signal	BnaA02g36510D	AT4G02380	SAG21	Indole-3-acetic acid-induced protein ARG2 OS=Vigna radiata var. radiata GN=ARG2 PE=2 SV=1
ETH	Signal	BnaC03g30850D	AT4G02570	CUL1	Cullin-1 OS=Arabidopsis thaliana GN=CUL1 PE=1 SV=1
ETH	Signal	BnaC09g00020D	AT4G02570	CUL1	Cullin-1 OS=Arabidopsis thaliana GN=CUL1 PE=1 SV=1
ETH	Signal	BnaA03g26120D	AT4G02570	CUL1	Cullin-1 OS=Arabidopsis thaliana GN=CUL1 PE=1 SV=1
ETH	Signal	BnaC03g77150D	AT4G02570	CUL1	Cullin-1 OS=Arabidopsis thaliana GN=CUL1 PE=1 SV=1
[truncated: 3,886 more rows]

## Sheet: Table S10
Table S10. Differentially expressed genes in phytohormone-related genes between deficiency and sufficient boron conditions in Westar 10.
[truncated: 412 more rows]

[truncated: 4 more sheets: Table S11, Table S12, Table S13, Table S14]
